# Supplementary material for: Exploration of miRNA and mRNA Profiles in Fresh and Frozen-Thawed Boar Sperm by Transcriptome and Small RNA Sequencing
Source: Int J Mol Sci. 2019 Feb 13;20(4):802. doi: 10.3390/ijms20040802 (PMC6413023; doi:10.3390/ijms20040802)
Supplement: Supplementary file 1 [file ijms-20-00802-s001.zip]

Archive with 9 entries (8 files):
- Supplementary material/
- Supplementary material/Table S1. All expressed miRNAs in fresh and frozen-thawed boar sperm.xlsx
- Supplementary material/Table S2. Differentially expressed mRNAs in fresh and frozen-thawed boar sperm.xlsx
- Supplementary material/Table S3. GO terms of differentially expressed mRNAs in fresh and frozen-thawed boar sperm.xlsx
- Supplementary material/Table S4. KEGG pathways of differentially expressed mRNAs in fresh and frozen-thawed boar sperm.xlsx
- Supplementary material/Table S5. The predicated targets of differentially expressed miRNAs in fresh and frozen-thawed boar sperm.xlsx
- Supplementary material/Table S6. GO terms of the predicated targets of differentially expressed miRNAs in fresh and frozen-thawed boar sperm.xlsx
- Supplementary material/Table S7. KEGG pathways of the predicated targets of differentially expressed miRNAs in fresh and frozen-thawed boar sperm.xlsx
- Supplementary material/Table S8. Comparison of sequencing and qRT-PCR results of 12 differentially expressed mRNAs and miRNAs between fresh and frozen-thawed boar sperm.xlsx
