# Supplementary material for: Exploration of miRNA and mRNA Profiles in Fresh and Frozen-Thawed Boar Sperm by Transcriptome and Small RNA Sequencing
Source: Int J Mol Sci. 2019 Feb 13;20(4):802. doi: 10.3390/ijms20040802 (PMC6413023; doi:10.3390/ijms20040802)
Supplement: Supplementary file 1 [file ijms-20-00802-s001.zip › Supplementary material/Table S1. All expressed miRNAs in fresh and frozen-thawed boar sperm.xlsx]

## Sheet: Table S1 Differentially express
Table S1.All expressed miRNAs in fresh and frozen-thawed boar sperm
ID	Fresh sperm	Frozen-thawed sperm	PValue	FDR	log2FC	regulated
conservative_11_35635	38.2004	130.197	0	0	1.76904	up
conservative_12_44191	8.1858	58.3175	0	0	2.83273	up
conservative_12_52308	1806.33	2503.58	0	0	0.470931	up
conservative_13_57951	1621.7	2255.4	0	0	0.475875	up
conservative_13_57952	1621.7	2255.4	0	0	0.475875	up
conservative_13_63816	1496.18	2168.6	0	0	0.535476	up
conservative_13_64845	134.611	50.1802	0	0	-1.42361	down
conservative_13_65141	1739.03	2358.47	0	0	0.439569	up
conservative_13_65142	1739.03	2358.47	0	0	0.439569	up
conservative_13_68073	227.383	370.248	0	0	0.703367	up
conservative_14_80073	833.133	1597.63	0	0	0.939314	up
conservative_14_82183	318.337	477.39	0	0	0.584615	up
conservative_14_84953	221.017	351.261	0	0	0.668389	up
conservative_14_84954	221.017	351.261	0	0	0.668389	up
conservative_14_88902	48.2053	139.691	0	0	1.53497	up
conservative_14_91476	10.9144	51.5364	0	0	2.23936	up
conservative_15_100875	94.5915	27.1244	0	0	-1.80212	down
conservative_15_99677	39.1099	158.678	0	0	2.02049	up
conservative_16_107222	14.5525	131.553	0	0	3.17631	up
conservative_16_108741	4688.64	2701.59	0	0	-0.795361	down
conservative_16_108742	4688.64	2701.59	0	0	-0.795361	down
conservative_17_114389	234.66	516.72	0	0	1.13881	up
conservative_17_114390	234.66	516.72	0	0	1.13881	up
conservative_18_123858	186.454	344.48	0	0	0.885599	up
conservative_1_13840	1706.28	2372.03	0	0	0.475264	up
conservative_2_135615	28694.9	75168.5	0	0	1.38934	up
conservative_2_138527	97.3201	320.068	0	0	1.71757	up
conservative_2_140209	0.9095	51.5364	0	0	5.82437	up
conservative_3_153529	1186.94	1944.82	0	0	0.712389	up
conservative_3_153530	1186.94	1944.82	0	0	0.712389	up
conservative_3_158937	1105.08	1783.43	0	0	0.6905	up
conservative_3_159627	35.4718	261.751	0	0	2.88345	up
conservative_4_170771	125.516	497.733	0	0	1.98751	up
conservative_4_171590	760.37	1419.96	0	0	0.901081	up
conservative_4_171591	1641.71	3886.93	0	0	1.24343	up
conservative_5_188489	18.1907	86.7981	0	0	2.25446	up
conservative_5_192262	1776.32	5131.94	0	0	1.53061	up
conservative_6_200921	2091.93	5104.82	0	0	1.28703	up
conservative_6_215253	127.335	409.579	0	0	1.68552	up
conservative_7_224350	1188.76	1943.46	0	0	0.709173	up
conservative_7_233757	11.8239	65.0986	0	0	2.46092	up
conservative_7_240694	76.4008	257.682	0	0	1.75393	up
conservative_9_251364	173.721	284.806	0	0	0.71321	up
conservative_GL893669.1_279881	1739.03	2363.89	0	0	0.442884	up
conservative_GL893970.1_292522	206.464	362.111	0	0	0.810541	up
conservative_GL895257.1_291057	9.0953	58.3175	0	0	2.68074	up
conservative_GL895677.2_278935	72.7627	305.15	0	0	2.06825	up
conservative_GL896264.1_292178	301.965	623.862	0	0	1.04684	up
conservative_JH118654.1_275393	4688.64	2701.59	0	0	-0.795361	down
conservative_JH118654.1_275394	4688.64	2701.59	0	0	-0.795361	down
conservative_X_269156	53.6625	337.699	0	0	2.65375	up
conservative_X_272469	908.624	1605.77	0	0	0.821506	up
ssc-let-7a	89382.6	65778.1	0	0	-0.442387	down
ssc-let-7c	10329.6	8207.85	0	0	-0.331704	down
ssc-let-7d-5p	2238.36	1452.51	0	0	-0.623892	down
ssc-let-7d-3p	1055.97	503.158	0	0	-1.06948	down
ssc-let-7f	28011.8	25342.3	0	0	-0.144485	down
ssc-let-7i	90186.6	93544	0	0	0.0527319	up
ssc-miR-1	181.907	29.8369	0	0	-2.60803	down
ssc-miR-100	10733.4	15056.8	0	0	0.488304	up
ssc-miR-10a-5p	6894.26	12859.7	0	0	0.899387	up
ssc-miR-125a	1054.15	518.076	0	0	-1.02484	down
ssc-miR-126-3p	304.694	80.017	0	0	-1.92898	down
ssc-miR-127	148.254	13.5622	0	0	-3.45041	down
ssc-miR-128	45499.4	17937.4	0	0	-1.34288	down
ssc-miR-132	429.3	878.831	0	0	1.0336	up
ssc-miR-139-5p	485.691	264.463	0	0	-0.876972	down
ssc-miR-140-3p	2236.54	3630.6	0	0	0.698939	up
ssc-miR-143-3p	3220.66	447.553	0	0	-2.84723	down
ssc-miR-145-5p	888.614	113.923	0	0	-2.9635	down
ssc-miR-145-3p	62.7578	4.0687	0	0	-3.94715	down
ssc-miR-146a-5p	1295.18	2692.1	0	0	1.05558	up
ssc-miR-146b	3102.42	2056.03	0	0	-0.593531	down
ssc-miR-148a-3p	30749.5	57528.2	0	0	0.903706	up
ssc-miR-151-3p	8386.81	11220	0	0	0.419881	up
ssc-miR-15b	271.041	489.596	0	0	0.853081	up
ssc-miR-182	13922.2	11816.8	0	0	-0.236556	down
ssc-miR-183	6429.49	4782.03	0	0	-0.42708	down
ssc-miR-185	143.706	282.094	0	0	0.973053	up
ssc-miR-186	2388.43	2921.3	0	0	0.290545	up
ssc-miR-190b	1220.59	2275.74	0	0	0.898752	up
ssc-miR-191	11261.8	8598.44	0	0	-0.389296	down
ssc-miR-192	2978.72	1056.5	0	0	-1.49541	down
ssc-miR-194a	562.092	218.352	0	0	-1.36415	down
ssc-miR-196b-5p	73.6722	17.6309	0	0	-2.06301	down
ssc-miR-199a-5p	243.755	39.3304	0	0	-2.63171	down
ssc-miR-199a-3p	371.999	54.2488	0	0	-2.77764	down
ssc-miR-199b-5p	235.569	21.6995	0	0	-3.44042	down
ssc-miR-199b-3p	371.999	54.2488	0	0	-2.77764	down
ssc-miR-20a	557.544	299.725	0	0	-0.895447	down
ssc-miR-212	401.104	196.652	0	0	-1.02833	down
ssc-miR-215	130.063	334.987	0	0	1.36489	up
ssc-miR-218-5p	266.493	153.253	0	0	-0.798183	down
ssc-miR-218b	266.493	153.253	0	0	-0.798183	down
ssc-miR-218	266.493	153.253	0	0	-0.798183	down
ssc-miR-221-3p	54.572	181.734	0	0	1.73559	up
ssc-miR-222	297.417	461.115	0	0	0.632638	up
ssc-miR-23a	137.339	409.579	0	0	1.57639	up
ssc-miR-23b	142.797	259.038	0	0	0.859202	up
ssc-miR-26a	40643.4	19870	0	0	-1.03243	down
ssc-miR-28-3p	10110.4	18588.4	0	0	0.878564	up
ssc-miR-296-5p	46.3862	161.39	0	0	1.79879	up
ssc-miR-30a-3p	131.882	237.339	0	0	0.847696	up
ssc-miR-30b-5p	2442.1	3221.02	0	0	0.399399	up
ssc-miR-30c-5p	9386.38	5791.06	0	0	-0.696741	down
ssc-miR-30d	66640.6	62563.8	0	0	-0.0910725	down
ssc-miR-30e-5p	3416.21	2197.08	0	0	-0.636809	down
ssc-miR-30e-3p	1287.9	1049.71	0	0	-0.295022	down
ssc-miR-320	341.075	577.75	0	0	0.760357	up
ssc-miR-339-5p	182.816	503.158	0	0	1.46062	up
ssc-miR-339	182.816	503.158	0	0	1.46062	up
ssc-miR-361-5p	90.0438	172.24	0	0	0.935722	up
ssc-miR-423-3p	1104.17	733.716	0	0	-0.589674	down
ssc-miR-4334-3p	140.068	400.085	0	0	1.51418	up
ssc-miR-7	16795.4	11103.4	0	0	-0.597071	down
ssc-miR-9-1	11009.9	6428.49	0	0	-0.77625	down
ssc-miR-9-2	11009.9	6428.49	0	0	-0.77625	down
ssc-miR-9	11009.9	6428.49	0	0	-0.77625	down
ssc-miR-92a	29236	33505.4	0	0	0.196647	up
ssc-miR-92b-3p	927.724	1253.15	0	0	0.43379	up
ssc-miR-98	685.788	504.514	0	0	-0.442868	down
ssc-miR-99a	32145.6	28231.1	0	0	-0.187338	down
unconservative_10_32310	230.112	367.536	0	0	0.67555	up
unconservative_11_42222	226.474	370.248	0	0	0.709149	up
unconservative_13_60159	233.75	386.523	0	0	0.725587	up
unconservative_14_87819	471.138	798.814	0	0	0.761709	up
unconservative_15_94706	30.0146	272.6	0	0	3.18305	up
unconservative_16_108743	806.756	349.905	0	0	-1.20517	down
unconservative_16_109154	432.028	866.625	0	0	1.00428	up
unconservative_1_13842	520.253	809.664	0	0	0.63811	up
unconservative_2_139718	234.66	378.386	0	0	0.689288	up
unconservative_2_143536	40.0195	131.553	0	0	1.71687	up
unconservative_3_163591	1556.21	2156.39	0	0	0.470581	up
unconservative_4_168517	946.824	581.819	0	0	-0.702527	down
unconservative_5_192861	2504.85	1753.59	0	0	-0.514412	down
unconservative_8_244393	309.241	505.87	0	0	0.710035	up
unconservative_GL892362.2_284126	40.0195	131.553	0	0	1.71687	up
unconservative_X_268886	191.911	728.291	0	0	1.92407	up
unconservative_X_272463	1507.1	1923.12	0	0	0.351678	up
conservative_1_19585	149.163	244.12	1e-06	7.34948e-06	0.710695	up
conservative_7_225271	478.414	340.411	1e-06	7.34948e-06	-0.490981	down
conservative_7_225272	478.414	340.411	1e-06	7.34948e-06	-0.490981	down
ssc-let-7g	20356.3	19505.2	1e-06	7.34948e-06	-0.0616163	down
ssc-miR-10b	79248.5	77673.5	1e-06	7.34948e-06	-0.0289622	down
ssc-miR-202-5p	21.8288	66.4548	1e-06	7.34948e-06	1.60614	up
ssc-miR-21	26447.4	25510.5	1e-06	7.34948e-06	-0.0520343	down
ssc-miR-30a-5p	795.842	990.041	1e-06	7.34948e-06	0.315007	up
ssc-miR-374a-5p	258.307	161.39	1e-06	7.34948e-06	-0.678535	down
ssc-miR-96-5p	331.07	216.995	1e-06	7.34948e-06	-0.609473	down
ssc-miR-378	216.469	128.841	2e-06	1.4113e-05	-0.748568	down
ssc-miR-95	603.021	766.265	2e-06	1.4113e-05	0.345636	up
conservative_1_7077	0.9095	21.6995	3e-06	2.08918e-05	4.57644	up
ssc-miR-205	4.5477	31.1931	3e-06	2.08918e-05	2.77802	up
conservative_3_162299	25.4669	69.1673	4e-06	2.75844e-05	1.44147	up
conservative_5_183936	20.9193	61.0299	5e-06	3.42581e-05	1.54468	up
conservative_11_40803	138.249	219.708	6e-06	4.0586e-05	0.668316	up
conservative_11_40804	138.249	219.708	6e-06	4.0586e-05	0.668316	up
ssc-miR-151-5p	254.669	360.755	6e-06	4.0586e-05	0.502394	up
conservative_11_40423	34.5623	81.3733	7e-06	4.64625e-05	1.23536	up
conservative_6_218316	31.8337	77.3046	7e-06	4.64625e-05	1.28	up
unconservative_X_268089	1.8191	23.0558	7e-06	4.64625e-05	3.66383	up
ssc-miR-499-5p	2000.97	1756.31	8e-06	5.24444e-05	-0.188158	down
conservative_7_233039	25.4669	66.4548	1e-05	6.49541e-05	1.38375	up
conservative_8_250121	0	16.2747	1e-05	6.49541e-05	27.2781	up
unconservative_13_63753	4.5477	28.4806	1.4e-05	9.01091e-05	2.64677	up
unconservative_GL893503.1_288775	169.173	100.36	1.5e-05	9.59639e-05	-0.753312	down
conservative_14_80685	33.6527	77.3046	1.7e-05	0.000108108	1.19983	up
ssc-miR-34c	27622.5	26866.7	2.1e-05	0.00013275	-0.0400241	down
ssc-miR-140-5p	137.339	77.3046	2.3e-05	0.000144533	-0.82912	down
ssc-miR-16	4036.51	4353.47	2.8e-05	0.000174918	0.109057	up
conservative_5_187928	129.154	71.8797	3e-05	0.000186316	-0.845433	down
ssc-miR-328	282.865	198.008	3.4e-05	0.00020993	-0.514552	down
ssc-miR-17-5p	208.283	136.978	4.5e-05	0.000276243	-0.604598	down
conservative_4_168850	105.506	168.171	4.7e-05	0.000286862	0.672609	up
conservative_8_245564	4.5477	25.7682	5.7e-05	0.000345909	2.50238	up
ssc-miR-7134-3p	462.043	575.038	6.5e-05	0.000392216	0.31563	up
ssc-miR-181a	561.182	448.909	6.8e-05	0.000408	-0.322045	down
conservative_6_210029	20.0097	1.3562	6.9e-05	0.000410521	-3.88306	down
conservative_6_210030	20.0097	1.3562	6.9e-05	0.000410521	-3.88306	down
ssc-miR-27a	1096.9	943.93	7.4e-05	0.0004366	-0.216677	down
conservative_13_58203	3.6381	23.0558	8.4e-05	0.000491504	2.66387	up
conservative_13_58204	3.6381	23.0558	8.4e-05	0.000491504	2.66387	up
conservative_1_13912	10.0049	35.2617	8.9e-05	0.000516492	1.8174	up
unconservative_6_217361	20.0097	51.5364	9.2e-05	0.000531	1.36489	up
unconservative_5_188745	40.929	81.3733	0.0001	0.000574054	0.991432	up
ssc-miR-24-3p	356.537	269.888	0.000108	0.000616645	-0.401691	down
conservative_5_192938	67.3055	115.279	0.000123	0.000698535	0.776331	up
conservative_10_26957	129.154	191.227	0.000127	0.000717415	0.566198	up
unconservative_X_272462	37.2909	10.8498	0.000132	0.000741714	-1.78116	down
ssc-miR-455-5p	58.2101	24.412	0.00014	0.000782526	-1.25368	down
ssc-miR-152	43.6576	14.9184	0.000146	0.000811791	-1.54914	down
conservative_1_25644	0	12.206	0.000162	0.000896063	26.863	up
ssc-miR-1468	89.1343	47.4677	0.000176	0.000968456	-0.909035	down
unconservative_17_116318	638.492	530.282	0.000185	0.00101273	-0.267909	down
conservative_16_110291	0.9095	14.9184	0.000188	0.00102388	4.03588	up
conservative_13_63597	14.5525	40.6866	0.000207	0.0011216	1.48329	up
unconservative_7_219880	75.4913	37.9742	0.000221	0.00119138	-0.991291	down
unconservative_5_189932	19.1002	47.4677	0.000225	0.00120682	1.31336	up
ssc-miR-10a-3p	20.0097	48.824	0.000226	0.00120609	1.28689	up
ssc-miR-148a-5p	64.5769	108.498	0.000247	0.00131157	0.748574	up
conservative_3_156034	254.669	330.918	0.000248	0.00131033	0.377848	up
conservative_7_227240	309.241	234.626	0.00025	0.00131436	-0.398369	down
ssc-miR-19b	144.616	93.5792	0.000284	0.00148575	-0.627965	down
unconservative_16_110575	540.263	641.492	0.000312	0.00162424	0.247771	up
unconservative_13_63509	3120.61	2917.23	0.000321	0.00166294	-0.0972277	down
ssc-miR-450c-5p	39.1099	13.5622	0.000331	0.00170642	-1.52794	down
ssc-miR-2320-3p	333.799	259.038	0.00034	0.00174435	-0.365813	down
conservative_3_153156	0	10.8498	0.000404	0.00205778	26.6931	up
conservative_7_219707	0	10.8498	0.000404	0.00205778	26.6931	up
conservative_12_51024	180.997	126.129	0.000407	0.00205826	-0.521072	down
conservative_16_107993	4.5477	21.6995	0.000426	0.00213906	2.25445	up
conservative_2_146816	4.5477	21.6995	0.000426	0.00213906	2.25445	up
conservative_8_249343	31.8337	9.4935	0.000429	0.00213896	-1.74554	down
ssc-miR-142-3p	16.3716	1.3562	0.000444	0.0022034	-3.59355	down
ssc-miR-1306-5p	173.721	120.704	0.000465	0.00229688	-0.525301	down
conservative_14_90981	2.7286	17.6309	0.000505	0.00248292	2.69187	up
ssc-miR-2483	22.7383	50.1802	0.000509	0.00249105	1.14199	up
conservative_14_75464	12.7335	35.2617	0.00052	0.00252741	1.46947	up
conservative_14_85661	12.7335	35.2617	0.00052	0.00252741	1.46947	up
conservative_5_192260	20.0097	46.1115	0.000534	0.00257776	1.20443	up
ssc-miR-769-5p	75.4913	117.991	0.00054	0.00259493	0.644297	up
conservative_13_69035	123.697	174.952	0.000566	0.00270762	0.500159	up
conservative_5_193643	7.2763	25.7682	0.000644	0.00306694	1.82431	up
conservative_1_24854	8.1858	27.1244	0.000698	0.00330927	1.7284	up
conservative_4_168454	70.0341	109.854	0.000708	0.00334176	0.649457	up
ssc-miR-125b	2148.32	2301.51	0.000737	0.00346325	0.0993715	up
conservative_12_52263	9.0953	28.4806	0.000743	0.00347606	1.64679	up
ssc-miR-1839-5p	58.2101	94.9355	0.000763	0.00355397	0.705678	up
conservative_18_123531	21.8288	47.4677	0.000775	0.0035941	1.12071	up
ssc-miR-451	71.8531	39.3304	0.00079	0.00364774	-0.869406	down
conservative_10_29926	20.0097	44.7553	0.000807	0.00369411	1.16136	up
conservative_GL893472.1_290978	10.9144	31.1931	0.000807	0.00369411	1.51499	up
conservative_X_270892	10.9144	31.1931	0.000807	0.00369411	1.51499	up
unconservative_7_230573	231.931	294.3	0.000816	0.00370338	0.343591	up
conservative_3_160199	19.1002	43.3991	0.000821	0.00371022	1.18408	up
ssc-miR-676-3p	61.8483	99.0041	0.000828	0.003726	0.678754	up
conservative_15_96595	5467.2	5669	0.000956	0.00428385	0.0522918	up
conservative_13_70759	0.9095	12.206	0.00097	0.00430121	3.74637	up
conservative_14_75161	0.9095	12.206	0.00097	0.00430121	3.74637	up
conservative_14_85934	0.9095	12.206	0.00097	0.00430121	3.74637	up
conservative_7_226795	0.9095	12.206	0.00097	0.00430121	3.74637	up
conservative_16_109152	305.603	372.961	0.00099	0.00433559	0.287364	up
conservative_18_124041	305.603	372.961	0.00099	0.00433559	0.287364	up
ssc-miR-204	117.33	77.3046	0.001026	0.00446562	-0.601943	down
conservative_17_114297	301.055	367.536	0.001032	0.00444618	0.287856	up
conservative_17_114298	301.055	367.536	0.001032	0.00444618	0.287856	up
conservative_17_117734	301.055	367.536	0.001032	0.00444618	0.287856	up
conservative_2_140020	301.055	367.536	0.001032	0.00444618	0.287856	up
ssc-miR-27b-3p	4916.03	5104.82	0.001053	0.00449111	0.0543659	up
conservative_8_242563	7.2763	24.412	0.001129	0.00479599	1.74631	up
unconservative_6_210510	17.2811	2.7124	0.00118	0.00499267	-2.67155	down
conservative_6_213601	286.503	349.905	0.001206	0.00507236	0.288413	up
conservative_6_213602	286.503	349.905	0.001206	0.00507236	0.288413	up
ssc-miR-133a-3p	10.9144	0	0.001266	0.00529328	-26.7017	down
ssc-miR-4331	3.6381	17.6309	0.001285	0.00535165	2.27685	up
conservative_9_260726	46381.6	46610.6	0.001299	0.00538882	0.00710398	up
ssc-miR-19a	46.3862	21.6995	0.001314	0.00542984	-1.09603	down
conservative_9_251547	12.7335	32.5493	0.001345	0.0055364	1.354	up
ssc-miR-664-5p	109.144	151.897	0.001359	0.00557242	0.476858	up
ssc-miR-361-3p	248.303	306.506	0.001416	0.00578382	0.303815	up
conservative_7_235829	1.8191	13.5622	0.001538	0.00625807	2.89829	up
ssc-miR-450a	19.1002	4.0687	0.001635	0.00662737	-2.23095	down
conservative_1_24911	5.4572	20.3433	0.001692	0.00683233	1.89832	up
ssc-miR-7136-5p	322.884	383.81	0.001843	0.00741389	0.249377	up
unconservative_1_9122	2.7286	14.9184	0.002038	0.00816738	2.45086	up
conservative_15_93886	14.5525	33.9055	0.002062	0.00818633	1.22025	up
conservative_5_181778	14.5525	33.9055	0.002062	0.00818633	1.22025	up
conservative_9_253567	14.5525	33.9055	0.002062	0.00818633	1.22025	up
conservative_9_253568	14.5525	33.9055	0.002062	0.00818633	1.22025	up
conservative_9_257800	40.929	18.9871	0.002097	0.0082482	-1.1081	down
conservative_12_51697	10.0049	27.1244	0.002115	0.00825783	1.43888	up
conservative_12_51698	10.0049	27.1244	0.002115	0.00825783	1.43888	up
conservative_17_113049	10.0049	27.1244	0.002115	0.00825783	1.43888	up
conservative_13_63273	48.2053	77.3046	0.002148	0.0083103	0.681362	up
conservative_16_105871	48.2053	77.3046	0.002148	0.0083103	0.681362	up
ssc-miR-340	802.208	882.9	0.002228	0.00857296	0.138273	up
ssc-miR-122	10197.7	10342.5	0.002258	0.00865703	0.0203487	up
unconservative_13_64396	86.4057	122.06	0.002275	0.00869083	0.498391	up
ssc-miR-32	133.701	96.2917	0.002389	0.00909361	-0.473531	down
conservative_14_81204	3.6381	16.2747	0.002449	0.00920651	2.16137	up
conservative_1_26344	3.6381	16.2747	0.002449	0.00920651	2.16137	up
conservative_5_191088	3.6381	16.2747	0.002449	0.00920651	2.16137	up
conservative_5_191094	3.6381	16.2747	0.002449	0.00920651	2.16137	up
conservative_7_229217	3.6381	16.2747	0.002449	0.00920651	2.16137	up
conservative_7_229218	3.6381	16.2747	0.002449	0.00920651	2.16137	up
ssc-miR-7140-3p	0	8.1373	0.002505	0.00930178	26.278	up
ssc-miR-493-5p	12.7335	1.3562	0.002732	0.0101094	-3.23099	down
conservative_5_193960	32.7432	56.9613	0.002758	0.0101701	0.798787	up
ssc-miR-425-3p	48.2053	75.9484	0.002773	0.0101901	0.655828	up
unconservative_9_261595	201.916	158.678	0.002799	0.0102501	-0.347658	down
conservative_9_254089	133.701	173.596	0.002857	0.0104266	0.376722	up
unconservative_13_66160	5.4572	18.9871	0.003011	0.010951	1.79879	up
ssc-miR-181d-5p	139.159	179.021	0.003052	0.0110622	0.3634	up
conservative_X_266281	46.3862	73.2359	0.003054	0.0110131	0.658855	up
conservative_X_266282	46.3862	73.2359	0.003054	0.0110131	0.658855	up
conservative_3_154556	86.4057	56.9613	0.003112	0.0111654	-0.601144	down
conservative_X_265698	11.8239	28.4806	0.003334	0.0119015	1.26827	up
conservative_X_269483	11.8239	28.4806	0.003334	0.0119015	1.26827	up
unconservative_15_93647	89.1343	122.06	0.003496	0.0124172	0.453537	up
conservative_GL894231.1_293131	9.0953	0	0.003534	0.0125104	-26.4386	down
conservative_13_60462	20.9193	40.6866	0.003579	0.0126066	0.959719	up
conservative_13_68819	20.9193	40.6866	0.003579	0.0126066	0.959719	up
conservative_X_272466	72.7627	103.073	0.003663	0.0128175	0.502393	up
conservative_X_272472	72.7627	103.073	0.003663	0.0128175	0.502393	up
ssc-miR-29a	716.712	781.183	0.003831	0.0133394	0.124267	up
conservative_5_181760	19.1002	37.9742	0.003883	0.0134763	0.991432	up
unconservative_1_1289	27.286	10.8498	0.004063	0.0140551	-1.33049	down
ssc-miR-9843-3p	58.2101	85.4419	0.004151	0.0143129	0.553674	up
ssc-miR-425-5p	7346.3	7337.16	0.004185	0.0143834	-0.00179705	down
ssc-miR-24-1-5p	29.1051	12.206	0.004186	0.0143404	-1.25368	down
conservative_12_43559	40.0195	20.3433	0.00422	0.0144104	-0.976149	down
conservative_7_236938	44.5671	69.1673	0.004316	0.014691	0.634111	up
ssc-miR-423-5p	5776.45	5814.12	0.004472	0.0151734	0.00937854	up
ssc-miR-1249	50.0243	28.4806	0.004547	0.0153787	-0.81265	down
conservative_X_268034	14.5525	31.1931	0.004682	0.015785	1.09996	up
ssc-miR-148b-3p	3131.52	3197.97	0.004691	0.0157653	0.0302914	up
conservative_15_92874	0.9095	9.4935	0.004815	0.016131	3.38379	up
unconservative_8_243092	16.3716	4.0687	0.005011	0.0167348	-2.00856	down
conservative_4_167529	24.5574	9.4935	0.005191	0.0172546	-1.37115	down
conservative_4_174558	24.5574	9.4935	0.005191	0.0172546	-1.37115	down
conservative_9_259747	5.4572	17.6309	0.00525	0.0173692	1.69187	up
ssc-miR-374b-5p	135.52	169.528	0.005344	0.0176252	0.323009	up
conservative_12_50000	10.0049	24.412	0.005362	0.0176299	1.28688	up
conservative_15_100312	71.8531	47.4677	0.005435	0.0178147	-0.598104	down
conservative_7_222537	7.2763	20.3433	0.005478	0.0179004	1.48328	up
ssc-miR-184	76.4008	51.5364	0.005593	0.0182201	-0.567996	down
conservative_14_82286	47.2957	70.5235	0.005946	0.0192814	0.576395	up
conservative_14_92590	47.2957	70.5235	0.005946	0.0192814	0.576395	up
conservative_7_229161	84.5866	112.566	0.006102	0.019697	0.412274	up
conservative_2_134613	0	6.7811	0.006239	0.0200176	26.015	up
ssc-miR-582	0	6.7811	0.006239	0.0200176	26.015	up
unconservative_3_165428	0	6.7811	0.006239	0.0200176	26.015	up
conservative_1_14944	1.8191	10.8498	0.006507	0.020659	2.57637	up
conservative_1_1647	1.8191	10.8498	0.006507	0.020659	2.57637	up
ssc-miR-31	1.8191	10.8498	0.006507	0.020659	2.57637	up
ssc-miR-708-3p	1.8191	10.8498	0.006507	0.020659	2.57637	up
conservative_9_263299	15.4621	31.1931	0.006594	0.0207799	1.01249	up
ssc-miR-92b-5p	36.3813	18.9871	0.006661	0.0209289	-0.938178	down
unconservative_X_272494	82.7675	58.3175	0.006875	0.0215376	-0.505136	down
conservative_12_49467	20.9193	37.9742	0.007011	0.0218991	0.860185	up
unconservative_6_209039	30.9241	50.1802	0.007133	0.0222148	0.698387	up
conservative_1_12911	73.6722	99.0041	0.007299	0.0226653	0.426368	up
ssc-miR-135	325.613	287.519	0.007304	0.0226147	-0.179502	down
conservative_12_52180	12.7335	27.1244	0.007456	0.0230182	1.09096	up
conservative_3_159058	42.7481	63.7424	0.007624	0.0234687	0.576393	up
conservative_2_136685	2.7286	12.206	0.007644	0.0233274	2.16136	up
conservative_2_136686	2.7286	12.206	0.007644	0.0233274	2.16136	up
conservative_6_207883	2.7286	12.206	0.007644	0.0233274	2.16136	up
conservative_6_207884	2.7286	12.206	0.007644	0.0233274	2.16136	up
conservative_GL893550.2_277983	2.7286	12.206	0.007644	0.0233274	2.16136	up
conservative_9_252104	79.1294	104.429	0.007854	0.0237634	0.400237	up
conservative_15_105176	29.1051	47.4677	0.007918	0.023889	0.705674	up
ssc-miR-99b	703.979	663.192	0.008069	0.0242756	-0.0861054	down
ssc-let-7e	517.524	478.746	0.008321	0.024963	-0.112366	down
conservative_1_2721	3.6381	13.5622	0.008358	0.0249682	1.89833	up
conservative_JH118718.1_274537	3.6381	13.5622	0.008358	0.0249682	1.89833	up
conservative_7_222320	43.6576	25.7682	0.008516	0.0253333	-0.760641	down
ssc-miR-4332	7.2763	18.9871	0.0089	0.0264017	1.38374	up
conservative_3_153877	5.4572	16.2747	0.008949	0.0264731	1.5764	up
unconservative_12_45259	22.7383	9.4935	0.009066	0.0267447	-1.26011	down
unconservative_4_172673	83.6771	61.0299	0.009156	0.0269354	-0.455317	down
unconservative_GL893503.1_288769	52.7529	33.9055	0.009427	0.027656	-0.637731	down
unconservative_7_221830	36.3813	20.3433	0.009805	0.0286857	-0.838643	down
ssc-miR-532-3p	7.2763	0	0.009864	0.028779	-26.1167	down
conservative_3_156563	14.5525	28.4806	0.00992	0.0288236	0.968713	up
conservative_6_213295	14.5525	28.4806	0.00992	0.0288236	0.968713	up
conservative_15_103364	14.5525	4.0687	0.010189	0.0294441	-1.83863	down
conservative_6_199877	14.5525	4.0687	0.010189	0.0294441	-1.83863	down
ssc-miR-101	512.067	480.102	0.010288	0.0296094	-0.0929916	down
ssc-miR-103	1142.37	1132.44	0.010459	0.0300202	-0.0125945	down
conservative_9_262482	32.7432	17.6309	0.01046	0.0299421	-0.893089	down
conservative_9_253577	0.9095	8.1373	0.010495	0.0298812	3.1614	up
conservative_X_269401	0.9095	8.1373	0.010495	0.0298812	3.1614	up
unconservative_9_255621	0.9095	8.1373	0.010495	0.0298812	3.1614	up
conservative_5_193239	28.1955	44.7553	0.010876	0.0307598	0.666594	up
conservative_5_193240	28.1955	44.7553	0.010876	0.0307598	0.666594	up
conservative_X_272467	113.692	138.334	0.010894	0.0306881	0.283034	up
ssc-miR-28-5p	584.83	556.051	0.010957	0.030784	-0.0728009	down
conservative_13_57109	16.3716	5.4249	0.011063	0.0309589	-1.59353	down
conservative_GL894542.2_296778	16.3716	5.4249	0.011063	0.0309589	-1.59353	down
unconservative_4_170609	53.6625	73.2359	0.011614	0.0323729	0.448637	up
conservative_3_150919	77.3103	56.9613	0.011615	0.0322909	-0.440679	down
conservative_13_68760	446.581	473.321	0.011852	0.0328638	0.083898	up
unconservative_18_121788	10.9144	23.0558	0.011994	0.0331709	1.0789	up
conservative_4_180983	11.8239	2.7124	0.012825	0.0353311	-2.12406	down
ssc-miR-143-5p	11.8239	2.7124	0.012825	0.0353311	-2.12406	down
conservative_1_12484	1.8191	9.4935	0.012969	0.0355893	2.38372	up
unconservative_7_225029	161.897	138.334	0.013142	0.0359711	-0.226914	down
conservative_4_172103	8.1858	18.9871	0.013614	0.0371673	1.21382	up
conservative_4_174835	576.644	562.832	0.014001	0.0381258	-0.0349776	down
unconservative_11_36756	14.5525	27.1244	0.014025	0.0380935	0.898324	up
conservative_8_249253	13.643	4.0687	0.014335	0.0388361	-1.74552	down
ssc-miR-532-5p	321.065	341.768	0.014788	0.0399615	0.0901498	up
conservative_6_218459	5.4572	14.9184	0.014862	0.0400087	1.45086	up
conservative_9_252625	5.4572	14.9184	0.014862	0.0400087	1.45086	up
conservative_5_181885	3.6381	12.206	0.014871	0.039831	1.74633	up
conservative_5_188726	3.6381	12.206	0.014871	0.039831	1.74633	up
ssc-miR-486	90.0438	109.854	0.014914	0.0397956	0.286887	up
conservative_9_258279	181.907	160.034	0.014968	0.0397898	-0.184819	down
conservative_9_258457	181.907	160.034	0.014968	0.0397898	-0.184819	down
conservative_2_132275	4.5477	13.5622	0.015008	0.0396974	1.57638	up
conservative_2_132276	4.5477	13.5622	0.015008	0.0396974	1.57638	up
ssc-miR-150	22.7383	10.8498	0.015012	0.0395602	-1.06746	down
conservative_2_139879	0	5.4249	0.015543	0.0408581	25.6931	up
ssc-miR-452	9.0953	1.3562	0.015606	0.0409224	-2.74555	down
conservative_1_7591	33.6527	48.824	0.015897	0.0415828	0.536868	up
conservative_7_236476	43.6576	59.6737	0.016356	0.0426783	0.450862	up
unconservative_5_186594	6.3667	0	0.016479	0.042789	-25.924	down
unconservative_5_191392	6.3667	0	0.016479	0.042789	-25.924	down
unconservative_JH118494.1_281336	6.3667	0	0.016479	0.042789	-25.924	down
ssc-miR-193a-5p	11.8239	23.0558	0.016567	0.0428082	0.963424	up
conservative_1_24613	36.3813	51.5364	0.016699	0.0430445	0.502395	up
ssc-miR-18a	40.0195	25.7682	0.01684	0.0433029	-0.635111	down
conservative_6_214305	42.7481	58.3175	0.017172	0.0440499	0.448069	up
conservative_1_3500	220.107	237.339	0.017768	0.045469	0.108742	up
ssc-miR-490-3p	121.877	139.691	0.018248	0.0465291	0.196805	up
ssc-miR-490	121.877	139.691	0.018248	0.0465291	0.196805	up
unconservative_7_237286	127.335	145.116	0.018307	0.046512	0.188577	up
conservative_3_162270	10.0049	20.3433	0.018512	0.0469206	1.02385	up
conservative_10_31853	10.9144	2.7124	0.018569	0.0468415	-2.00859	down
conservative_6_218472	10.9144	2.7124	0.018569	0.0468415	-2.00859	down
conservative_7_234493	10.9144	2.7124	0.018569	0.0468415	-2.00859	down
conservative_GL896049.1_283217	221.926	237.339	0.018805	0.0472126	0.096868	up
conservative_16_106789	357.447	353.974	0.018918	0.0473842	-0.0140856	down
unconservative_10_31200	89.1343	105.785	0.01923	0.0480524	0.247085	up
conservative_14_83737	309.241	317.356	0.019354	0.0482487	0.0373677	up
ssc-miR-153	18.1907	8.1373	0.020103	0.0499986	-1.16058	down
unconservative_2_133672	16.3716	6.7811	0.020428	0.0506882	-1.2716	down
unconservative_13_67317	14.5525	5.4249	0.020451	0.050627	-1.4236	down
ssc-miR-382	8.1858	17.6309	0.020643	0.0509834	1.10691	up
conservative_3_149155	37.2909	24.412	0.020659	0.0509045	-0.611233	down
conservative_8_246807	56.3911	42.0428	0.020918	0.0514234	-0.423609	down
unconservative_6_204233	110.963	126.129	0.021353	0.0523716	0.184814	up
ssc-miR-335	182.816	169.528	0.021796	0.0533349	-0.108874	down
conservative_6_202069	0.9095	6.7811	0.022409	0.0547089	2.89837	up
unconservative_1_3529	98.2296	112.566	0.022585	0.0550121	0.196545	up
ssc-miR-331-5p	22.7383	12.206	0.022765	0.0553236	-0.897534	down
conservative_18_121292	6.3667	14.9184	0.022875	0.055464	1.22848	up
conservative_5_181664	231.931	235.982	0.023106	0.0558329	0.0249836	up
conservative_GL894109.2_289742	231.931	235.982	0.023106	0.0558329	0.0249836	up
unconservative_10_29425	8.1858	1.3562	0.023702	0.0570783	-2.59355	down
conservative_2_129642	99.1391	112.566	0.023813	0.0572159	0.183249	up
unconservative_2_146675	27.286	16.2747	0.023856	0.0571898	-0.74553	down
ssc-miR-7142-3p	222.836	225.133	0.023866	0.0570849	0.0147952	up
conservative_4_174869	5.4572	13.5622	0.023956	0.0571072	1.31336	up
conservative_4_174870	5.4572	13.5622	0.023956	0.0571072	1.31336	up
conservative_12_47810	10.9144	20.3433	0.024932	0.0591682	0.898321	up
conservative_2_145865	10.9144	20.3433	0.024932	0.0591682	0.898321	up
conservative_17_114603	1.8191	8.1373	0.025127	0.0592997	2.16133	up
conservative_1_9384	1.8191	8.1373	0.025127	0.0592997	2.16133	up
unconservative_6_214348	1.8191	8.1373	0.025127	0.0592997	2.16133	up
ssc-miR-1307	70.0341	56.9613	0.025307	0.0594603	-0.298075	down
conservative_JH118731.1_280259	44.5671	56.9613	0.025499	0.0597791	0.354003	up
conservative_4_171900	3.6381	10.8498	0.025647	0.0598618	1.57641	up
unconservative_9_258884	3.6381	10.8498	0.025647	0.0598618	1.57641	up
unconservative_GL896290.2_289584	3.6381	10.8498	0.025647	0.0598618	1.57641	up
unconservative_12_45331	17.2811	8.1373	0.025835	0.0600367	-1.08657	down
conservative_9_255284	2.7286	9.4935	0.025876	0.0599352	1.79878	up
conservative_9_262205	2.7286	9.4935	0.025876	0.0599352	1.79878	up
conservative_9_262820	169.173	174.952	0.026191	0.060467	0.0484622	up
conservative_5_188485	170.083	174.952	0.026492	0.0610293	0.0407269	up
conservative_4_171091	10.0049	2.7124	0.02659	0.0611225	-1.88306	down
conservative_1_17157	10.0049	18.9871	0.026606	0.0609613	0.924313	up
ssc-miR-1306-3p	10.0049	18.9871	0.026606	0.0609613	0.924313	up
ssc-miR-7134-5p	15.4621	6.7811	0.026709	0.0609999	-1.18915	down
conservative_6_200645	131.882	141.047	0.026751	0.0609647	0.096925	up
ssc-miR-363	151.892	143.759	0.026845	0.0610479	-0.0793905	down
ssc-miR-1285	28.1955	17.6309	0.026911	0.0610673	-0.677359	down
conservative_8_241017	103.687	92.223	0.027199	0.0615892	-0.169034	down
conservative_2_134710	5.4572	0	0.027531	0.0620104	-25.7017	down
conservative_GL894976.1_278892	5.4572	0	0.027531	0.0620104	-25.7017	down
ssc-miR-493-3p	5.4572	0	0.027531	0.0620104	-25.7017	down
ssc-miR-7144-5p	5.4572	0	0.027531	0.0620104	-25.7017	down
conservative_7_233990	24.5574	35.2617	0.027629	0.0619029	0.521944	up
unconservative_12_46558	115.511	124.772	0.027882	0.0623383	0.111271	up
conservative_1_12489	13.643	23.0558	0.02804	0.0624287	0.756969	up
conservative_7_224652	13.643	23.0558	0.02804	0.0624287	0.756969	up
conservative_X_272474	13.643	23.0558	0.02804	0.0624287	0.756969	up
conservative_6_203617	27.286	37.9742	0.028509	0.0632078	0.476859	up
unconservative_6_209680	30.0146	40.6866	0.029179	0.0645585	0.438889	up
conservative_16_107581	58.2101	69.1673	0.029419	0.0649542	0.248821	up
conservative_3_151707	12.7335	21.6995	0.029998	0.0660952	0.769033	up
conservative_10_28144	8.1858	16.2747	0.030387	0.0668137	0.991436	up
conservative_1_26171	93.6819	84.0857	0.03051	0.0669455	-0.15591	down
ssc-miR-107	76.4008	66.4548	0.031593	0.0691789	-0.201214	down
conservative_5_189488	7.2763	14.9184	0.032519	0.070987	1.03582	up
unconservative_X_267386	7.2763	14.9184	0.032519	0.070987	1.03582	up
conservative_8_249166	39.1099	48.824	0.033338	0.0725511	0.320057	up
unconservative_14_80842	20.9193	12.206	0.033977	0.0737905	-0.777244	down
ssc-miR-429	51.8434	61.0299	0.034076	0.0738545	0.235356	up
conservative_14_77921	10.9144	18.9871	0.034505	0.0745561	0.798787	up
conservative_14_77922	10.9144	18.9871	0.034505	0.0745561	0.798787	up
conservative_4_167222	30.0146	39.3304	0.034613	0.0745619	0.38998	up
conservative_3_154616	6.3667	13.5622	0.034824	0.0747889	1.09097	up
conservative_3_154628	6.3667	13.5622	0.034824	0.0747889	1.09097	up
ssc-miR-374a-3p	68.215	59.6737	0.035204	0.0753004	-0.192994	down
unconservative_14_83508	68.215	59.6737	0.035204	0.0753004	-0.192994	down
ssc-miR-744	95.501	99.0041	0.035338	0.0753593	0.0519724	up
conservative_10_29994	7.2763	1.3562	0.035637	0.0757688	-2.42364	down
conservative_7_230592	7.2763	1.3562	0.035637	0.0757688	-2.42364	down
conservative_12_50771	47.2957	37.9742	0.035656	0.0755068	-0.316689	down
conservative_12_50772	47.2957	37.9742	0.035656	0.0755068	-0.316689	down
conservative_4_180615	36.3813	27.1244	0.036003	0.0760143	-0.423606	down
ssc-miR-489	19.1002	10.8498	0.03615	0.0761732	-0.815919	down
conservative_1_21943	10.9144	4.0687	0.03727	0.0783002	-1.42359	down
unconservative_1_19624	10.9144	4.0687	0.03727	0.0783002	-1.42359	down
unconservative_13_63196	5.4572	12.206	0.037298	0.0781272	1.16136	up
conservative_8_241509	51.8434	59.6737	0.037451	0.0782932	0.202935	up
conservative_1_2307	9.0953	2.7124	0.037588	0.0784253	-1.74555	down
ssc-miR-574	22.7383	31.1931	0.037911	0.0789441	0.456103	up
conservative_13_56947	76.4008	70.5235	0.037917	0.0788021	-0.115484	down
ssc-miR-7143-3p	21.8288	13.5622	0.038168	0.0791688	-0.686642	down
unconservative_6_208543	25.4669	33.9055	0.038256	0.0791966	0.412896	up
conservative_15_95671	0	4.0687	0.03872	0.0800012	25.2781	up
ssc-miR-296-3p	4.5477	10.8498	0.039915	0.0823102	1.25446	up
conservative_2_135306	9.0953	16.2747	0.040016	0.0823585	0.839438	up
ssc-miR-195	35.4718	27.1244	0.040099	0.0823697	-0.387081	down
conservative_2_140807	21.8288	29.8369	0.040213	0.0824444	0.450865	up
conservative_6_202000	27.286	35.2617	0.040456	0.0827828	0.369941	up
unconservative_8_241670	20.0097	12.206	0.040799	0.0833241	-0.713109	down
conservative_12_43193	15.4621	8.1373	0.0411	0.0836974	-0.926114	down
conservative_12_43194	15.4621	8.1373	0.0411	0.0836974	-0.926114	down
unconservative_16_109512	22.7383	14.9184	0.04202	0.0853255	-0.608032	down
conservative_1_25641	3.6381	9.4935	0.042593	0.0860776	1.38375	up
conservative_1_25642	3.6381	9.4935	0.042593	0.0860776	1.38375	up
ssc-miR-194b-5p	3.6381	9.4935	0.042593	0.0860776	1.38375	up
unconservative_4_173741	3.6381	9.4935	0.042593	0.0860776	1.38375	up
conservative_7_230226	23.6479	31.1931	0.042766	0.086018	0.399515	up
ssc-miR-1343	11.8239	18.9871	0.042897	0.086037	0.683314	up
unconservative_7_233535	11.8239	18.9871	0.042897	0.086037	0.683314	up
conservative_12_50636	8.1858	14.9184	0.043256	0.0862683	0.865897	up
conservative_1_6986	8.1858	14.9184	0.043256	0.0862683	0.865897	up
ssc-miR-9820-5p	8.1858	14.9184	0.043256	0.0862683	0.865897	up
unconservative_GL893418.1_295088	8.1858	14.9184	0.043256	0.0862683	0.865897	up
ssc-miR-378b-3p	18.1907	10.8498	0.043733	0.086812	-0.745533	down
unconservative_11_37481	13.643	6.7811	0.043889	0.0869592	-1.00857	down
ssc-miR-148b-5p	60.0292	55.6051	0.043963	0.0869436	-0.110447	down
conservative_12_48882	2.7286	8.1373	0.045122	0.0884125	1.57639	up
conservative_12_48918	2.7286	8.1373	0.045122	0.0884125	1.57639	up
conservative_13_71773	2.7286	8.1373	0.045122	0.0884125	1.57639	up
conservative_17_110772	2.7286	8.1373	0.045122	0.0884125	1.57639	up
conservative_3_160072	2.7286	8.1373	0.045122	0.0884125	1.57639	up
conservative_8_246724	2.7286	8.1373	0.045122	0.0884125	1.57639	up
conservative_GL896485.1_297222	2.7286	8.1373	0.045122	0.0884125	1.57639	up
ssc-miR-935	2.7286	8.1373	0.045122	0.0884125	1.57639	up
unconservative_2_131863	2.7286	8.1373	0.045122	0.0884125	1.57639	up
conservative_4_179648	4.5477	0	0.045994	0.0886491	-25.4386	down
conservative_4_179740	4.5477	0	0.045994	0.0886491	-25.4386	down
conservative_4_179766	4.5477	0	0.045994	0.0886491	-25.4386	down
conservative_6_198703	4.5477	0	0.045994	0.0886491	-25.4386	down
conservative_6_201322	4.5477	0	0.045994	0.0886491	-25.4386	down
conservative_X_266738	4.5477	0	0.045994	0.0886491	-25.4386	down
ssc-miR-432-5p	4.5477	0	0.045994	0.0886491	-25.4386	down
ssc-miR-7139-5p	4.5477	0	0.045994	0.0886491	-25.4386	down
unconservative_10_33633	4.5477	0	0.045994	0.0886491	-25.4386	down
conservative_6_206742	10.9144	17.6309	0.046284	0.0884058	0.691873	up
unconservative_5_189809	57.3006	54.2488	0.046413	0.088493	-0.078959	down
conservative_14_77005	0.9095	5.4249	0.046519	0.08822	2.57645	up
conservative_3_147309	0.9095	5.4249	0.046519	0.08822	2.57645	up
conservative_6_200847	0.9095	5.4249	0.046519	0.08822	2.57645	up
ssc-miR-2320-5p	0.9095	5.4249	0.046519	0.08822	2.57645	up
ssc-miR-345-5p	0.9095	5.4249	0.046519	0.08822	2.57645	up
unconservative_5_192241	42.7481	36.618	0.046656	0.0880083	-0.223307	down
unconservative_18_119697	7.2763	13.5622	0.0469	0.0882335	0.898314	up
unconservative_6_209052	7.2763	13.5622	0.0469	0.0882335	0.898314	up
conservative_2_125801	1.8191	6.7811	0.046946	0.0880082	1.89829	up
conservative_6_217076	1.8191	6.7811	0.046946	0.0880082	1.89829	up
ssc-miR-421-3p	13.643	20.3433	0.047712	0.089208	0.576393	up
conservative_17_111919	19.1002	12.206	0.048372	0.0901247	-0.645997	down
conservative_2_146717	19.1002	12.206	0.048372	0.0901247	-0.645997	down
conservative_2_146718	19.1002	12.206	0.048372	0.0901247	-0.645997	down
unconservative_7_237284	53.6625	52.8926	0.049028	0.0910275	-0.0208484	down
conservative_9_257463	10.0049	16.2747	0.050082	0.0928221	0.701924	up
ssc-miR-1839-3p	28.1955	33.9055	0.050595	0.0936096	0.266054	up
conservative_7_221138	14.5525	8.1373	0.050752	0.0936553	-0.838645	down
conservative_7_221178	14.5525	8.1373	0.050752	0.0936553	-0.838645	down
conservative_6_212093	12.7335	18.9871	0.051353	0.094518	0.576391	up
unconservative_14_79455	40.0195	35.2617	0.05155	0.0947164	-0.182601	down
conservative_12_53505	8.1858	2.7124	0.05233	0.095818	-1.59355	down
conservative_5_188504	8.1858	2.7124	0.05233	0.095818	-1.59355	down
conservative_GL895465.2_297154	8.1858	2.7124	0.05233	0.095818	-1.59355	down
unconservative_7_223599	32.7432	27.1244	0.052563	0.0959139	-0.271604	down
conservative_11_42395	6.3667	1.3562	0.052922	0.0959098	-2.23098	down
conservative_13_57657	6.3667	1.3562	0.052922	0.0959098	-2.23098	down
conservative_13_58872	6.3667	1.3562	0.052922	0.0959098	-2.23098	down
conservative_13_70159	6.3667	1.3562	0.052922	0.0959098	-2.23098	down
conservative_X_272500	6.3667	1.3562	0.052922	0.0959098	-2.23098	down
ssc-miR-331-3p	6.3667	1.3562	0.052922	0.0959098	-2.23098	down
ssc-miR-7135-5p	6.3667	1.3562	0.052922	0.0959098	-2.23098	down
conservative_13_66132	44.5671	43.3991	0.053728	0.0967104	-0.038314	down
ssc-miR-206	43.6576	42.0428	0.054107	0.0972278	-0.0543741	down
conservative_13_56521	24.5574	29.8369	0.054322	0.0974493	0.28094	up
ssc-miR-106a	9.0953	14.9184	0.054373	0.0973763	0.7139	up
unconservative_1_16595	30.9241	35.2617	0.054608	0.0976325	0.18937	up
unconservative_X_272502	34.5623	29.8369	0.054677	0.0975916	-0.212102	down
conservative_2_130693	23.6479	17.6309	0.054795	0.0976381	-0.423606	down
conservative_6_218974	12.7335	6.7811	0.054992	0.097825	-0.909038	down
conservative_4_180236	35.4718	31.1931	0.055393	0.0983735	-0.185446	down
conservative_7_238597	5.4572	10.8498	0.055747	0.0988369	0.991436	up
ssc-miR-142-5p	39.1099	40.6866	0.055829	0.0988173	0.0570199	up
unconservative_1_24010	37.2909	33.9055	0.056219	0.0993421	-0.137304	down
ssc-miR-505	18.1907	12.206	0.056568	0.0997927	-0.575611	down
conservative_12_48283	32.7432	28.4806	0.057272	0.1007	-0.201216	down
conservative_12_48284	32.7432	28.4806	0.057272	0.1007	-0.201216	down
conservative_12_54910	32.7432	28.4806	0.057272	0.1007	-0.201216	down
conservative_14_86722	33.6527	29.8369	0.057852	0.101384	-0.173625	down
ssc-miR-15a	29.1051	24.412	0.058391	0.10216	-0.253681	down
conservative_8_246491	20.9193	25.7682	0.058806	0.102633	0.300757	up
unconservative_6_217570	20.9193	25.7682	0.058806	0.102633	0.300757	up
ssc-miR-129a-3p	8.1858	13.5622	0.059266	0.103181	0.728396	up
conservative_12_52514	4.5477	9.4935	0.061189	0.106094	1.0618	up
conservative_17_117324	4.5477	9.4935	0.061189	0.106094	1.0618	up
conservative_9_263748	4.5477	9.4935	0.061189	0.106094	1.0618	up
unconservative_GL894509.1_289919	4.5477	9.4935	0.061189	0.106094	1.0618	up
conservative_11_40055	16.3716	10.8498	0.061353	0.105946	-0.593527	down
unconservative_1_14032	28.1955	24.412	0.062433	0.107636	-0.207874	down
conservative_3_147185	29.1051	25.7682	0.062917	0.108295	-0.17568	down
conservative_X_272498	29.1051	31.1931	0.062926	0.108135	0.099955	up
ssc-miR-129a-5p	27.286	29.8369	0.063416	0.108713	0.128937	up
ssc-miR-129b	27.286	29.8369	0.063416	0.108713	0.128937	up
ssc-miR-130b	25.4669	28.4806	0.063643	0.108839	0.161356	up
conservative_18_119896	10.0049	14.9184	0.065092	0.111049	0.576386	up
unconservative_6_196748	10.0049	14.9184	0.065092	0.111049	0.576386	up
conservative_12_44922	9.0953	4.0687	0.065385	0.111191	-1.16055	down
conservative_12_51303	9.0953	4.0687	0.065385	0.111191	-1.16055	down
conservative_13_68074	28.1955	25.7682	0.065953	0.111888	-0.129873	down
conservative_17_113997	3.6381	8.1373	0.067522	0.114276	1.16136	up
conservative_17_113998	3.6381	8.1373	0.067522	0.114276	1.16136	up
conservative_2_143071	22.7383	18.9871	0.068245	0.115042	-0.260105	down
conservative_7_222638	22.7383	18.9871	0.068245	0.115042	-0.260105	down
ssc-miR-29b	22.7383	18.9871	0.068245	0.115042	-0.260105	down
conservative_3_165099	11.8239	16.2747	0.069015	0.115971	0.460925	up
unconservative_3_160773	9.0953	13.5622	0.07095	0.118941	0.576398	up
unconservative_GL895616.2_282762	9.0953	13.5622	0.07095	0.118941	0.576398	up
conservative_X_272492	25.4669	24.412	0.071024	0.118783	-0.0610329	down
ssc-miR-30b-3p	13.643	17.6309	0.071469	0.119246	0.369945	up
unconservative_15_98963	13.643	17.6309	0.071469	0.119246	0.369945	up
ssc-miR-450b-5p	22.7383	24.412	0.07147	0.118967	0.102466	up
conservative_1_24212	6.3667	10.8498	0.071505	0.118561	0.769051	up
conservative_JH118696.1_292297	6.3667	10.8498	0.071505	0.118561	0.769051	up
conservative_X_267179	6.3667	10.8498	0.071505	0.118561	0.769051	up
conservative_X_270920	6.3667	10.8498	0.071505	0.118561	0.769051	up
ssc-miR-155-5p	7.2763	2.7124	0.071529	0.11814	-1.42364	down
unconservative_1_22297	24.5574	24.412	0.072225	0.119104	-0.00856733	down
conservative_1_973	20.9193	23.0558	0.072478	0.119336	0.140295	up
unconservative_13_61281	22.7383	20.3433	0.073054	0.120098	-0.160571	down
conservative_1_19519	21.8288	18.9871	0.073085	0.119963	-0.201213	down
conservative_2_132376	17.2811	20.3433	0.073284	0.120012	0.235359	up
unconservative_5_192037	17.2811	20.3433	0.073284	0.120012	0.235359	up
conservative_7_240852	16.3716	12.206	0.073887	0.12072	-0.423605	down
conservative_5_189028	10.9144	14.9184	0.074678	0.121731	0.45086	up
ssc-miR-30c-3p	10.9144	14.9184	0.074678	0.121731	0.45086	up
conservative_1_1515	2.7286	6.7811	0.074936	0.121778	1.31336	up
unconservative_13_59524	2.7286	6.7811	0.074936	0.121778	1.31336	up
conservative_4_176928	10.0049	5.4249	0.074984	0.121392	-0.883038	down
conservative_6_211444	10.0049	5.4249	0.074984	0.121392	-0.883038	down
ssc-miR-224	10.0049	5.4249	0.074984	0.121392	-0.883038	down
conservative_8_246876	21.8288	20.3433	0.07628	0.123115	-0.101679	down
conservative_10_30246	3.6381	0	0.07684	0.122805	-25.1167	down
conservative_1_13658	3.6381	0	0.07684	0.122805	-25.1167	down
conservative_1_25129	3.6381	0	0.07684	0.122805	-25.1167	down
conservative_4_172721	3.6381	0	0.07684	0.122805	-25.1167	down
conservative_4_172773	3.6381	0	0.07684	0.122805	-25.1167	down
conservative_4_172817	3.6381	0	0.07684	0.122805	-25.1167	down
conservative_7_230618	3.6381	0	0.07684	0.122805	-25.1167	down
conservative_GL893195.1_283782	3.6381	0	0.07684	0.122805	-25.1167	down
ssc-miR-365-5p	3.6381	0	0.07684	0.122805	-25.1167	down
ssc-miR-374b-3p	3.6381	0	0.07684	0.122805	-25.1167	down
unconservative_7_230743	3.6381	0	0.07684	0.122805	-25.1167	down
unconservative_7_230815	3.6381	0	0.07684	0.122805	-25.1167	down
conservative_2_139424	5.4572	1.3562	0.077362	0.122442	-2.00859	down
conservative_10_27681	13.643	9.4935	0.077796	0.122854	-0.523149	down
ssc-miR-628	13.643	9.4935	0.077796	0.122854	-0.523149	down
conservative_16_105259	5.4572	9.4935	0.079356	0.124853	0.798779	up
conservative_6_206309	5.4572	9.4935	0.079356	0.124853	0.798779	up
conservative_GL892840.2_279718	5.4572	9.4935	0.079356	0.124853	0.798779	up
conservative_11_38693	19.1002	17.6309	0.081471	0.127614	-0.115482	down
conservative_GL895069.2_288450	19.1002	17.6309	0.081471	0.127614	-0.115482	down
ssc-miR-181b	19.1002	17.6309	0.081471	0.127614	-0.115482	down
conservative_10_31169	19.1002	18.9871	0.081762	0.127599	-0.00856817	down
conservative_10_31170	19.1002	18.9871	0.081762	0.127599	-0.00856817	down
ssc-miR-24-2-5p	15.4621	17.6309	0.081904	0.12754	0.18937	up
ssc-miR-29c	17.2811	14.9184	0.083067	0.129161	-0.212102	down
conservative_15_99508	1.8191	5.4249	0.083535	0.129039	1.57637	up
conservative_16_106288	1.8191	5.4249	0.083535	0.129039	1.57637	up
conservative_7_222758	1.8191	5.4249	0.083535	0.129039	1.57637	up
conservative_9_254172	1.8191	5.4249	0.083535	0.129039	1.57637	up
conservative_GL894677.1_278464	1.8191	5.4249	0.083535	0.129039	1.57637	up
conservative_JH118966.1_273087	1.8191	5.4249	0.083535	0.129039	1.57637	up
conservative_JH118966.1_273088	1.8191	5.4249	0.083535	0.129039	1.57637	up
unconservative_8_245744	1.8191	5.4249	0.083535	0.129039	1.57637	up
conservative_2_135675	8.1858	4.0687	0.084027	0.128583	-1.00856	down
conservative_2_146454	8.1858	4.0687	0.084027	0.128583	-1.00856	down
conservative_JH118582.1_273491	8.1858	4.0687	0.084027	0.128583	-1.00856	down
ssc-miR-210	8.1858	4.0687	0.084027	0.128583	-1.00856	down
unconservative_1_26349	8.1858	4.0687	0.084027	0.128583	-1.00856	down
ssc-miR-196a	17.2811	17.6309	0.085119	0.129694	0.0289111	up
conservative_10_30012	7.2763	10.8498	0.085602	0.129778	0.576392	up
conservative_11_42294	7.2763	10.8498	0.085602	0.129778	0.576392	up
conservative_2_131611	7.2763	10.8498	0.085602	0.129778	0.576392	up
conservative_2_131612	7.2763	10.8498	0.085602	0.129778	0.576392	up
conservative_8_251050	7.2763	10.8498	0.085602	0.129778	0.576392	up
conservative_JH118838.1_294250	7.2763	10.8498	0.085602	0.129778	0.576392	up
conservative_5_183719	17.2811	16.2747	0.086142	0.129947	-0.0865641	down
unconservative_14_76240	16.3716	14.9184	0.08789	0.132396	-0.134103	down
conservative_5_189368	9.0953	12.206	0.088372	0.132464	0.424397	up
conservative_5_189406	9.0953	12.206	0.088372	0.132464	0.424397	up
conservative_X_269813	9.0953	12.206	0.088372	0.132464	0.424397	up
ssc-miR-874	9.0953	12.206	0.088372	0.132464	0.424397	up
unconservative_9_253132	9.0953	12.206	0.088372	0.132464	0.424397	up
unconservative_9_260347	9.0953	12.206	0.088372	0.132464	0.424397	up
conservative_14_76898	15.4621	16.2747	0.088414	0.131876	0.0738947	up
ssc-miR-369	4.5477	8.1373	0.088917	0.132347	0.839413	up
unconservative_1_6716	4.5477	8.1373	0.088917	0.132347	0.839413	up
conservative_6_195586	10.9144	13.5622	0.088972	0.132151	0.313358	up
conservative_17_114299	15.4621	13.5622	0.089192	0.132293	-0.189145	down
conservative_2_140925	13.643	10.8498	0.089785	0.132802	-0.330492	down
conservative_X_272585	13.643	10.8498	0.089785	0.132802	-0.330492	down
unconservative_13_71397	13.643	10.8498	0.089785	0.132802	-0.330492	down
conservative_1_19550	15.4621	14.9184	0.091138	0.134335	-0.0516435	down
conservative_JH118704.1_290084	15.4621	14.9184	0.091138	0.134335	-0.0516435	down
conservative_9_257659	9.0953	5.4249	0.091865	0.134939	-0.745525	down
conservative_9_261333	9.0953	5.4249	0.091865	0.134939	-0.745525	down
conservative_9_261334	9.0953	5.4249	0.091865	0.134939	-0.745525	down
conservative_14_82415	14.5525	14.9184	0.092442	0.135039	0.0358258	up
conservative_14_82416	14.5525	14.9184	0.092442	0.135039	0.0358258	up
conservative_14_92691	14.5525	14.9184	0.092442	0.135039	0.0358258	up
conservative_14_92692	14.5525	14.9184	0.092442	0.135039	0.0358258	up
conservative_9_258498	14.5525	14.9184	0.092442	0.135039	0.0358258	up
conservative_12_49835	0.9095	4.0687	0.092707	0.134043	2.16142	up
conservative_14_92687	0.9095	4.0687	0.092707	0.134043	2.16142	up
conservative_18_125293	0.9095	4.0687	0.092707	0.134043	2.16142	up
conservative_3_161830	0.9095	4.0687	0.092707	0.134043	2.16142	up
conservative_6_215523	0.9095	4.0687	0.092707	0.134043	2.16142	up
conservative_GL895221.2_295418	0.9095	4.0687	0.092707	0.134043	2.16142	up
conservative_GL895456.2_284516	0.9095	4.0687	0.092707	0.134043	2.16142	up
ssc-miR-7137-3p	0.9095	4.0687	0.092707	0.134043	2.16142	up
unconservative_13_69693	0.9095	4.0687	0.092707	0.134043	2.16142	up
unconservative_4_172202	0.9095	4.0687	0.092707	0.134043	2.16142	up
conservative_11_37083	14.5525	13.5622	0.09382	0.134553	-0.101676	down
conservative_11_37084	14.5525	13.5622	0.09382	0.134553	-0.101676	down
conservative_2_133415	6.3667	9.4935	0.095001	0.135789	0.576394	up
conservative_3_165947	6.3667	9.4935	0.095001	0.135789	0.576394	up
conservative_5_188234	6.3667	9.4935	0.095001	0.135789	0.576394	up
conservative_7_232309	6.3667	2.7124	0.095599	0.136094	-1.23098	down
ssc-miR-214	6.3667	2.7124	0.095599	0.136094	-1.23098	down
unconservative_14_85134	6.3667	2.7124	0.095599	0.136094	-1.23098	down
conservative_3_165879	13.643	12.206	0.096112	0.136458	-0.16057	down
conservative_6_213206	10.0049	12.206	0.096177	0.136277	0.286884	up
conservative_GL895967.2_281547	10.0049	12.206	0.096177	0.136277	0.286884	up
conservative_1_15425	10.0049	6.7811	0.096322	0.13621	-0.561116	down
conservative_13_68193	0	2.7124	0.096456	0.13514	24.6931	up
conservative_14_74767	0	2.7124	0.096456	0.13514	24.6931	up
conservative_15_94547	0	2.7124	0.096456	0.13514	24.6931	up
conservative_1_6456	0	2.7124	0.096456	0.13514	24.6931	up
conservative_2_143975	0	2.7124	0.096456	0.13514	24.6931	up
conservative_3_151391	0	2.7124	0.096456	0.13514	24.6931	up
conservative_4_168953	0	2.7124	0.096456	0.13514	24.6931	up
conservative_4_176042	0	2.7124	0.096456	0.13514	24.6931	up
conservative_7_232633	0	2.7124	0.096456	0.13514	24.6931	up
ssc-miR-105-1	0	2.7124	0.096456	0.13514	24.6931	up
ssc-miR-1296-5p	0	2.7124	0.096456	0.13514	24.6931	up
ssc-miR-190a	0	2.7124	0.096456	0.13514	24.6931	up
unconservative_8_242651	0	2.7124	0.096456	0.13514	24.6931	up
conservative_X_268567	12.7335	13.5622	0.096685	0.134222	0.0909622	up
conservative_14_92406	8.1858	10.8498	0.096785	0.134185	0.406473	up
unconservative_4_174691	11.8239	9.4935	0.098696	0.136656	-0.316694	down
conservative_7_225203	10.9144	12.206	0.100745	0.139221	0.161358	up
conservative_7_225204	10.9144	12.206	0.100745	0.139221	0.161358	up
conservative_2_137349	3.6381	6.7811	0.100922	0.139194	0.898334	up
conservative_5_194594	11.8239	12.206	0.102052	0.14057	0.0458845	up
conservative_2_146294	9.0953	10.8498	0.104279	0.143266	0.254475	up
conservative_7_223104	9.0953	10.8498	0.104279	0.143266	0.254475	up
ssc-miR-7135-3p	9.0953	10.8498	0.104279	0.143266	0.254475	up
ssc-miR-17-3p	7.2763	4.0687	0.105283	0.144086	-0.838637	down
ssc-miR-2411	7.2763	4.0687	0.105283	0.144086	-0.838637	down
unconservative_14_90644	7.2763	4.0687	0.105283	0.144086	-0.838637	down
conservative_12_48145	5.4572	8.1373	0.106446	0.145116	0.576389	up
conservative_3_161455	5.4572	8.1373	0.106446	0.145116	0.576389	up
unconservative_6_217032	5.4572	8.1373	0.106446	0.145116	0.576389	up
conservative_11_40315	7.2763	9.4935	0.106622	0.144706	0.383735	up
conservative_17_113355	7.2763	9.4935	0.106622	0.144706	0.383735	up
unconservative_3_157157	7.2763	9.4935	0.106622	0.144706	0.383735	up
unconservative_3_157173	7.2763	9.4935	0.106622	0.144706	0.383735	up
conservative_13_71713	10.9144	9.4935	0.107176	0.144902	-0.201221	down
conservative_2_133252	10.9144	9.4935	0.107176	0.144902	-0.201221	down
conservative_13_69457	10.9144	10.8498	0.107558	0.144866	-0.00856437	down
conservative_17_115321	10.9144	10.8498	0.107558	0.144866	-0.00856437	down
ssc-miR-221-5p	10.9144	10.8498	0.107558	0.144866	-0.00856437	down
ssc-miR-365-3p	10.9144	10.8498	0.107558	0.144866	-0.00856437	down
conservative_9_260563	10.0049	10.8498	0.107814	0.144752	0.116962	up
conservative_6_201292	10.0049	8.1373	0.109554	0.146809	-0.298085	down
unconservative_1_10189	10.0049	8.1373	0.109554	0.146809	-0.298085	down
conservative_14_84856	4.5477	1.3562	0.11078	0.147707	-1.74557	down
conservative_2_129551	4.5477	1.3562	0.11078	0.147707	-1.74557	down
conservative_6_219042	4.5477	1.3562	0.11078	0.147707	-1.74557	down
conservative_9_255189	4.5477	1.3562	0.11078	0.147707	-1.74557	down
ssc-miR-326	4.5477	1.3562	0.11078	0.147707	-1.74557	down
unconservative_18_122652	4.5477	1.3562	0.11078	0.147707	-1.74557	down
conservative_7_224812	10.0049	9.4935	0.113086	0.150028	-0.0756948	down
conservative_7_235563	10.0049	9.4935	0.113086	0.150028	-0.0756948	down
conservative_14_72527	8.1858	9.4935	0.11346	0.150243	0.213817	up
conservative_12_43165	9.0953	9.4935	0.115454	0.152503	0.0618188	up
conservative_4_169583	9.0953	9.4935	0.115454	0.152503	0.0618188	up
conservative_4_176696	9.0953	9.4935	0.115454	0.152503	0.0618188	up
conservative_11_39463	2.7286	5.4249	0.116671	0.152686	0.991436	up
conservative_11_39473	2.7286	5.4249	0.116671	0.152686	0.991436	up
conservative_12_49577	2.7286	5.4249	0.116671	0.152686	0.991436	up
conservative_13_56283	2.7286	5.4249	0.116671	0.152686	0.991436	up
conservative_13_56284	2.7286	5.4249	0.116671	0.152686	0.991436	up
conservative_15_102467	2.7286	5.4249	0.116671	0.152686	0.991436	up
conservative_1_7147	2.7286	5.4249	0.116671	0.152686	0.991436	up
conservative_2_132723	2.7286	5.4249	0.116671	0.152686	0.991436	up
conservative_3_152992	2.7286	5.4249	0.116671	0.152686	0.991436	up
conservative_JH118655.1_290800	2.7286	5.4249	0.116671	0.152686	0.991436	up
ssc-miR-30c-1-3p	2.7286	5.4249	0.116671	0.152686	0.991436	up
unconservative_5_193909	2.7286	5.4249	0.116671	0.152686	0.991436	up
conservative_6_195742	6.3667	8.1373	0.11833	0.153439	0.354004	up
conservative_JH118928.1_278562	6.3667	8.1373	0.11833	0.153439	0.354004	up
ssc-miR-7136-3p	6.3667	8.1373	0.11833	0.153439	0.354004	up
conservative_2_143960	9.0953	8.1373	0.118428	0.153192	-0.160571	down
conservative_10_31840	4.5477	6.7811	0.120819	0.156	0.576382	up
unconservative_9_255611	4.5477	6.7811	0.120819	0.156	0.576382	up
ssc-miR-362	8.1858	6.7811	0.123217	0.158806	-0.271604	down
conservative_13_60506	8.1858	8.1373	0.123656	0.158794	-0.00857324	down
conservative_1_24179	8.1858	8.1373	0.123656	0.158794	-0.00857324	down
conservative_1_26305	8.1858	8.1373	0.123656	0.158794	-0.00857324	down
conservative_6_215359	8.1858	8.1373	0.123656	0.158794	-0.00857324	down
unconservative_7_226422	8.1858	8.1373	0.123656	0.158794	-0.00857324	down
conservative_X_267014	7.2763	8.1373	0.123951	0.158598	0.161345	up
conservative_10_31429	5.4572	2.7124	0.12422	0.158179	-1.00859	down
conservative_10_31430	5.4572	2.7124	0.12422	0.158179	-1.00859	down
conservative_3_166147	5.4572	2.7124	0.12422	0.158179	-1.00859	down
conservative_6_199896	5.4572	2.7124	0.12422	0.158179	-1.00859	down
ssc-miR-149	5.4572	2.7124	0.12422	0.158179	-1.00859	down
unconservative_2_130446	5.4572	2.7124	0.12422	0.158179	-1.00859	down
unconservative_6_200320	5.4572	2.7124	0.12422	0.158179	-1.00859	down
conservative_10_31103	7.2763	5.4249	0.126791	0.160396	-0.423608	down
conservative_11_41735	7.2763	5.4249	0.126791	0.160396	-0.423608	down
conservative_11_41736	7.2763	5.4249	0.126791	0.160396	-0.423608	down
unconservative_3_163984	7.2763	5.4249	0.126791	0.160396	-0.423608	down
conservative_12_44747	2.7286	0	0.128372	0.160673	-24.7017	down
conservative_18_120796	2.7286	0	0.128372	0.160673	-24.7017	down
conservative_18_124267	2.7286	0	0.128372	0.160673	-24.7017	down
conservative_1_5749	2.7286	0	0.128372	0.160673	-24.7017	down
conservative_7_231599	2.7286	0	0.128372	0.160673	-24.7017	down
conservative_7_232148	2.7286	0	0.128372	0.160673	-24.7017	down
ssc-miR-136	2.7286	0	0.128372	0.160673	-24.7017	down
ssc-miR-497	2.7286	0	0.128372	0.160673	-24.7017	down
ssc-miR-542-3p	2.7286	0	0.128372	0.160673	-24.7017	down
unconservative_14_82610	2.7286	0	0.128372	0.160673	-24.7017	down
unconservative_15_98495	2.7286	0	0.128372	0.160673	-24.7017	down
unconservative_6_200379	2.7286	0	0.128372	0.160673	-24.7017	down
unconservative_7_224061	2.7286	0	0.128372	0.160673	-24.7017	down
unconservative_7_234776	2.7286	0	0.128372	0.160673	-24.7017	down
conservative_7_233921	7.2763	6.7811	0.132332	0.163987	-0.101686	down
unconservative_12_54883	7.2763	6.7811	0.132332	0.163987	-0.101686	down
unconservative_GL893964.1_295056	7.2763	6.7811	0.132332	0.163987	-0.101686	down
conservative_14_76848	5.4572	6.7811	0.132585	0.163727	0.313358	up
conservative_4_170528	5.4572	6.7811	0.132585	0.163727	0.313358	up
conservative_6_215421	5.4572	6.7811	0.132585	0.163727	0.313358	up
conservative_9_264637	6.3667	6.7811	0.136049	0.167324	0.0909735	up
ssc-miR-202-3p	6.3667	6.7811	0.136049	0.167324	0.0909735	up
ssc-miR-500	6.3667	6.7811	0.136049	0.167324	0.0909735	up
unconservative_10_30955	6.3667	6.7811	0.136049	0.167324	0.0909735	up
conservative_14_86732	1.8191	4.0687	0.13873	0.169249	1.16134	up
conservative_16_106858	1.8191	4.0687	0.13873	0.169249	1.16134	up
conservative_2_143945	1.8191	4.0687	0.13873	0.169249	1.16134	up
conservative_6_213302	1.8191	4.0687	0.13873	0.169249	1.16134	up
conservative_8_246634	1.8191	4.0687	0.13873	0.169249	1.16134	up
conservative_8_246635	1.8191	4.0687	0.13873	0.169249	1.16134	up
conservative_GL895815.1_285881	1.8191	4.0687	0.13873	0.169249	1.16134	up
unconservative_15_104544	1.8191	4.0687	0.13873	0.169249	1.16134	up
unconservative_18_119217	1.8191	4.0687	0.13873	0.169249	1.16134	up
unconservative_7_238846	1.8191	4.0687	0.13873	0.169249	1.16134	up
conservative_13_65047	3.6381	5.4249	0.139672	0.168463	0.576411	up
conservative_14_80638	3.6381	5.4249	0.139672	0.168463	0.576411	up
conservative_18_121394	3.6381	5.4249	0.139672	0.168463	0.576411	up
conservative_1_13873	3.6381	5.4249	0.139672	0.168463	0.576411	up
conservative_2_143342	3.6381	5.4249	0.139672	0.168463	0.576411	up
conservative_3_147520	3.6381	5.4249	0.139672	0.168463	0.576411	up
conservative_3_159342	3.6381	5.4249	0.139672	0.168463	0.576411	up
ssc-miR-9841-3p	3.6381	5.4249	0.139672	0.168463	0.576411	up
unconservative_12_51655	3.6381	5.4249	0.139672	0.168463	0.576411	up
unconservative_5_183142	3.6381	5.4249	0.139672	0.168463	0.576411	up
conservative_3_157706	6.3667	5.4249	0.141214	0.168979	-0.230949	down
conservative_3_157766	6.3667	5.4249	0.141214	0.168979	-0.230949	down
conservative_4_168596	6.3667	5.4249	0.141214	0.168979	-0.230949	down
conservative_8_248880	6.3667	5.4249	0.141214	0.168979	-0.230949	down
conservative_17_118757	5.4572	4.0687	0.149596	0.177807	-0.423593	down
conservative_2_142978	5.4572	4.0687	0.149596	0.177807	-0.423593	down
conservative_3_151431	5.4572	4.0687	0.149596	0.177807	-0.423593	down
conservative_9_257012	5.4572	4.0687	0.149596	0.177807	-0.423593	down
conservative_GL893609.2_284325	5.4572	4.0687	0.149596	0.177807	-0.423593	down
unconservative_1_17585	5.4572	4.0687	0.149596	0.177807	-0.423593	down
unconservative_8_245911	5.4572	4.0687	0.149596	0.177807	-0.423593	down
unconservative_GL894430.2_285670	5.4572	4.0687	0.149596	0.177807	-0.423593	down
conservative_12_46906	5.4572	5.4249	0.150129	0.177054	-0.00856437	down
conservative_12_53201	5.4572	5.4249	0.150129	0.177054	-0.00856437	down
conservative_16_109388	5.4572	5.4249	0.150129	0.177054	-0.00856437	down
conservative_1_14141	5.4572	5.4249	0.150129	0.177054	-0.00856437	down
conservative_2_127388	5.4572	5.4249	0.150129	0.177054	-0.00856437	down
unconservative_7_234335	5.4572	5.4249	0.150129	0.177054	-0.00856437	down
conservative_12_45025	4.5477	5.4249	0.150487	0.175913	0.254459	up
conservative_14_83354	4.5477	5.4249	0.150487	0.175913	0.254459	up
conservative_2_132164	4.5477	5.4249	0.150487	0.175913	0.254459	up
conservative_4_172296	4.5477	5.4249	0.150487	0.175913	0.254459	up
conservative_5_192253	4.5477	5.4249	0.150487	0.175913	0.254459	up
conservative_5_193995	4.5477	5.4249	0.150487	0.175913	0.254459	up
conservative_6_199957	4.5477	5.4249	0.150487	0.175913	0.254459	up
conservative_6_199958	4.5477	5.4249	0.150487	0.175913	0.254459	up
conservative_6_201002	4.5477	5.4249	0.150487	0.175913	0.254459	up
conservative_7_232438	4.5477	5.4249	0.150487	0.175913	0.254459	up
conservative_1_716	3.6381	1.3562	0.154228	0.178421	-1.42362	down
conservative_3_158935	3.6381	1.3562	0.154228	0.178421	-1.42362	down
conservative_5_182264	3.6381	1.3562	0.154228	0.178421	-1.42362	down
conservative_7_225990	3.6381	1.3562	0.154228	0.178421	-1.42362	down
conservative_8_248293	3.6381	1.3562	0.154228	0.178421	-1.42362	down
ssc-miR-126-5p	3.6381	1.3562	0.154228	0.178421	-1.42362	down
ssc-miR-27b-5p	3.6381	1.3562	0.154228	0.178421	-1.42362	down
ssc-miR-9831-3p	3.6381	1.3562	0.154228	0.178421	-1.42362	down
unconservative_11_35950	3.6381	1.3562	0.154228	0.178421	-1.42362	down
conservative_14_83009	4.5477	2.7124	0.155646	0.178121	-0.745567	down
conservative_14_92054	4.5477	2.7124	0.155646	0.178121	-0.745567	down
conservative_18_125118	4.5477	2.7124	0.155646	0.178121	-0.745567	down
conservative_2_140211	4.5477	2.7124	0.155646	0.178121	-0.745567	down
conservative_5_188946	4.5477	2.7124	0.155646	0.178121	-0.745567	down
conservative_6_202022	4.5477	2.7124	0.155646	0.178121	-0.745567	down
ssc-miR-219a	4.5477	2.7124	0.155646	0.178121	-0.745567	down
ssc-miR-345-3p	4.5477	2.7124	0.155646	0.178121	-0.745567	down
unconservative_13_65057	4.5477	2.7124	0.155646	0.178121	-0.745567	down
unconservative_2_126838	4.5477	2.7124	0.155646	0.178121	-0.745567	down
unconservative_3_156278	4.5477	2.7124	0.155646	0.178121	-0.745567	down
conservative_7_227616	2.7286	4.0687	0.16608	0.188437	0.576407	up
conservative_7_230433	2.7286	4.0687	0.16608	0.188437	0.576407	up
ssc-miR-324	2.7286	4.0687	0.16608	0.188437	0.576407	up
ssc-miR-671-3p	2.7286	4.0687	0.16608	0.188437	0.576407	up
unconservative_9_264551	2.7286	4.0687	0.16608	0.188437	0.576407	up
conservative_10_34771	4.5477	4.0687	0.166614	0.18764	-0.160569	down
conservative_13_61778	4.5477	4.0687	0.166614	0.18764	-0.160569	down
conservative_16_105774	4.5477	4.0687	0.166614	0.18764	-0.160569	down
conservative_3_147973	4.5477	4.0687	0.166614	0.18764	-0.160569	down
conservative_X_266740	4.5477	4.0687	0.166614	0.18764	-0.160569	down
ssc-miR-139-3p	4.5477	4.0687	0.166614	0.18764	-0.160569	down
unconservative_6_203423	4.5477	4.0687	0.166614	0.18764	-0.160569	down
unconservative_6_203493	4.5477	4.0687	0.166614	0.18764	-0.160569	down
unconservative_8_242902	4.5477	4.0687	0.166614	0.18764	-0.160569	down
conservative_1_9188	0.9095	2.7124	0.173208	0.193222	1.57642	up
conservative_3_149927	0.9095	2.7124	0.173208	0.193222	1.57642	up
conservative_3_152714	0.9095	2.7124	0.173208	0.193222	1.57642	up
conservative_7_223256	0.9095	2.7124	0.173208	0.193222	1.57642	up
conservative_7_223314	0.9095	2.7124	0.173208	0.193222	1.57642	up
conservative_7_223612	0.9095	2.7124	0.173208	0.193222	1.57642	up
ssc-miR-491	0.9095	2.7124	0.173208	0.193222	1.57642	up
ssc-miR-885-5p	0.9095	2.7124	0.173208	0.193222	1.57642	up
unconservative_10_33891	0.9095	2.7124	0.173208	0.193222	1.57642	up
conservative_10_28613	3.6381	4.0687	0.17397	0.191855	0.161383	up
conservative_14_83878	3.6381	4.0687	0.17397	0.191855	0.161383	up
conservative_1_20456	3.6381	4.0687	0.17397	0.191855	0.161383	up
conservative_1_20458	3.6381	4.0687	0.17397	0.191855	0.161383	up
conservative_1_6278	3.6381	4.0687	0.17397	0.191855	0.161383	up
conservative_4_167388	3.6381	4.0687	0.17397	0.191855	0.161383	up
conservative_6_210646	3.6381	4.0687	0.17397	0.191855	0.161383	up
conservative_6_214977	3.6381	4.0687	0.17397	0.191855	0.161383	up
conservative_7_225854	3.6381	4.0687	0.17397	0.191855	0.161383	up
conservative_8_244039	3.6381	4.0687	0.17397	0.191855	0.161383	up
conservative_8_249100	3.6381	4.0687	0.17397	0.191855	0.161383	up
conservative_GL895908.1_297684	3.6381	4.0687	0.17397	0.191855	0.161383	up
unconservative_15_101021	3.6381	4.0687	0.17397	0.191855	0.161383	up
conservative_1_3278	3.6381	2.7124	0.185734	0.202827	-0.423615	down
conservative_3_147391	3.6381	2.7124	0.185734	0.202827	-0.423615	down
conservative_GL896302.1_281001	3.6381	2.7124	0.185734	0.202827	-0.423615	down
conservative_X_272490	3.6381	2.7124	0.185734	0.202827	-0.423615	down
ssc-miR-217	3.6381	2.7124	0.185734	0.202827	-0.423615	down
ssc-miR-338	3.6381	2.7124	0.185734	0.202827	-0.423615	down
conservative_11_36325	2.7286	1.3562	0.206128	0.223604	-1.00859	down
conservative_1_7604	2.7286	1.3562	0.206128	0.223604	-1.00859	down
conservative_5_192097	2.7286	1.3562	0.206128	0.223604	-1.00859	down
conservative_7_222603	2.7286	1.3562	0.206128	0.223604	-1.00859	down
conservative_8_246485	2.7286	1.3562	0.206128	0.223604	-1.00859	down
conservative_JH118647.1_275581	2.7286	1.3562	0.206128	0.223604	-1.00859	down
unconservative_GL893654.2_291486	2.7286	1.3562	0.206128	0.223604	-1.00859	down
conservative_13_61136	2.7286	2.7124	0.206863	0.222244	-0.00859097	down
conservative_16_105315	2.7286	2.7124	0.206863	0.222244	-0.00859097	down
conservative_1_12849	2.7286	2.7124	0.206863	0.222244	-0.00859097	down
conservative_5_191034	2.7286	2.7124	0.206863	0.222244	-0.00859097	down
conservative_GL894987.2_280778	2.7286	2.7124	0.206863	0.222244	-0.00859097	down
ssc-miR-20b	2.7286	2.7124	0.206863	0.222244	-0.00859097	down
ssc-miR-3613	2.7286	2.7124	0.206863	0.222244	-0.00859097	down
unconservative_14_87103	2.7286	2.7124	0.206863	0.222244	-0.00859097	down
unconservative_16_106737	2.7286	2.7124	0.206863	0.222244	-0.00859097	down
unconservative_2_128784	2.7286	2.7124	0.206863	0.222244	-0.00859097	down
unconservative_5_191515	2.7286	2.7124	0.206863	0.222244	-0.00859097	down
unconservative_6_212512	2.7286	2.7124	0.206863	0.222244	-0.00859097	down
conservative_14_84877	1.8191	2.7124	0.207356	0.220433	0.576345	up
conservative_1_3745	1.8191	2.7124	0.207356	0.220433	0.576345	up
conservative_3_151422	1.8191	2.7124	0.207356	0.220433	0.576345	up
conservative_6_207384	1.8191	2.7124	0.207356	0.220433	0.576345	up
conservative_6_210447	1.8191	2.7124	0.207356	0.220433	0.576345	up
ssc-miR-130a	1.8191	2.7124	0.207356	0.220433	0.576345	up
unconservative_11_40296	1.8191	2.7124	0.207356	0.220433	0.576345	up
unconservative_2_142907	1.8191	2.7124	0.207356	0.220433	0.576345	up
unconservative_2_142908	1.8191	2.7124	0.207356	0.220433	0.576345	up
conservative_17_113911	1.8191	0	0.214463	0.225616	-24.1167	down
conservative_1_17533	1.8191	0	0.214463	0.225616	-24.1167	down
conservative_3_157027	1.8191	0	0.214463	0.225616	-24.1167	down
conservative_GL893806.2_295713	1.8191	0	0.214463	0.225616	-24.1167	down
ssc-miR-301	1.8191	0	0.214463	0.225616	-24.1167	down
ssc-miR-455-3p	1.8191	0	0.214463	0.225616	-24.1167	down
ssc-miR-615	1.8191	0	0.214463	0.225616	-24.1167	down
ssc-miR-6782-3p	1.8191	0	0.214463	0.225616	-24.1167	down
ssc-miR-708-5p	1.8191	0	0.214463	0.225616	-24.1167	down
ssc-miR-7143-5p	1.8191	0	0.214463	0.225616	-24.1167	down
unconservative_6_206271	1.8191	0	0.214463	0.225616	-24.1167	down
unconservative_9_262586	1.8191	0	0.214463	0.225616	-24.1167	down
conservative_12_47570	0	1.3562	0.240283	0.249932	23.6931	up
conservative_14_84542	0	1.3562	0.240283	0.249932	23.6931	up
conservative_1_8471	0	1.3562	0.240283	0.249932	23.6931	up
conservative_9_251473	0	1.3562	0.240283	0.249932	23.6931	up
ssc-miR-18b	0	1.3562	0.240283	0.249932	23.6931	up
ssc-miR-376a-3p	0	1.3562	0.240283	0.249932	23.6931	up
ssc-miR-542-5p	0	1.3562	0.240283	0.249932	23.6931	up
ssc-miR-7140-5p	0	1.3562	0.240283	0.249932	23.6931	up
ssc-miR-769-3p	0	1.3562	0.240283	0.249932	23.6931	up
ssc-miR-7857-3p	0	1.3562	0.240283	0.249932	23.6931	up
ssc-miR-9851-3p	0	1.3562	0.240283	0.249932	23.6931	up
conservative_15_92925	1.8191	1.3562	0.258274	0.266427	-0.423655	down
conservative_17_117664	1.8191	1.3562	0.258274	0.266427	-0.423655	down
conservative_6_205421	1.8191	1.3562	0.258274	0.266427	-0.423655	down
conservative_7_235855	1.8191	1.3562	0.258274	0.266427	-0.423655	down
unconservative_7_223356	1.8191	1.3562	0.258274	0.266427	-0.423655	down
unconservative_GL896258.1_297415	1.8191	1.3562	0.258274	0.266427	-0.423655	down
conservative_10_29745	0.9095	1.3562	0.287654	0.294589	0.576424	up
conservative_13_67119	0.9095	1.3562	0.287654	0.294589	0.576424	up
conservative_18_123488	0.9095	1.3562	0.287654	0.294589	0.576424	up
conservative_4_174616	0.9095	1.3562	0.287654	0.294589	0.576424	up
conservative_6_196036	0.9095	1.3562	0.287654	0.294589	0.576424	up
conservative_6_208331	0.9095	1.3562	0.287654	0.294589	0.576424	up
conservative_7_225404	0.9095	1.3562	0.287654	0.294589	0.576424	up
ssc-miR-7137-5p	0.9095	1.3562	0.287654	0.294589	0.576424	up
unconservative_15_103760	0.9095	1.3562	0.287654	0.294589	0.576424	up
conservative_11_36370	0.9095	0	0.35829	0.361696	-23.1166	down
conservative_12_46894	0.9095	0	0.35829	0.361696	-23.1166	down
conservative_18_121602	0.9095	0	0.35829	0.361696	-23.1166	down
conservative_1_14148	0.9095	0	0.35829	0.361696	-23.1166	down
conservative_2_132481	0.9095	0	0.35829	0.361696	-23.1166	down
conservative_3_165031	0.9095	0	0.35829	0.361696	-23.1166	down
conservative_5_189172	0.9095	0	0.35829	0.361696	-23.1166	down
conservative_5_190686	0.9095	0	0.35829	0.361696	-23.1166	down
conservative_6_202676	0.9095	0	0.35829	0.361696	-23.1166	down
conservative_6_214580	0.9095	0	0.35829	0.361696	-23.1166	down
conservative_6_218429	0.9095	0	0.35829	0.361696	-23.1166	down
conservative_GL892981.1_295463	0.9095	0	0.35829	0.361696	-23.1166	down
conservative_GL894231.1_293124	0.9095	0	0.35829	0.361696	-23.1166	down
ssc-miR-133b	0.9095	0	0.35829	0.361696	-23.1166	down
ssc-miR-138	0.9095	0	0.35829	0.361696	-23.1166	down
ssc-miR-144	0.9095	0	0.35829	0.361696	-23.1166	down
ssc-miR-155-3p	0.9095	0	0.35829	0.361696	-23.1166	down
ssc-miR-181c	0.9095	0	0.35829	0.361696	-23.1166	down
ssc-miR-325	0.9095	0	0.35829	0.361696	-23.1166	down
ssc-miR-376c	0.9095	0	0.35829	0.361696	-23.1166	down
ssc-miR-504	0.9095	0	0.35829	0.361696	-23.1166	down
