# Supplementary material for: Exploration of miRNA and mRNA Profiles in Fresh and Frozen-Thawed Boar Sperm by Transcriptome and Small RNA Sequencing
Source: Int J Mol Sci. 2019 Feb 13;20(4):802. doi: 10.3390/ijms20040802 (PMC6413023; doi:10.3390/ijms20040802)
Supplement: Supplementary file 1 [file ijms-20-00802-s001.zip › Supplementary material/Table S2. Differentially expressed mRNAs in fresh and frozen-thawed boar sperm.xlsx]

## Sheet: Table S2 Differentially express
Table S2.Differentially expressed mRNAs in fresh and frozen-thawed boar sperm
#ID	Fresh sperm_Count	Frozen-thawed sperm_Count	Fresh sperm_FPKM	Frozen-thawed sperm_FPKM	FDR	log2FC	regulated
ENSSSCG00000000136	803	27	5.41534	0.129937	0.00824588	-4.94053	down
ENSSSCG00000000223	89	0	2.02558	0.00967693	0.00134014	-5.86454	down
ENSSSCG00000000278	51	0	1.23186	0.0107322	0.00608326	-5.07956	down
ENSSSCG00000000382	106	0	0.695213	0.00288038	0.000822506	-6.11275	down
ENSSSCG00000000472	212	2	11.1955	0.112384	0.00078747	-5.9815	down
ENSSSCG00000000483	3	193	0.184174	9.66579	0.00452781	5.28633	up
ENSSSCG00000000550	98	0	5.02567	0	0.00102468	-6.00124	down
ENSSSCG00000000571	0	76	0	0.916677	0.00435934	5.51212	up
ENSSSCG00000000604	507	8	13.721	0.177861	0.00104028	-5.84348	down
ENSSSCG00000000609	0	92	0.0459416	10.0583	0.00269543	5.78225	up
ENSSSCG00000000648	292	1	9.13068	0.042117	0.000138946	-6.89471	down
ENSSSCG00000000661	1	113	0.0215466	0.899663	0.00450307	5.35728	up
ENSSSCG00000000662	260	8	6.67668	0.188629	0.0066373	-4.88419	down
ENSSSCG00000000687	47	0	0.709261	0	0.00754134	-4.96535	down
ENSSSCG00000000701	52	0	3.19623	0.0233513	0.00577852	-5.10675	down
ENSSSCG00000000704	123	0	0.577408	0.00208272	0.000540903	-6.32446	down
ENSSSCG00000000848	0	190	0	5.59014	0.00041401	6.81496	up
ENSSSCG00000000857	64	1	2.69237	0.157064	0.00945328	-4.73185	down
ENSSSCG00000000862	546	20	7.17138	0.20318	0.00989281	-4.78866	down
ENSSSCG00000000951	60	0	2.49508	0	0.0039431	-5.30761	down
ENSSSCG00000001079	48	0	0.606117	0	0.00713654	-4.99476	down
ENSSSCG00000001229	294	10	7.79452	0.189556	0.00822799	-4.79012	down
ENSSSCG00000001341	382	6	7.29059	0.100551	0.00116453	-5.76953	down
ENSSSCG00000001422	122	0	3.36009	0.00888948	0.000553533	-6.31283	down
ENSSSCG00000001438	128	2	7.57622	0.111961	0.00321043	-5.26046	down
ENSSSCG00000001493	65	1	2.06653	0.0477715	0.00907836	-4.75369	down
ENSSSCG00000001695	314	3	7.13175	0.058689	0.000494337	-6.19987	down
ENSSSCG00000001750	78	0	1.61549	0	0.00193014	-5.67769	down
ENSSSCG00000001800	63	0	4.21215	0	0.00345691	-5.37627	down
ENSSSCG00000001983	57	0	2.16038	0	0.00452504	-5.23553	down
ENSSSCG00000002003	1	107	0.0129491	0.930041	0.00516177	5.27977	up
ENSSSCG00000002039	721	22	5.30499	0.115806	0.00609833	-5.06158	down
ENSSSCG00000002254	127	1	2.29843	0.0293196	0.0014797	-5.70346	down
ENSSSCG00000002389	43	0	0.239879	0	0.00950476	-4.84132	down
ENSSSCG00000002458	219	1	11.4958	0.0480903	0.000317477	-6.48222	down
ENSSSCG00000002525	124	0	6.99095	0	0.000528655	-6.33599	down
ENSSSCG00000002622	47	0	4.68684	0	0.00754134	-4.96535	down
ENSSSCG00000002664	61	0	0.571004	0	0.00377143	-5.33086	down
ENSSSCG00000002667	93	0	1.93574	0	0.00118588	-5.9269	down
ENSSSCG00000002688	51	0	0.573323	0	0.00608326	-5.07956	down
ENSSSCG00000002867	47	0	1.71782	0	0.00754134	-4.96535	down
ENSSSCG00000002868	75	0	4.3004	0	0.00214981	-5.62224	down
ENSSSCG00000002905	197	1	4.64359	0.0190222	0.00042943	-6.33062	down
ENSSSCG00000002919	175	2	30.1473	0.269081	0.00135054	-5.70701	down
ENSSSCG00000003017	148	0	4.04314	0.012258	0.000319848	-6.58835	down
ENSSSCG00000003065	636	13	26.0705	0.263981	0.00195747	-5.57	down
ENSSSCG00000003105	134	1	2.71546	0.0160424	0.00127406	-5.77996	down
ENSSSCG00000003138	61	0	2.85923	0	0.00377143	-5.33086	down
ENSSSCG00000003139	46	0	0.55096	0	0.00797733	-4.93533	down
ENSSSCG00000003155	146	4	1.44644	0.0323144	0.00705506	-4.82507	down
ENSSSCG00000003187	165	3	6.92271	0.0930729	0.00300654	-5.27798	down
ENSSSCG00000003233	0	106	0	1.66211	0.00187948	5.98314	up
ENSSSCG00000003235	44	0	1.9625	0	0.00895542	-4.87334	down
ENSSSCG00000003244	1	83	0.0273209	1.83818	0.00965743	4.91987	up
ENSSSCG00000003248	58	0	1.83101	0.0153598	0.00431903	-5.25996	down
ENSSSCG00000003263	93	1	1.55571	0.0138279	0.00348937	-5.2603	down
ENSSSCG00000003264	108	1	0.848463	0.00666978	0.00231765	-5.47273	down
ENSSSCG00000003322	68	0	4.60018	0	0.00281	-5.48389	down
ENSSSCG00000003434	118	3	1.07461	0.0200057	0.0074525	-4.79965	down
ENSSSCG00000003524	80	1	3.52587	0.0347402	0.00523942	-5.04692	down
ENSSSCG00000003539	52	0	0.848279	0	0.00577852	-5.10675	down
ENSSSCG00000003714	0	147	0	10.5189	0.000808906	6.44852	up
ENSSSCG00000003756	77	0	2.13637	0	0.00199989	-5.65944	down
ENSSSCG00000003795	116	0	1.46346	0.0062661	0.000638239	-6.24101	down
ENSSSCG00000003853	3	227	0.225578	10.7422	0.00300008	5.51853	up
ENSSSCG00000003867	87	0	4.56383	0	0.00142741	-5.83232	down
ENSSSCG00000003928	129	0	2.77592	0	0.000472671	-6.39233	down
ENSSSCG00000004024	78	0	2.27005	0.0128192	0.00193014	-5.67769	down
ENSSSCG00000004029	769	27	35.8468	0.774363	0.00927337	-4.87824	down
ENSSSCG00000004044	221	1	1.14858	0.0070255	0.000309331	-6.49524	down
ENSSSCG00000004047	2	142	0.135838	5.68303	0.00538429	5.20582	up
ENSSSCG00000004056	70	0	10.708	0	0.00259655	-5.52479	down
ENSSSCG00000004201	0	262	0	9.92719	0.000177608	7.275	up
ENSSSCG00000004411	55	0	1.10291	0	0.00497811	-5.18539	down
ENSSSCG00000004413	0	77	0.0220471	4.58005	0.00421923	5.53057	up
ENSSSCG00000004415	0	250	0.0146283	3.7744	0.000201039	7.20781	up
ENSSSCG00000004421	84	0	2.08393	0	0.00157314	-5.78259	down
ENSSSCG00000004498	44	0	2.7065	0.0310504	0.00895542	-4.87334	down
ENSSSCG00000004543	114	0	3.54095	0	0.000670308	-6.21625	down
ENSSSCG00000004547	65	0	1.70998	0	0.00317645	-5.42028	down
ENSSSCG00000004550	54	0	1.11992	0.0103568	0.00522748	-5.15965	down
ENSSSCG00000004569	53	0	2.98086	0	0.00549379	-5.13345	down
ENSSSCG00000004673	7	316	0.156036	5.09319	0.00666988	5.0833	up
ENSSSCG00000004757	50	0	0.517886	0.00445447	0.00640983	-5.05185	down
ENSSSCG00000004764	0	100	0	3.16891	0.00218082	5.90044	up
ENSSSCG00000004799	0	85	0.0207385	2.32315	0.00329211	5.67023	up
ENSSSCG00000005167	0	58	0	1.12805	0.00849114	5.13195	up
ENSSSCG00000005210	363	0	11.8773	0.0142755	2.39623e-05	-7.87382	down
ENSSSCG00000005211	179	6	9.0434	0.229158	0.00936005	-4.68253	down
ENSSSCG00000005229	109	3	1.78262	0.0471714	0.00919477	-4.68674	down
ENSSSCG00000005269	67	0	0.565941	0	0.00292557	-5.463	down
ENSSSCG00000005308	1	175	0.00854689	0.752475	0.00147863	5.98071	up
ENSSSCG00000005311	137	0	3.61164	0	0.000398476	-6.47813	down
ENSSSCG00000005318	148	0	3.82081	0	0.000319848	-6.58835	down
ENSSSCG00000005501	71	0	1.31346	0	0.0024979	-5.54481	down
ENSSSCG00000005617	61	0	1.49109	0	0.00377143	-5.33086	down
ENSSSCG00000005631	47	0	0.435088	0	0.00754134	-4.96535	down
ENSSSCG00000005636	82	1	1.03247	0.0102837	0.00490359	-5.08187	down
ENSSSCG00000005781	53	0	2.00084	0	0.00549379	-5.13345	down
ENSSSCG00000005984	81	0	1.83941	8.77182e-09	0.00173947	-5.7311	down
ENSSSCG00000006116	3	250	0.133108	8.25933	0.00234378	5.65678	up
ENSSSCG00000006197	77	0	1.4619	0.00756181	0.00199989	-5.65944	down
ENSSSCG00000006218	46	0	1.12675	0	0.00797733	-4.93533	down
ENSSSCG00000006276	74	1	3.98359	0.0599202	0.00645073	-4.93667	down
ENSSSCG00000006289	64	0	0.529464	0	0.00331272	-5.39844	down
ENSSSCG00000006290	64	0	1.503	0.0120447	0.00331272	-5.39844	down
ENSSSCG00000006309	123	1	5.37405	0.0519325	0.00161744	-5.65786	down
ENSSSCG00000006375	140	0	4.09953	0	0.000374679	-6.50904	down
ENSSSCG00000006376	131	0	2.53414	0	0.000452497	-6.41427	down
ENSSSCG00000006381	278	3	4.24713	0.108503	0.000698924	-6.02511	down
ENSSSCG00000006455	49	0	0.766444	0	0.00676018	-5.02359	down
ENSSSCG00000006456	69	0	8.04643	0	0.00270046	-5.50449	down
ENSSSCG00000006467	180	4	2.85841	0.0483412	0.00400548	-5.12423	down
ENSSSCG00000006482	575	0	2.58503	0	6.23789e-06	-8.53514	down
ENSSSCG00000006519	49	0	0.987578	0	0.00676018	-5.02359	down
ENSSSCG00000006563	0	314	0	32.6982	0.00010993	7.53465	up
ENSSSCG00000006628	411	6	20.1677	0.217909	0.000946899	-5.87469	down
ENSSSCG00000006634	95	0	4.10136	0	0.00111759	-5.95709	down
ENSSSCG00000006636	88	1	2.02388	0.0333777	0.00405358	-5.18192	down
ENSSSCG00000006647	271	2	9.94047	0.0697	0.000391916	-6.33344	down
ENSSSCG00000006651	235	3	2.17127	0.0194715	0.00112361	-5.78415	down
ENSSSCG00000006709	97	0	0.589008	0	0.00105446	-5.98667	down
ENSSSCG00000006763	82	0	2.52617	0	0.00168152	-5.74847	down
ENSSSCG00000006776	50	0	0.721024	0.00596571	0.00640983	-5.05185	down
ENSSSCG00000006793	56	0	1.79237	0	0.00474437	-5.21068	down
ENSSSCG00000006800	394	10	20.6893	0.445972	0.0037052	-5.21057	down
ENSSSCG00000006917	134	0	1.41983	0.00496084	0.00042434	-6.44655	down
ENSSSCG00000007003	82	1	1.52405	0.0260052	0.00490359	-5.08187	down
ENSSSCG00000007007	79	1	4.01339	0.0893228	0.00541888	-5.02912	down
ENSSSCG00000007067	44	0	0.450908	0	0.00895542	-4.87334	down
ENSSSCG00000007078	44	0	1.87665	0	0.00895542	-4.87334	down
ENSSSCG00000007092	55	0	0.53469	0.00446687	0.00497811	-5.18539	down
ENSSSCG00000007115	149	0	2.09249	0	0.000313766	-6.59797	down
ENSSSCG00000007140	91	0	2.59332	0	0.00125986	-5.89605	down
ENSSSCG00000007150	45	0	1.09771	0	0.00844755	-4.90467	down
ENSSSCG00000007162	194	1	3.43988	0.0164405	0.000448603	-6.30865	down
ENSSSCG00000007228	47	0	3.69052	0	0.00754134	-4.96535	down
ENSSSCG00000007246	85	0	1.09417	0	0.00152244	-5.79936	down
ENSSSCG00000007286	49	0	0.441162	0	0.00676018	-5.02359	down
ENSSSCG00000007287	113	1	1.05177	0.0133538	0.00204574	-5.53712	down
ENSSSCG00000007305	3	184	0.160142	5.79476	0.00510617	5.21805	up
ENSSSCG00000007314	82	0	1.0569	0.00530512	0.00168152	-5.74847	down
ENSSSCG00000007469	1276	1	18.4603	0.021145	1.86777e-06	-9.0164	down
ENSSSCG00000007528	0	79	0	2.18885	0.00395694	5.56677	up
ENSSSCG00000007722	53	0	1.89609	0.0143521	0.00549379	-5.13345	down
ENSSSCG00000007739	176	6	3.29287	0.0829078	0.00978888	-4.65836	down
ENSSSCG00000007768	136	2	4.04486	0.0500142	0.00271856	-5.3469	down
ENSSSCG00000007770	53	0	1.22161	0	0.00549379	-5.13345	down
ENSSSCG00000007797	113	0	1.26604	0	0.000687152	-6.20371	down
ENSSSCG00000007811	56	0	1.82372	0	0.00474437	-5.21068	down
ENSSSCG00000007879	45	0	1.43331	0	0.00844755	-4.90467	down
ENSSSCG00000008088	128	0	4.26942	0.0144908	0.00048321	-6.38124	down
ENSSSCG00000008187	54	0	1.07964	0	0.00522748	-5.15965	down
ENSSSCG00000008200	46	0	2.08448	0	0.00797733	-4.93533	down
ENSSSCG00000008218	78	0	2.13231	0.0148383	0.00193014	-5.67769	down
ENSSSCG00000008348	381	1	7.29025	0.0311146	6.43343e-05	-7.27675	down
ENSSSCG00000008456	101	0	2.91026	0	0.000941805	-6.04407	down
ENSSSCG00000008812	61	0	0.940683	0.00543981	0.00377143	-5.33086	down
ENSSSCG00000008937	297	0	8.38017	0.0126476	4.29822e-05	-7.58568	down
ENSSSCG00000008953	726	22	44.4382	1.18473	0.00598383	-5.07153	down
ENSSSCG00000008973	201	0	4.91414	0	0.00013304	-7.02599	down
ENSSSCG00000009002	273	3	8.05859	0.084356	0.000735833	-5.99908	down
ENSSSCG00000009003	60	0	17.2874	0.13227	0.0039431	-5.30761	down
ENSSSCG00000009044	116	0	7.88266	0	0.000638239	-6.24101	down
ENSSSCG00000009171	57	0	3.1247	0.029355	0.00452504	-5.23553	down
ENSSSCG00000009237	318	1	5.12203	0.0150839	0.000108609	-7.01715	down
ENSSSCG00000009243	0	98	0.0218228	2.42729	0.00229592	5.87179	up
ENSSSCG00000009264	0	156	0	17.6993	0.00069307	6.53329	up
ENSSSCG00000009337	95	0	3.43022	0	0.00111759	-5.95709	down
ENSSSCG00000009348	0	66	0.003047	0.3961	0.00618734	5.31337	up
ENSSSCG00000009361	0	87	0	0.897989	0.00310458	5.70313	up
ENSSSCG00000009671	51	0	2.31579	0.0257804	0.00608326	-5.07956	down
ENSSSCG00000009687	66	0	2.97856	0	0.00304756	-5.4418	down
ENSSSCG00000009695	0	171	0	120.962	0.000545477	6.66438	up
ENSSSCG00000009735	0	76	0	2.53767	0.00435934	5.51212	up
ENSSSCG00000009792	47	0	1.07405	0	0.00754134	-4.96535	down
ENSSSCG00000009817	44	0	0.981996	0	0.00895542	-4.87334	down
ENSSSCG00000009872	69	0	2.528	0	0.00270046	-5.50449	down
ENSSSCG00000009880	114	3	2.48694	0.0474509	0.00816718	-4.75055	down
ENSSSCG00000009888	190	0	7.15191	0	0.000156427	-6.94544	down
ENSSSCG00000009916	128	1	3.22731	0.0314716	0.00144773	-5.71464	down
ENSSSCG00000009973	0	212	0.0248418	4.916	0.00031049	6.97169	up
ENSSSCG00000009997	271	0	5.33144	0	5.60818e-05	-7.45423	down
ENSSSCG00000010034	73	0	0.632036	0	0.00231514	-5.58404	down
ENSSSCG00000010201	70	0	0.912546	0	0.00259655	-5.52479	down
ENSSSCG00000010275	43	0	1.98535	0.0229935	0.00950476	-4.84132	down
ENSSSCG00000010332	74	0	2.41785	0.0156794	0.00223043	-5.60327	down
ENSSSCG00000010383	246	0	2.37776	0	7.42397e-05	-7.31543	down
ENSSSCG00000010416	0	198	0.0744925	17.1738	0.000371551	6.87394	up
ENSSSCG00000010437	168	0	8.69719	0.0113134	0.000222672	-6.76943	down
ENSSSCG00000010487	3	144	0.126118	3.25117	0.00938973	4.86809	up
ENSSSCG00000010491	0	407	0	68.4672	5.51267e-05	7.90714	up
ENSSSCG00000010518	141	0	4.49822	0	0.000367169	-6.51919	down
ENSSSCG00000010554	1492	15	11.4655	0.431018	0.000256554	-6.61413	down
ENSSSCG00000010580	51	0	1.43334	0	0.00608326	-5.07956	down
ENSSSCG00000010587	53	0	0.854032	0	0.00549379	-5.13345	down
ENSSSCG00000010593	84	1	1.76761	0.0210202	0.00459586	-5.116	down
ENSSSCG00000010692	54	0	0.836153	0.00759014	0.00522748	-5.15965	down
ENSSSCG00000010700	66	1	2.86643	0.0395791	0.00872296	-4.7752	down
ENSSSCG00000010794	61	0	0.936631	0.00731627	0.00377143	-5.33086	down
ENSSSCG00000010930	131	0	2.94607	0	0.000452497	-6.41427	down
ENSSSCG00000010991	85	0	2.1437	0	0.00152244	-5.79936	down
ENSSSCG00000011038	358	5	4.48344	0.0462673	0.000932213	-5.87693	down
ENSSSCG00000011133	198	3	5.00995	0.0528172	0.00181518	-5.53876	down
ENSSSCG00000011312	5	665	0.0638253	5.78583	0.000475011	6.53688	up
ENSSSCG00000011322	332	11	5.76227	0.169558	0.0075509	-4.84632	down
ENSSSCG00000011334	0	110	0	14.0623	0.0017095	6.03575	up
ENSSSCG00000011357	106	1	2.92189	0.0363525	0.00243994	-5.44615	down
ENSSSCG00000011434	126	0	2.2313	0.00812136	0.00050525	-6.35879	down
ENSSSCG00000011458	73	1	1.81365	0.0249408	0.00668791	-4.91745	down
ENSSSCG00000011507	54	0	1.53633	0.0154449	0.00522748	-5.15965	down
ENSSSCG00000011524	0	67	0	0.756353	0.00596194	5.33452	up
ENSSSCG00000011536	65	0	1.70663	0.0118736	0.00317645	-5.42028	down
ENSSSCG00000011592	122	0	0.974077	0	0.000553533	-6.31283	down
ENSSSCG00000011672	69	0	4.36136	0	0.00270046	-5.50449	down
ENSSSCG00000011735	2	128	0.0409256	2.07609	0.00697234	5.05794	up
ENSSSCG00000011779	59	0	1.76721	0.0135225	0.00412536	-5.28398	down
ENSSSCG00000011864	61	0	2.27974	0	0.00377143	-5.33086	down
ENSSSCG00000011877	533	5	35.0835	0.43871	0.000299422	-6.44906	down
ENSSSCG00000011929	172	0	3.03338	0	0.000208156	-6.80307	down
ENSSSCG00000011955	79	0	5.14639	0.0298978	0.00186361	-5.69572	down
ENSSSCG00000011995	44	0	5.80475	1.27898e-09	0.00895542	-4.87334	down
ENSSSCG00000012047	54	0	3.83311	0	0.00522748	-5.15965	down
ENSSSCG00000012068	67	0	2.29916	0	0.00292557	-5.463	down
ENSSSCG00000012077	170	5	3.29891	0.0793038	0.00730208	-4.80939	down
ENSSSCG00000012114	216	1	9.91038	0.0456827	0.000330243	-6.46246	down
ENSSSCG00000012136	83	1	3.49782	0.129672	0.0047464	-5.09903	down
ENSSSCG00000012164	6	317	0.102132	4.33387	0.00474739	5.26719	up
ENSSSCG00000012264	128	3	4.51349	0.0868746	0.00599599	-4.91554	down
ENSSSCG00000012278	171	5	11.9947	0.0407686	0.00718829	-4.81777	down
ENSSSCG00000012396	600	15	4.0767	0.324252	0.00341774	-5.30214	down
ENSSSCG00000012509	354	0	21.7844	0	2.57824e-05	-7.83775	down
ENSSSCG00000012659	3	169	0.15407	12.9339	0.00631766	5.09655	up
ENSSSCG00000012890	53	0	0.889114	0	0.00549379	-5.13345	down
ENSSSCG00000012997	50	0	0.88334	0	0.00640983	-5.05185	down
ENSSSCG00000013066	65	0	0.821822	0	0.00317645	-5.42028	down
ENSSSCG00000013072	64	0	1.75993	0	0.00331272	-5.39844	down
ENSSSCG00000013086	45	0	2.27742	0.0492355	0.00844755	-4.90467	down
ENSSSCG00000013100	76	0	5.00135	0	0.00207304	-5.64096	down
ENSSSCG00000013114	105	1	0.542199	0.00632522	0.00250432	-5.43267	down
ENSSSCG00000013222	275	10	21.8135	0.706116	0.00983828	-4.69425	down
ENSSSCG00000013232	155	0	6.48722	0.0336157	0.00028034	-6.65435	down
ENSSSCG00000013242	65	1	1.87802	0.0265693	0.00907836	-4.75369	down
ENSSSCG00000013311	1	184	0.0116281	0.846884	0.00129905	6.05238	up
ENSSSCG00000013318	65	0	1.22957	0	0.00317645	-5.42028	down
ENSSSCG00000013320	0	196	0	2.51678	0.000381586	6.85942	up
ENSSSCG00000013349	61	0	2.27217	0	0.00377143	-5.33086	down
ENSSSCG00000013388	0	61	0.024656	3.64626	0.00750826	5.20268	up
ENSSSCG00000013556	146	0	2.76841	0	0.000332493	-6.56893	down
ENSSSCG00000013579	95	1	3.98588	0.0600873	0.00329305	-5.2905	down
ENSSSCG00000013632	56	0	2.26392	0	0.00474437	-5.21068	down
ENSSSCG00000013658	59	0	1.66929	0	0.00412536	-5.28398	down
ENSSSCG00000013757	68	1	3.06119	0.0337468	0.00806585	-4.8173	down
ENSSSCG00000013863	46	0	6.41254	0	0.00797733	-4.93533	down
ENSSSCG00000013884	59	0	0.403033	0	0.00412536	-5.28398	down
ENSSSCG00000013893	54	0	0.751461	0	0.00522748	-5.15965	down
ENSSSCG00000013901	598	9	31.4963	0.374745	0.000877079	-5.93945	down
ENSSSCG00000013906	51	0	1.58602	0	0.00608326	-5.07956	down
ENSSSCG00000014038	1	214	0.0265949	3.67951	0.000877984	6.26843	up
ENSSSCG00000014068	91	1	2.92867	0.063059	0.00370163	-5.22946	down
ENSSSCG00000014072	0	84	0	1.25694	0.00339171	5.6535	up
ENSSSCG00000014149	43	0	1.13059	0	0.00950476	-4.84132	down
ENSSSCG00000014171	182	0	3.99912	0	0.000177006	-6.88389	down
ENSSSCG00000014209	1	180	0.0477758	6.15689	0.00137495	6.02097	up
ENSSSCG00000014295	102	0	4.04958	0	0.000916178	-6.05807	down
ENSSSCG00000014375	85	1	1.86108	0.0187426	0.00445163	-5.13276	down
ENSSSCG00000014401	52	0	1.38415	0	0.00577852	-5.10675	down
ENSSSCG00000014825	73	0	1.37381	0	0.00231514	-5.58404	down
ENSSSCG00000014852	52	0	1.15387	0.00971376	0.00577852	-5.10675	down
ENSSSCG00000014921	116	0	2.7815	0	0.000638239	-6.24101	down
ENSSSCG00000014965	85	0	1.62696	0	0.00152244	-5.79936	down
ENSSSCG00000015015	80	0	8.63162	0	0.00180011	-5.71351	down
ENSSSCG00000015031	0	103	0.0238683	5.57695	0.00202249	5.94238	up
ENSSSCG00000015037	49	0	4.9572	0	0.00676018	-5.02359	down
ENSSSCG00000015085	85	0	1.08743	0	0.00152244	-5.79936	down
ENSSSCG00000015232	43	0	0.406151	0	0.00950476	-4.84132	down
ENSSSCG00000015340	43	0	0.99738	0	0.00950476	-4.84132	down
ENSSSCG00000015390	3	396	0.0534664	4.808	0.000710934	6.31675	up
ENSSSCG00000015404	50	0	3.352	0	0.00640983	-5.05185	down
ENSSSCG00000015530	224	0	23.6168	3.64833e-06	9.73385e-05	-7.18116	down
ENSSSCG00000015548	3	239	0.0711816	3.77366	0.00263016	5.59231	up
ENSSSCG00000015564	0	106	0	8.24438	0.00187948	5.98314	up
ENSSSCG00000015616	48	0	1.38877	0	0.00713654	-4.99476	down
ENSSSCG00000015617	64	0	4.29331	0	0.00331272	-5.39844	down
ENSSSCG00000015652	96	0	3.95602	0	0.00108541	-5.97196	down
ENSSSCG00000015769	61	0	3.81276	0	0.00377143	-5.33086	down
ENSSSCG00000015955	143	3	4.54963	0.0795358	0.0044452	-5.07359	down
ENSSSCG00000015965	91	0	1.34049	0	0.00125986	-5.89605	down
ENSSSCG00000016009	53	0	0.693505	0.0069266	0.00549379	-5.13345	down
ENSSSCG00000016206	57	0	1.05534	0	0.00452504	-5.23553	down
ENSSSCG00000016237	119	1	1.00278	0.00840465	0.00177287	-5.61077	down
ENSSSCG00000016267	86	0	1.36162	0	0.0014739	-5.81593	down
ENSSSCG00000016298	73	1	0.937274	0.0106692	0.00668791	-4.91745	down
ENSSSCG00000016405	0	66	0	3.95656	0.00618734	5.31337	up
ENSSSCG00000016461	53	0	1.38944	0	0.00549379	-5.13345	down
ENSSSCG00000016541	86	0	7.40083	0	0.0014739	-5.81593	down
ENSSSCG00000016562	0	69	0	4.83687	0.00554366	5.37592	up
ENSSSCG00000016602	0	423	0.0168772	11.3225	4.97398e-05	7.96254	up
ENSSSCG00000016620	51	0	1.7025	0	0.00608326	-5.07956	down
ENSSSCG00000016639	0	129	0	3.26157	0.00113462	6.26237	up
ENSSSCG00000016744	43	0	1.19946	0.0127835	0.00950476	-4.84132	down
ENSSSCG00000016782	120	0	9.06351	0	0.000580001	-6.28928	down
ENSSSCG00000016834	229	1	8.07639	0.0398737	0.000279404	-6.54619	down
ENSSSCG00000016856	0	71	0.0248088	2.10971	0.00516446	5.41617	up
ENSSSCG00000016887	0	76	0	1.1874	0.00435934	5.51212	up
ENSSSCG00000016938	56	0	2.22996	0.0195745	0.00474437	-5.21068	down
ENSSSCG00000017003	67	0	2.6574	0	0.00292557	-5.463	down
ENSSSCG00000017008	236	5	7.32306	0.112047	0.00299091	-5.27898	down
ENSSSCG00000017046	2	283	0.0921316	7.30044	0.000921602	6.19219	up
ENSSSCG00000017146	68	1	0.37936	0.00402558	0.00806585	-4.8173	down
ENSSSCG00000017205	177	0	5.51081	0	0.000191738	-6.84405	down
ENSSSCG00000017234	84	0	1.94526	0	0.00157314	-5.78259	down
ENSSSCG00000017253	0	57	0	1.95861	0.00885769	5.10758	up
ENSSSCG00000017274	203	1	3.66341	0.0256744	0.000394249	-6.37357	down
ENSSSCG00000017325	70	1	0.458402	0.0057144	0.00747303	-4.85819	down
ENSSSCG00000017336	108	0	3.38144	0	0.000780445	-6.13933	down
ENSSSCG00000017536	64	1	0.954126	0.0129293	0.00945328	-4.73185	down
ENSSSCG00000017599	8	327	0.215339	5.78678	0.00824033	4.97291	up
ENSSSCG00000017642	54	0	0.483932	0.00408451	0.00522748	-5.15965	down
ENSSSCG00000017644	5	355	0.118525	5.27805	0.00243814	5.63456	up
ENSSSCG00000017698	99	0	9.23218	0	0.000996006	-6.01566	down
ENSSSCG00000017700	187	2	18.4972	0.157126	0.00112143	-5.80188	down
ENSSSCG00000017869-2	71	0	8.27061	0	0.0024979	-5.54481	down
ENSSSCG00000017886	46	0	2.13301	0	0.00797733	-4.93533	down
ENSSSCG00000017900	90	0	0.511109	0.0023771	0.00129917	-5.88038	down
ENSSSCG00000017906	190	1	0.872936	0.00444956	0.000475989	-6.27884	down
ENSSSCG00000017924	85	0	1.15718	0	0.00152244	-5.79936	down
ENSSSCG00000017957	114	2	4.1066	0.0670481	0.0044007	-5.09547	down
ENSSSCG00000018008	81	1	1.24778	0.0136354	0.00506779	-5.0645	down
ENSSSCG00000020674	2	316	0.156718	15.5174	0.00069105	6.35041	up
ENSSSCG00000020752	45	0	0.866912	0	0.00844755	-4.90467	down
ENSSSCG00000020763	62	0	1.76636	0.012949	0.0036096	-5.35374	down
ENSSSCG00000020853	87	0	1.37746	0	0.00142741	-5.83232	down
ENSSSCG00000020912	1	97	0.0211077	1.86256	0.00658738	5.14055	up
ENSSSCG00000020913	43	0	0.884703	0	0.00950476	-4.84132	down
ENSSSCG00000020915	73	0	1.31946	0.00948697	0.00231514	-5.58404	down
ENSSSCG00000021008	0	75	0	11.6538	0.00450588	5.49343	up
ENSSSCG00000021041	131	0	5.63442	0	0.000452497	-6.41427	down
ENSSSCG00000021158	70	0	0.785557	0.00436459	0.00259655	-5.52479	down
ENSSSCG00000021173	1	84	0.138416	3.76145	0.00937984	4.9368	up
ENSSSCG00000021193	5	233	0.0449181	1.4006	0.00709115	5.03067	up
ENSSSCG00000021238	55	0	0.257959	0	0.00497811	-5.18539	down
ENSSSCG00000021250	139	0	1.48027	0	0.000382395	-6.49881	down
ENSSSCG00000021298	9	501	0.340079	12.8947	0.00368341	5.44222	up
ENSSSCG00000021300	49	0	11.6095	0	0.00676018	-5.02359	down
ENSSSCG00000021341	57	0	3.47602	0	0.00452504	-5.23553	down
ENSSSCG00000021342	0	84	0	0.583313	0.00339171	5.6535	up
ENSSSCG00000021381	71	0	10.8925	0	0.0024979	-5.54481	down
ENSSSCG00000021409	545	5	18.11	0.149595	0.000280856	-6.48109	down
ENSSSCG00000021446	0	110	0	2.9023	0.0017095	6.03575	up
ENSSSCG00000021587	202	0	3.28054	0.00745748	0.000131152	-7.0331	down
ENSSSCG00000021588	71	1	9.81444	0.145388	0.0071983	-4.87822	down
ENSSSCG00000021626	659	0	21.2821	0	4.1801e-06	-8.73136	down
ENSSSCG00000021657	0	57	0.0135847	0.888385	0.00885769	5.10758	up
ENSSSCG00000021672	122	1	2.32499	0.0235612	0.00165453	-5.64623	down
ENSSSCG00000021712	287	3	7.03453	0.069359	0.000638486	-6.07083	down
ENSSSCG00000021934	0	72	0.018708	1.26297	0.00498808	5.43587	up
ENSSSCG00000021949	44	0	0.927431	0	0.00895542	-4.87334	down
ENSSSCG00000022073	0	56	0.00446145	0.513756	0.00924617	5.08279	up
ENSSSCG00000022088	48	0	3.45693	0.0325207	0.00713654	-4.99476	down
ENSSSCG00000022131	54	0	1.52756	0	0.00522748	-5.15965	down
ENSSSCG00000022236	436	5	17.5943	0.125733	0.00053233	-6.16019	down
ENSSSCG00000022492	56	0	1.15087	0	0.00474437	-5.21068	down
ENSSSCG00000022507	112	1	4.52573	0.0397182	0.00209657	-5.52447	down
ENSSSCG00000022852	81	0	6.40462	0.0395178	0.00173947	-5.7311	down
ENSSSCG00000022864	63	1	3.26136	0.0696872	0.00984909	-4.70967	down
ENSSSCG00000022904	56	0	8.28521	0	0.00474437	-5.21068	down
ENSSSCG00000022957	45	0	0.539724	0	0.00844755	-4.90467	down
ENSSSCG00000023026	133	0	3.5831	0	0.000433458	-6.43587	down
ENSSSCG00000023150-2	47	0	0.745284	0	0.00754134	-4.96535	down
ENSSSCG00000023191	287	0	5.89316	0	4.74795e-05	-7.53653	down
ENSSSCG00000023278	111	0	1.86055	0	0.000722578	-6.1783	down
ENSSSCG00000023297	0	171	0	6.41829	0.000545477	6.66438	up
ENSSSCG00000023489	64	0	5.94228	0.0472695	0.00331272	-5.39844	down
ENSSSCG00000023557	137	0	5.68968	0	0.000398476	-6.47813	down
ENSSSCG00000023630	47	0	4.22185	0	0.00754134	-4.96535	down
ENSSSCG00000023639	82	0	2.58052	0	0.00168152	-5.74847	down
ENSSSCG00000023662	363	0	2.0899	0.0027737	2.39623e-05	-7.87382	down
ENSSSCG00000023725	0	62	0	5.57618	0.00721524	5.22551	up
ENSSSCG00000023735	90	1	5.52887	0.100369	0.00381425	-5.21378	down
ENSSSCG00000023780	54	0	2.04885	0	0.00522748	-5.15965	down
ENSSSCG00000023788	70	0	0.68414	0	0.00259655	-5.52479	down
ENSSSCG00000023912	44	0	0.444747	0	0.00895542	-4.87334	down
ENSSSCG00000023928	1	90	2.57989	15.4176	0.00792312	5.03442	up
ENSSSCG00000023972	109	0	2.44015	0	0.000760489	-6.15244	down
ENSSSCG00000024015	77	0	0.914519	0	0.00199989	-5.65944	down
ENSSSCG00000024024	61	0	1.97617	0	0.00377143	-5.33086	down
ENSSSCG00000024109	64	0	0.878013	0.00659973	0.00331272	-5.39844	down
ENSSSCG00000024240	89	0	1.42603	0	0.00134014	-5.86454	down
ENSSSCG00000024344	254	5	4.30649	0.0645008	0.00244042	-5.38435	down
ENSSSCG00000024393	67	1	1.93727	0.0519024	0.00838584	-4.7964	down
ENSSSCG00000024495	352	6	16.6266	0.227236	0.00146615	-5.65203	down
ENSSSCG00000024509	181	0	9.28325	0.0272439	0.000179828	-6.87601	down
ENSSSCG00000024544	77	1	4.07667	0.0495249	0.00580315	-4.99285	down
ENSSSCG00000024604	0	73	0	1.89266	0.00481984	5.45532	up
ENSSSCG00000024716	52	0	2.13876	0	0.00577852	-5.10675	down
ENSSSCG00000024721	129	3	1.56289	0.0324994	0.00587194	-4.92663	down
ENSSSCG00000024722	102	0	5.87145	0	0.000916178	-6.05807	down
ENSSSCG00000024810	70	0	1.32776	0.0074615	0.00259655	-5.52479	down
ENSSSCG00000024817	62	0	0.457079	0	0.0036096	-5.35374	down
ENSSSCG00000024826	44	0	3.4916	0	0.00895542	-4.87334	down
ENSSSCG00000024938	64	1	0.688701	0.0164169	0.00945328	-4.73185	down
ENSSSCG00000024949	67	0	29.0739	0	0.00292557	-5.463	down
ENSSSCG00000025027	186	2	4.66111	0.047214	0.00113844	-5.79421	down
ENSSSCG00000025109	57	0	3.0844	0	0.00452504	-5.23553	down
ENSSSCG00000025160	0	90	0	2.03556	0.00284968	5.75112	up
ENSSSCG00000025167	106	3	7.91956	0.229057	0.00989504	-4.64705	down
ENSSSCG00000025173	47	0	0.794957	0	0.00754134	-4.96535	down
ENSSSCG00000025321	50	0	0.695214	0.00620165	0.00640983	-5.05185	down
ENSSSCG00000025464	60	0	0.705561	0	0.0039431	-5.30761	down
ENSSSCG00000025473	44	0	3.26621	0	0.00895542	-4.87334	down
ENSSSCG00000025672	0	74	0.0108356	1.62533	0.00465925	5.4745	up
ENSSSCG00000025695	0	55	0.314224	7.88512	0.00965827	5.05757	up
ENSSSCG00000025770	195	6	2.70865	0.0634773	0.0074493	-4.80503	down
ENSSSCG00000026045	88	1	1.5352	0.0247516	0.00405358	-5.18192	down
ENSSSCG00000026078	63	0	0.776393	0	0.00345691	-5.37627	down
ENSSSCG00000026152	22	1636	0.415583	20.1686	0.00176117	5.98795	up
ENSSSCG00000026268-3	16	628	0.627277	16.1557	0.00870043	5.03318	up
ENSSSCG00000026269	72	0	1.81155	0.0119767	0.00240421	-5.56456	down
ENSSSCG00000026301	72	1	2.62686	0.0886215	0.00693686	-4.89797	down
ENSSSCG00000026339	128	0	15.6979	0	0.00048321	-6.38124	down
ENSSSCG00000026351	116	0	5.9923	0.0235156	0.000638239	-6.24101	down
ENSSSCG00000026404	80	0	1.66592	0	0.00180011	-5.71351	down
ENSSSCG00000026478	87	0	0.680308	0	0.00142741	-5.83232	down
ENSSSCG00000026624	0	166	0.0555543	24.6042	0.000589429	6.62199	up
ENSSSCG00000026649	63	0	7.942	0	0.00345691	-5.37627	down
ENSSSCG00000026940	504	18	19.1258	0.590857	0.00914437	-4.813	down
ENSSSCG00000026943	69	0	1.80705	0	0.00270046	-5.50449	down
ENSSSCG00000027052	44	0	0.845419	0	0.00895542	-4.87334	down
ENSSSCG00000027057	53	0	0.400694	0	0.00549379	-5.13345	down
ENSSSCG00000027140	505	3	30.2341	0.161878	0.000126166	-6.8827	down
ENSSSCG00000027146	231	0	7.32596	0.0150692	8.90578e-05	-7.22525	down
ENSSSCG00000027205	65	0	0.810569	0	0.00317645	-5.42028	down
ENSSSCG00000027230	176	0	3.87527	0	0.000194879	-6.83594	down
ENSSSCG00000027299	0	56	0	0.739308	0.00924617	5.08279	up
ENSSSCG00000027348	195	3	2.39783	0.0282128	0.00189399	-5.51691	down
ENSSSCG00000027378	147	0	0.775817	0	0.000326088	-6.57867	down
ENSSSCG00000027418	60	0	2.27614	0	0.0039431	-5.30761	down
ENSSSCG00000027487	127	0	3.20187	0	0.000494066	-6.37006	down
ENSSSCG00000027565	118	2	1.23557	0.0163322	0.0040077	-5.14457	down
ENSSSCG00000027602	839	0	42.0975	0	2.05491e-06	-9.07902	down
ENSSSCG00000027607	123	0	4.5963	0	0.000540903	-6.32446	down
ENSSSCG00000027628	86	0	0.626381	0.00338324	0.0014739	-5.81593	down
ENSSSCG00000027777	57	0	0.769854	0	0.00452504	-5.23553	down
ENSSSCG00000027797	170	1	15.0467	0.0273794	0.000652524	-6.11975	down
ENSSSCG00000027881	96	0	0.641159	0	0.00108541	-5.97196	down
ENSSSCG00000028133	87	0	3.335	0.0159189	0.00142741	-5.83232	down
ENSSSCG00000028152	49	0	13.1665	0	0.00676018	-5.02359	down
ENSSSCG00000028204	82	0	2.13533	0	0.00168152	-5.74847	down
ENSSSCG00000028297	53	0	1.41055	0	0.00549379	-5.13345	down
ENSSSCG00000028460	0	129	0	2.3626	0.00113462	6.26237	up
ENSSSCG00000028513	61	0	0.958476	0.00847751	0.00377143	-5.33086	down
ENSSSCG00000028517	0	416	0.0228998	13.3558	5.20036e-05	7.93856	up
ENSSSCG00000028519	0	78	0.179237	10.6686	0.00408521	5.54878	up
ENSSSCG00000028536	388	1	4.70624	0.0170164	6.10219e-05	-7.30291	down
ENSSSCG00000028564	53	0	1.81929	0	0.00549379	-5.13345	down
ENSSSCG00000028875	113	1	1.39547	0.0124956	0.00204574	-5.53712	down
ENSSSCG00000028879	60	0	1.12945	0	0.0039431	-5.30761	down
ENSSSCG00000028974	49	0	1.3399	0	0.00676018	-5.02359	down
ENSSSCG00000029027	1	129	0.130061	37.9387	0.00322508	5.54567	up
ENSSSCG00000029061	43	0	0.636899	0	0.00950476	-4.84132	down
ENSSSCG00000029163	98	0	6.24526	0.0204372	0.00102468	-6.00124	down
ENSSSCG00000029231	261	1	3.9738	0.0189015	0.000191969	-6.7337	down
ENSSSCG00000029304	125	0	1.16869	0.00417614	0.000516776	-6.34744	down
ENSSSCG00000029371	503	0	12.2371	0	9.23371e-06	-8.34269	down
ENSSSCG00000029384	54	0	6.39586	0	0.00522748	-5.15965	down
ENSSSCG00000029448	91	0	2.23258	0.0132515	0.00125986	-5.89605	down
ENSSSCG00000029456	48	0	0.730082	0	0.00713654	-4.99476	down
ENSSSCG00000029593	195	5	2.74295	0.0728293	0.0050438	-5.00565	down
ENSSSCG00000029816	0	124	0	5.12346	0.00125647	6.2061	up
ENSSSCG00000029825	1	93	0.14781	6.9505	0.00730919	5.08086	up
ENSSSCG00000030035	236	8	4.48177	0.141356	0.00861055	-4.74533	down
ENSSSCG00000030089	260	6	4.81274	0.11069	0.00340717	-5.21721	down
ENSSSCG00000030165	68	1	1.20949	0.0146575	0.00806585	-4.8173	down
ENSSSCG00000030256	0	69	0	2.03596	0.00554366	5.37592	up
ENSSSCG00000030268	82	0	1.44829	0.0105099	0.00168152	-5.74847	down
ENSSSCG00000030352	117	2	2.08454	0.0359409	0.00410141	-5.13245	down
ENSSSCG00000030454	2	201	1.89885	28.6233	0.00223195	5.7021	up
ENSSSCG00000030491	66	0	1.24195	0	0.00304756	-5.4418	down
ENSSSCG00000030512	43	0	18.6671	0	0.00950476	-4.84132	down
ENSSSCG00000030731	1445	18	164.79	1.60073	0.000477816	-6.32969	down
ENSSSCG00000031033	0	135	0	13.4918	0.00100879	6.32713	up
Pig_newGene_10046	0	77	0	30.7754	0.00421923	5.53057	up
Pig_newGene_10059	45	0	24.4861	0	0.00844755	-4.90467	down
Pig_newGene_10099	0	66	0	4.83327	0.00618734	5.31337	up
Pig_newGene_113	50	0	28.5878	0	0.00640983	-5.05185	down
Pig_newGene_11477	0	88	1.6682	161.215	0.00301626	5.71931	up
Pig_newGene_11525	0	98	0	28.7155	0.00229592	5.87179	up
Pig_newGene_124	0	64	0	15.6407	0.00667435	5.27011	up
Pig_newGene_12467	0	225	0	26.4189	0.000265462	7.05689	up
Pig_newGene_13	55	0	28.4811	0	0.00497811	-5.18539	down
Pig_newGene_13164	45	0	1.9547	0	0.00844755	-4.90467	down
Pig_newGene_13963	0	102	0	15.5667	0.00207347	5.92854	up
Pig_newGene_13972	0	70	0	40.3239	0.00534947	5.39618	up
Pig_newGene_13986	45	0	6.15056	5.85671e-07	0.00844755	-4.90467	down
Pig_newGene_15521	237	0	16.4155	0.0353991	8.26938e-05	-7.262	down
Pig_newGene_15530	52	0	5.83252	0	0.00577852	-5.10675	down
Pig_newGene_15548	2	125	0.883804	39.6249	0.00739391	5.02418	up
Pig_newGene_15555	0	78	0	7.07839	0.00408521	5.54878	up
Pig_newGene_15565	0	109	0.207297	53.08	0.00174995	6.02278	up
Pig_newGene_15572	83	1	9.63761	0.160802	0.0047464	-5.09903	down
Pig_newGene_15626	0	57	0	101.173	0.00885769	5.10758	up
Pig_newGene_15628	0	82	0	11.4348	0.00360364	5.61943	up
Pig_newGene_15642	1	125	0.618106	50.2231	0.00349262	5.50083	up
Pig_newGene_15652	53	0	31.4779	0	0.00549379	-5.13345	down
Pig_newGene_157	112	0	29.8404	0	0.000704568	-6.19106	down
Pig_newGene_163	0	208	0	15.8066	0.000326439	6.94443	up
Pig_newGene_17172	130	0	83.7276	0	0.000462437	-6.40334	down
Pig_newGene_172	52	0	12.4478	0	0.00577852	-5.10675	down
Pig_newGene_17210	0	56	0.132295	15.7417	0.00924617	5.08279	up
Pig_newGene_18	0	93	0	12.1083	0.00262257	5.79756	up
Pig_newGene_18606	126	0	100.234	0	0.00050525	-6.35879	down
Pig_newGene_18612	116	0	9.65395	0	0.000638239	-6.24101	down
Pig_newGene_187	0	64	0	7.4525	0.00667435	5.27011	up
Pig_newGene_18707	3	163	0.840648	32.8159	0.00691276	5.04492	up
Pig_newGene_19782	71	1	8.17749	0.107406	0.0071983	-4.87822	down
Pig_newGene_19809	0	78	0	139.251	0.00408521	5.54878	up
Pig_newGene_19852	0	95	0	23.9297	0.00248473	5.82771	up
Pig_newGene_19936	0	205	0	22.5176	0.000339146	6.92364	up
Pig_newGene_202	153	0	17.0609	0.0593719	0.000290929	-6.6358	down
Pig_newGene_21326	0	137	0	128.578	0.000971098	6.34808	up
Pig_newGene_21335	0	85	0	14.4863	0.00329211	5.67023	up
Pig_newGene_21348	134	0	20.6317	0	0.00042434	-6.44655	down
Pig_newGene_21401	231	6	15.0828	0.349871	0.00471142	-5.04767	down
Pig_newGene_21430	61	0	10.6121	0	0.00377143	-5.33086	down
Pig_newGene_21444	2	241	1.77362	119.537	0.00139856	5.96192	up
Pig_newGene_21447	156	3	8.17667	0.163757	0.00350655	-5.19783	down
Pig_newGene_228	48	0	21.7089	0	0.00713654	-4.99476	down
Pig_newGene_229	0	276	0	35.8216	0.000154753	7.34963	up
Pig_newGene_22944	2	120	1.30349	45.3239	0.00817743	4.96609	up
Pig_newGene_22956	1	92	0.172294	7.52	0.00750638	5.06555	up
Pig_newGene_23023	1	96	0.207683	7.0175	0.00675837	5.12586	up
Pig_newGene_24	0	341	0	134.343	8.82966e-05	7.65304	up
Pig_newGene_24400	63	0	16.1925	0	0.00345691	-5.37627	down
Pig_newGene_24423	0	62	0	51.1054	0.00721524	5.22551	up
Pig_newGene_24431	2	146	0.236578	9.85198	0.00502242	5.24543	up
Pig_newGene_24532	80	0	43.6792	0.286325	0.00180011	-5.71351	down
Pig_newGene_24533	67	1	29.0558	0.617489	0.00838584	-4.7964	down
Pig_newGene_24537	0	86	0.131837	13.6585	0.00319646	5.68678	up
Pig_newGene_24538	56	0	24.8339	0.208255	0.00474437	-5.21068	down
Pig_newGene_26136	0	146	0.0989928	31.239	0.000823375	6.43878	up
Pig_newGene_262	0	107	0	14.4609	0.00183489	5.99647	up
Pig_newGene_26714	47	0	6.37457	0	0.00754134	-4.96535	down
Pig_newGene_269	0	91	0	8.74784	0.00277109	5.76677	up
Pig_newGene_27302	94	0	44.9846	0	0.00115106	-5.94207	down
Pig_newGene_27499	57	0	23.3347	0	0.00452504	-5.23553	down
Pig_newGene_280	0	90	0	35.6546	0.00284968	5.75112	up
Pig_newGene_28025	0	62	0	82.4354	0.00721524	5.22551	up
Pig_newGene_3005	0	57	0	78.0383	0.00885769	5.10758	up
Pig_newGene_3007	53	0	59.5827	0	0.00549379	-5.13345	down
Pig_newGene_3058	92	0	14.4308	1.30296e-261	0.00122212	-5.91156	down
Pig_newGene_4037	0	63	0	49.4473	0.0069376	5.24798	up
Pig_newGene_46	0	66	0	6.96484	0.00618734	5.31337	up
Pig_newGene_4781	61	0	33.3946	0	0.00377143	-5.33086	down
Pig_newGene_4816	0	72	0	10.6953	0.00498808	5.43587	up
Pig_newGene_4887	65	0	19.2215	0	0.00317645	-5.42028	down
Pig_newGene_49	0	103	0	34.5267	0.00202249	5.94238	up
Pig_newGene_5501	0	57	0	12.1348	0.00885769	5.10758	up
Pig_newGene_5562	68	0	11.2733	0	0.00281	-5.48389	down
Pig_newGene_5566	52	0	12.6164	0	0.00577852	-5.10675	down
Pig_newGene_5569	0	80	0.053434	10.249	0.00383411	5.58454	up
Pig_newGene_5612	55	0	25.0969	0	0.00497811	-5.18539	down
Pig_newGene_5712	50	0	49.6485	0	0.00640983	-5.05185	down
Pig_newGene_60	0	57	0	156.639	0.00885769	5.10758	up
Pig_newGene_8184	0	170	0	29.1506	0.0005539	6.656	up
Pig_newGene_8278	0	56	0	28.5182	0.00924617	5.08279	up
Pig_newGene_9990	51	0	4.2165	0	0.00608326	-5.07956	down
