# Supplementary material for: Exploration of miRNA and mRNA Profiles in Fresh and Frozen-Thawed Boar Sperm by Transcriptome and Small RNA Sequencing
Source: Int J Mol Sci. 2019 Feb 13;20(4):802. doi: 10.3390/ijms20040802 (PMC6413023; doi:10.3390/ijms20040802)
Supplement: Supplementary file 1 [file ijms-20-00802-s001.zip › Supplementary material/Table S3. GO terms of differentially expressed mRNAs in fresh and frozen-thawed boar sperm.xlsx]

## Sheet: Table S6 mRNA GO_term
Table S6.GO terms of differentially expressed mRNAs in fresh and frozen-thawed boar sperm
#GO_classify1	GO_classify2	All Unigene	DEG Unigene
#Total_gene		20424	464
cellular component	extracellular region	2235	60
cellular component	collagen trimer	141	1
cellular component	cell	16902	377
cellular component	nucleoid	57	0
cellular component	membrane	9337	227
cellular component	virion	30	0
cellular component	cell junction	993	10
cellular component	extracellular matrix	816	22
cellular component	membrane-enclosed lumen	1593	44
cellular component	macromolecular complex	5818	117
cellular component	organelle	13085	302
cellular component	extracellular matrix part	227	4
cellular component	extracellular region part	2212	60
cellular component	organelle part	7966	174
cellular component	virion part	24	0
cellular component	membrane part	6660	177
cellular component	synapse part	423	3
cellular component	cell part	17278	383
cellular component	synapse	620	6
molecular function	protein binding transcription factor activity	471	6
molecular function	nucleic acid binding transcription factor activity	956	26
molecular function	catalytic activity	7185	186
molecular function	receptor activity	2180	34
molecular function	guanyl-nucleotide exchange factor activity	277	7
molecular function	structural molecule activity	606	8
molecular function	transporter activity	1471	41
molecular function	binding	13631	319
molecular function	electron carrier activity	155	2
molecular function	morphogen activity	1	0
molecular function	antioxidant activity	77	0
molecular function	channel regulator activity	79	1
molecular function	metallochaperone activity	6	0
molecular function	enzyme regulator activity	900	20
molecular function	receptor regulator activity	43	1
molecular function	protein tag	3	0
molecular function	chemoattractant activity	39	3
molecular function	translation regulator activity	25	1
molecular function	chemorepellent activity	10	0
molecular function	molecular transducer activity	2265	33
biological process	reproduction	863	13
biological process	cell killing	25	4
biological process	immune system process	2096	80
biological process	metabolic process	11370	280
biological process	cellular process	16499	370
biological process	reproductive process	1233	19
biological process	biological adhesion	1044	25
biological process	signaling	5083	105
biological process	multicellular organismal process	8569	164
biological process	developmental process	8176	197
biological process	growth	360	9
biological process	locomotion	1483	36
biological process	single-organism process	15633	363
biological process	biological phase	41	1
biological process	hormone secretion	58	1
biological process	rhythmic process	166	2
biological process	response to stimulus	10049	220
biological process	localization	6681	186
biological process	multi-organism process	1442	42
biological process	biological regulation	13539	303
biological process	cellular component organization or biogenesis	6090	124
biological process	cell aggregation	28	1
