# Supplementary material for: Exploration of miRNA and mRNA Profiles in Fresh and Frozen-Thawed Boar Sperm by Transcriptome and Small RNA Sequencing
Source: Int J Mol Sci. 2019 Feb 13;20(4):802. doi: 10.3390/ijms20040802 (PMC6413023; doi:10.3390/ijms20040802)
Supplement: Supplementary file 1 [file ijms-20-00802-s001.zip › Supplementary material/Table S4. KEGG pathways of differentially expressed mRNAs in fresh and frozen-thawed boar sperm.xlsx]

## Sheet: Table S7 mRNA KEGG pathway
Table S7.KEGG pathways of differentially expressed mRNAs in fresh and frozen-thawed boar sperm
#KEGG_n	211	KEGG_N	7640
#Pathway	ko_ID	Unigene	gene	Unigene_all	gene_all
Notch signaling pathway	ko04330	4	49	211	7640	ENSSSCG00000006709;ENSSSCG00000007067;ENSSSCG00000024716;ENSSSCG00000028297	K02599+K06052+K02599+K06172
Focal adhesion	ko04510	7	235	211	7640	ENSSSCG00000000857;ENSSSCG00000001695;ENSSSCG00000004421;ENSSSCG00000015955;ENSSSCG00000016009;ENSSSCG00000016461;ENSSSCG00000016887	K05459+K05448+K05703+K06485+K06483+K06273+K06481
Central carbon metabolism in cancer	ko05230	1	65	211	7640	ENSSSCG00000003105	K05616
NF-kappa B signaling pathway	ko04064	7	107	211	7640	ENSSSCG00000002525;ENSSSCG00000002688;ENSSSCG00000007811;ENSSSCG00000008088;ENSSSCG00000008953;ENSSSCG00000010580;ENSSSCG00000017698	K03174+K05859+K07362+K04519+K10030+K04469+K12964
Protein export	ko03060	1	25	211	7640	ENSSSCG00000015769	K12948
Salmonella infection	ko05132	6	92	211	7640	ENSSSCG00000008088;ENSSSCG00000008953;ENSSSCG00000015037;ENSSSCG00000017698;ENSSSCG00000017700;Pig_newGene_24423	K04519+K10030+K05482+K12964+K05408+K10414
Prostate cancer	ko05215	5	98	211	7640	ENSSSCG00000000857;ENSSSCG00000001079;ENSSSCG00000005318;ENSSSCG00000023725;ENSSSCG00000027140	K05459+K06620+K09048+K09047+K06624
African trypanosomiasis	ko05143	4	38	211	7640	ENSSSCG00000007007;ENSSSCG00000008088;ENSSSCG00000015037;ENSSSCG00000015652	K00463+K04519+K05482+K05443
Complement and coagulation cascades	ko04610	7	77	211	7640	ENSSSCG00000001422;ENSSSCG00000003065;ENSSSCG00000003524;ENSSSCG00000006289;ENSSSCG00000007115;ENSSSCG00000016856;ENSSSCG00000029371	K01332+K03985+K03986+K03902+K03907+K04000+K04010
Calcium signaling pathway	ko04020	7	227	211	7640	ENSSSCG00000002688;ENSSSCG00000007770;ENSSSCG00000009735;ENSSSCG00000009817;ENSSSCG00000023912;ENSSSCG00000025464;ENSSSCG00000030512	K05859+K16058+K05216+K05220+K16057+K16056+K05849
Dopaminergic synapse	ko04728	2	135	211	7640	ENSSSCG00000005318;ENSSSCG00000023725	K09048+K09047
Pertussis	ko05133	5	73	211	7640	ENSSSCG00000001422;ENSSSCG00000003524;ENSSSCG00000008088;ENSSSCG00000008953;ENSSSCG00000015652	K01332+K03986+K04519+K10030+K05443
Melanogenesis	ko04916	1	101	211	7640	ENSSSCG00000005318	K09048
RNA transport	ko03013	2	175	211	7640	ENSSSCG00000006563;ENSSSCG00000017957	K14314+K03257
Cell adhesion molecules (CAMs)	ko04514	10	172	211	7640	ENSSSCG00000000687;ENSSSCG00000001341;ENSSSCG00000005210;ENSSSCG00000005211;ENSSSCG00000007797;ENSSSCG00000011877;ENSSSCG00000015955;ENSSSCG00000016009;ENSSSCG00000024495;ENSSSCG00000030731	K06454+K06751+K06708+K06745+K05718+K05413+K06485+K06483+K06544+K06751
Fatty acid degradation	ko00071	1	49	211	7640	ENSSSCG00000009916	K00248
Tryptophan metabolism	ko00380	1	43	211	7640	ENSSSCG00000007007	K00463
beta-Alanine metabolism	ko00410	1	36	211	7640	ENSSSCG00000007140	K12259
RNA polymerase	ko03020	1	34	211	7640	ENSSSCG00000022507	K03016
Vasopressin-regulated water reabsorption	ko04962	7	56	211	7640	ENSSSCG00000000604;ENSSSCG00000005318;ENSSSCG00000007768;ENSSSCG00000010991;ENSSSCG00000021193;ENSSSCG00000023725;Pig_newGene_24423	K12462+K09048+K13502+K09876+K09865+K09047+K10414
Ether lipid metabolism	ko00565	2	51	211	7640	ENSSSCG00000025109;Pig_newGene_15572	K16860+K14621
Proteoglycans in cancer	ko05205	9	213	211	7640	ENSSSCG00000000857;ENSSSCG00000001695;ENSSSCG00000002688;ENSSSCG00000003017;ENSSSCG00000003065;ENSSSCG00000009002;ENSSSCG00000009003;ENSSSCG00000009237;ENSSSCG00000016887	K05459+K05448+K05859+K13375+K03985+K10159+K10159+K07964+K06481
Inositol phosphate metabolism	ko00562	2	68	211	7640	ENSSSCG00000002688;ENSSSCG00000016298	K05859+K03084
Biosynthesis of amino acids	ko01230	2	69	211	7640	ENSSSCG00000003139;ENSSSCG00000029163	K00826+K00826
Neurotrophin signaling pathway	ko04722	2	127	211	7640	ENSSSCG00000000604;ENSSSCG00000002688	K12462+K05859
Chemical carcinogenesis	ko05204	3	65	211	7640	ENSSSCG00000010487;ENSSSCG00000010491;ENSSSCG00000015616	K07413+K07413+K15680
Serotonergic synapse	ko04726	2	129	211	7640	ENSSSCG00000010487;ENSSSCG00000010491	K07413+K07413
Lysosome	ko04142	9	127	211	7640	ENSSSCG00000000662;ENSSSCG00000000862;ENSSSCG00000004044;ENSSSCG00000006647;ENSSSCG00000007003;ENSSSCG00000007739;ENSSSCG00000012890;ENSSSCG00000021949;ENSSSCG00000027146	K10089+K08239+K06564+K01371+K10532+K01195+K02154+K12347+K01189
Chemokine signaling pathway	ko04062	11	183	211	7640	ENSSSCG00000007722;ENSSSCG00000008953;ENSSSCG00000011322;ENSSSCG00000014852;ENSSSCG00000017008;ENSSSCG00000017698;ENSSSCG00000017700;ENSSSCG00000023489;ENSSSCG00000024024;ENSSSCG00000024344;Pig_newGene_113	K08011+K10030+K04176+K04439+K12367+K12964+K05408+K05416+K04192+K04180+K04447
Estrogen signaling pathway	ko04915	2	106	211	7640	ENSSSCG00000005318;ENSSSCG00000023725	K09048+K09047
Staphylococcus aureus infection	ko05150	6	54	211	7640	ENSSSCG00000001422;ENSSSCG00000003524;ENSSSCG00000007797;ENSSSCG00000015652;ENSSSCG00000024495;ENSSSCG00000029371	K01332+K03986+K05718+K05443+K06544+K04010
Toxoplasmosis	ko05145	8	126	211	7640	ENSSSCG00000003017;ENSSSCG00000009002;ENSSSCG00000009003;ENSSSCG00000015085;ENSSSCG00000015652;ENSSSCG00000015955;ENSSSCG00000024344;Pig_newGene_113	K13375+K10159+K10159+K05134+K05443+K06485+K04180+K04447
Linoleic acid metabolism	ko00591	3	40	211	7640	ENSSSCG00000010487;ENSSSCG00000010491;Pig_newGene_15572	K07413+K07413+K14621
Collecting duct acid secretion	ko04966	1	30	211	7640	ENSSSCG00000012890	K02154
Neuroactive ligand-receptor interaction	ko04080	8	284	211	7640	ENSSSCG00000003714;ENSSSCG00000003756;ENSSSCG00000009735;ENSSSCG00000009817;ENSSSCG00000013658;ENSSSCG00000014401;ENSSSCG00000028460;ENSSSCG00000029371	K04152+K04294+K05216+K05220+K04292+K05771+K04295+K04010
Primary immunodeficiency	ko05340	3	37	211	7640	ENSSSCG00000000687;ENSSSCG00000025173;ENSSSCG00000025464	K06454+K05654+K16056
Rheumatoid arthritis	ko05323	12	100	211	7640	ENSSSCG00000001695;ENSSSCG00000003017;ENSSSCG00000006647;ENSSSCG00000007797;ENSSSCG00000008088;ENSSSCG00000008953;ENSSSCG00000009002;ENSSSCG00000009003;ENSSSCG00000011877;ENSSSCG00000012890;ENSSSCG00000015037;ENSSSCG00000017700	K05448+K13375+K01371+K05718+K04519+K10030+K10159+K10159+K05413+K02154+K05482+K05408
PI3K-Akt signaling pathway	ko04151	14	369	211	7640	ENSSSCG00000000857;ENSSSCG00000001695;ENSSSCG00000003756;ENSSSCG00000005318;ENSSSCG00000009002;ENSSSCG00000009003;ENSSSCG00000009997;ENSSSCG00000015955;ENSSSCG00000016009;ENSSSCG00000016887;ENSSSCG00000023725;ENSSSCG00000027140;ENSSSCG00000027628;Pig_newGene_113	K05459+K05448+K04294+K09048+K10159+K10159+K05418+K06485+K06483+K06481+K09047+K06624+K05055+K04447
Dilated cardiomyopathy	ko05414	5	96	211	7640	ENSSSCG00000000857;ENSSSCG00000003017;ENSSSCG00000015955;ENSSSCG00000016009;ENSSSCG00000016887	K05459+K13375+K06485+K06483+K06481
FoxO signaling pathway	ko04068	5	152	211	7640	ENSSSCG00000000857;ENSSSCG00000003017;ENSSSCG00000003928;ENSSSCG00000015652;ENSSSCG00000027140	K05459+K13375+K08862+K05443+K06624
RNA degradation	ko03018	2	77	211	7640	ENSSSCG00000003264;ENSSSCG00000010518	K12580+K07573
Propanoate metabolism	ko00640	1	34	211	7640	ENSSSCG00000007286	K01895
Hepatitis B	ko05161	9	161	211	7640	ENSSSCG00000001079;ENSSSCG00000003017;ENSSSCG00000005318;ENSSSCG00000008953;ENSSSCG00000009002;ENSSSCG00000009003;ENSSSCG00000023725;ENSSSCG00000026940;ENSSSCG00000027140	K06620+K13375+K09048+K10030+K10159+K10159+K09047+K04400+K06624
Viral carcinogenesis	ko05203	10	209	211	7640	ENSSSCG00000001341;ENSSSCG00000002525;ENSSSCG00000005318;ENSSSCG00000010580;ENSSSCG00000011672;ENSSSCG00000023725;ENSSSCG00000024344;ENSSSCG00000027140;ENSSSCG00000030731;Pig_newGene_15565	K06751+K03174+K09048+K04469+K08053+K09047+K04180+K06624+K06751+K03122
Pantothenate and CoA biosynthesis	ko00770	3	24	211	7640	ENSSSCG00000003139;ENSSSCG00000027299;ENSSSCG00000029163	K00826+K09680+K00826
Synthesis and degradation of ketone bodies	ko00072	1	10	211	7640	ENSSSCG00000024109	K00019
Endocytosis	ko04144	6	240	211	7640	ENSSSCG00000001341;ENSSSCG00000003017;ENSSSCG00000014852;ENSSSCG00000022236;ENSSSCG00000024344;ENSSSCG00000030731	K06751+K13375+K04439+K13649+K04180+K06751
cAMP signaling pathway	ko04024	5	232	211	7640	ENSSSCG00000005318;ENSSSCG00000013388;ENSSSCG00000021446;ENSSSCG00000023725;ENSSSCG00000025464	K09048+K13296+K04351+K09047+K16056
Sphingolipid signaling pathway	ko04071	3	120	211	7640	ENSSSCG00000004421;ENSSSCG00000013658;ENSSSCG00000028460	K05703+K04292+K04295
Alzheimer's disease	ko05010	2	195	211	7640	ENSSSCG00000008088;ENSSSCG00000028297	K04519+K06172
Glycosylphosphatidylinositol(GPI)-anchor biosynthesis	ko00563	1	27	211	7640	ENSSSCG00000025473	K05284
Insulin secretion	ko04911	4	99	211	7640	ENSSSCG00000005318;ENSSSCG00000021446;ENSSSCG00000023725;Pig_newGene_17172	K09048+K04351+K09047+K15297
Morphine addiction	ko05032	3	96	211	7640	ENSSSCG00000006218;ENSSSCG00000013388;ENSSSCG00000014852	K18436+K13296+K04439
Purine metabolism	ko00230	8	201	211	7640	ENSSSCG00000001493;ENSSSCG00000006218;ENSSSCG00000010437;ENSSSCG00000012997;ENSSSCG00000013388;ENSSSCG00000022492;ENSSSCG00000022507;ENSSSCG00000028519	K02685+K18436+K13811+K02321+K13296+K01490+K03016+K18533
Lysine degradation	ko00310	2	58	211	7640	ENSSSCG00000023928;ENSSSCG00000028879	K11419+K13646
Cocaine addiction	ko05030	2	52	211	7640	ENSSSCG00000005318;ENSSSCG00000023725	K09048+K09047
Influenza A	ko05164	5	170	211	7640	ENSSSCG00000008088;ENSSSCG00000008953;ENSSSCG00000012077;ENSSSCG00000015037;Pig_newGene_113	K04519+K10030+K14754+K05482+K04447
Glutathione metabolism	ko00480	2	54	211	7640	ENSSSCG00000003867;ENSSSCG00000007287	K05360+K01920
Adrenergic signaling in cardiomyocytes	ko04261	3	165	211	7640	ENSSSCG00000005318;ENSSSCG00000021446;ENSSSCG00000023725	K09048+K04351+K09047
Adipocytokine signaling pathway	ko04920	2	75	211	7640	ENSSSCG00000010930;Pig_newGene_113	K07297+K04447
Hematopoietic cell lineage	ko04640	6	86	211	7640	ENSSSCG00000000687;ENSSSCG00000008088;ENSSSCG00000015955;ENSSSCG00000016009;ENSSSCG00000016887;ENSSSCG00000027628	K06454+K04519+K06485+K06483+K06481+K05055
Apoptosis	ko04210	3	105	211	7640	ENSSSCG00000000136;ENSSSCG00000008088;ENSSSCG00000026940	K04738+K04519+K04400
Pyrimidine metabolism	ko00240	5	109	211	7640	ENSSSCG00000001493;ENSSSCG00000011864;ENSSSCG00000012997;ENSSSCG00000022507;ENSSSCG00000028519	K02685+K13421+K02321+K03016+K18533
Riboflavin metabolism	ko00740	1	16	211	7640	ENSSSCG00000013242	K14410
SNARE interactions in vesicular transport	ko04130	1	38	211	7640	ENSSSCG00000007768	K13502
Glycolysis / Gluconeogenesis	ko00010	1	59	211	7640	ENSSSCG00000007286	K01895
Progesterone-mediated oocyte maturation	ko04914	3	100	211	7640	ENSSSCG00000000857;ENSSSCG00000009044;ENSSSCG00000013388	K05459+K03357+K13296
Peroxisome	ko04146	2	86	211	7640	ENSSSCG00000003853;ENSSSCG00000027052	K08764+K13351
Regulation of actin cytoskeleton	ko04810	4	237	211	7640	ENSSSCG00000007797;ENSSSCG00000015955;ENSSSCG00000016009;ENSSSCG00000016887	K05718+K06485+K06483+K06481
Starch and sucrose metabolism	ko00500	4	56	211	7640	ENSSSCG00000007739;ENSSSCG00000011735;ENSSSCG00000028204;ENSSSCG00000029384	K01195+K01203+K01194+K00700
Cytokine-cytokine receptor interaction	ko04060	17	230	211	7640	ENSSSCG00000000136;ENSSSCG00000001695;ENSSSCG00000003017;ENSSSCG00000008088;ENSSSCG00000008953;ENSSSCG00000009997;ENSSSCG00000011322;ENSSSCG00000014825;ENSSSCG00000015037;ENSSSCG00000015085;ENSSSCG00000015652;ENSSSCG00000017698;ENSSSCG00000017700;ENSSSCG00000023489;ENSSSCG00000024024;ENSSSCG00000024344;ENSSSCG00000027628	K04738+K05448+K13375+K04519+K10030+K05418+K04176+K05156+K05482+K05134+K05443+K12964+K05408+K05416+K04192+K04180+K05055
Transcriptional misregulation in cancer	ko05202	6	186	211	7640	ENSSSCG00000000857;ENSSSCG00000006467;ENSSSCG00000008953;ENSSSCG00000011877;ENSSSCG00000014149;ENSSSCG00000027140	K05459+K13105+K10030+K05413+K04454+K06624
Glycosaminoglycan biosynthesis - heparan sulfate / heparin	ko00534	1	23	211	7640	ENSSSCG00000026078	K01793
Mineral absorption	ko04978	3	49	211	7640	ENSSSCG00000005269;ENSSSCG00000021949;ENSSSCG00000024509	K04981+K12347+K14688
Systemic lupus erythematosus	ko05322	5	103	211	7640	ENSSSCG00000001422;ENSSSCG00000003524;ENSSSCG00000011877;ENSSSCG00000015652;ENSSSCG00000016856	K01332+K03986+K05413+K05443+K04000
MicroRNAs in cancer	ko05206	7	152	211	7640	ENSSSCG00000001079;ENSSSCG00000001695;ENSSSCG00000002688;ENSSSCG00000006709;ENSSSCG00000015390;ENSSSCG00000024716;ENSSSCG00000027140	K06620+K05448+K05859+K02599+K05658+K02599+K06624
Sphingolipid metabolism	ko00600	1	51	211	7640	ENSSSCG00000027146	K01189
Adherens junction	ko04520	2	89	211	7640	ENSSSCG00000004421;ENSSSCG00000007469	K05703+K05696
Protein digestion and absorption	ko04974	2	90	211	7640	ENSSSCG00000003105;ENSSSCG00000030512	K05616+K05849
Spliceosome	ko03040	3	140	211	7640	ENSSSCG00000003263;ENSSSCG00000024544;ENSSSCG00000028133	K12844+K12815+K12838
Bile secretion	ko04976	1	86	211	7640	ENSSSCG00000015390	K05658
Legionellosis	ko05134	6	69	211	7640	ENSSSCG00000008088;ENSSSCG00000008953;ENSSSCG00000009002;ENSSSCG00000009003;ENSSSCG00000010580;ENSSSCG00000015037	K04519+K10030+K10159+K10159+K04469+K05482
Selenocompound metabolism	ko00450	1	19	211	7640	ENSSSCG00000010437	K13811
Allograft rejection	ko05330	4	45	211	7640	ENSSSCG00000001341;ENSSSCG00000011877;ENSSSCG00000015652;ENSSSCG00000030731	K06751+K05413+K05443+K06751
Cytosolic DNA-sensing pathway	ko04623	4	55	211	7640	ENSSSCG00000008088;ENSSSCG00000015037;ENSSSCG00000017698;ENSSSCG00000022507	K04519+K05482+K12964+K03016
Aminoacyl-tRNA biosynthesis	ko00970	4	56	211	7640	ENSSSCG00000004543;ENSSSCG00000005781;ENSSSCG00000011312;ENSSSCG00000014375	K00604+K01868+K01869+K01892
Herpes simplex infection	ko05168	9	189	211	7640	ENSSSCG00000001341;ENSSSCG00000002525;ENSSSCG00000008088;ENSSSCG00000009002;ENSSSCG00000009003;ENSSSCG00000012278;ENSSSCG00000025173;ENSSSCG00000030731;Pig_newGene_113	K06751+K03174+K04519+K10159+K10159+K15412+K05654+K06751+K04447
Non-alcoholic fatty liver disease (NAFLD)	ko04932	5	173	211	7640	ENSSSCG00000003017;ENSSSCG00000008088;ENSSSCG00000008953;ENSSSCG00000010930;ENSSSCG00000027628	K13375+K04519+K10030+K07297+K05055
NOD-like receptor signaling pathway	ko04621	3	58	211	7640	ENSSSCG00000008088;ENSSSCG00000008953;ENSSSCG00000015037	K04519+K10030+K05482
Other types of O-glycan biosynthesis	ko00514	2	32	211	7640	ENSSSCG00000025770;ENSSSCG00000028879	K00778+K13646
Melanoma	ko05218	2	81	211	7640	ENSSSCG00000000857;ENSSSCG00000001079	K05459+K06620
Autoimmune thyroid disease	ko05320	4	52	211	7640	ENSSSCG00000001341;ENSSSCG00000011877;ENSSSCG00000015652;ENSSSCG00000030731	K06751+K05413+K05443+K06751
Ubiquitin mediated proteolysis	ko04120	4	153	211	7640	ENSSSCG00000005501;ENSSSCG00000007162;ENSSSCG00000009044;ENSSSCG00000027057	K10607+K10600+K03357+K10601
Ribosome	ko03010	1	179	211	7640	ENSSSCG00000004047	K02881
TNF signaling pathway	ko04668	6	129	211	7640	ENSSSCG00000002039;ENSSSCG00000002525;ENSSSCG00000005318;ENSSSCG00000008088;ENSSSCG00000023725;ENSSSCG00000026940	K07763+K03174+K09048+K04519+K09047+K04400
Oxytocin signaling pathway	ko04921	1	180	211	7640	ENSSSCG00000014149	K04454
Platelet activation	ko04611	4	154	211	7640	ENSSSCG00000002688;ENSSSCG00000004421;ENSSSCG00000016887;ENSSSCG00000025464	K05859+K05703+K06481+K16056
Hepatitis C	ko05160	2	134	211	7640	ENSSSCG00000002525;ENSSSCG00000008953	K03174+K10030
Sulfur relay system	ko04122	1	9	211	7640	ENSSSCG00000003235	K14168
Glycosphingolipid biosynthesis - lacto and neolacto series	ko00601	2	27	211	7640	ENSSSCG00000015232;ENSSSCG00000024393	K03494+K03766
Hypertrophic cardiomyopathy (HCM)	ko05410	5	92	211	7640	ENSSSCG00000000857;ENSSSCG00000003017;ENSSSCG00000015955;ENSSSCG00000016009;ENSSSCG00000016887	K05459+K13375+K06485+K06483+K06481
Carbon metabolism	ko01200	2	106	211	7640	ENSSSCG00000007286;ENSSSCG00000009916	K01895+K00248
Pyruvate metabolism	ko00620	1	44	211	7640	ENSSSCG00000007286	K01895
Fanconi anemia pathway	ko03460	1	58	211	7640	ENSSSCG00000010794	K10897
Alanine, aspartate and glutamate metabolism	ko00250	1	40	211	7640	ENSSSCG00000015340	K01953
Long-term depression	ko04730	1	70	211	7640	ENSSSCG00000000857	K05459
Valine, leucine and isoleucine degradation	ko00280	3	60	211	7640	ENSSSCG00000003139;ENSSSCG00000009916;ENSSSCG00000029163	K00826+K00248+K00826
Proteasome	ko03050	2	53	211	7640	ENSSSCG00000006628;Pig_newGene_27499	K03029+K02735
Natural killer cell mediated cytotoxicity	ko04650	6	103	211	7640	ENSSSCG00000002688;ENSSSCG00000002919;ENSSSCG00000004421;ENSSSCG00000006309;ENSSSCG00000007797;ENSSSCG00000007811	K05859+K07992+K05703+K06453+K05718+K07362
Fc gamma R-mediated phagocytosis	ko04666	5	91	211	7640	ENSSSCG00000002688;ENSSSCG00000007722;ENSSSCG00000007811;ENSSSCG00000016298;ENSSSCG00000017008	K05859+K08011+K07362+K03084+K12367
Metabolism of xenobiotics by cytochrome P450	ko00980	1	49	211	7640	ENSSSCG00000015616	K15680
Porphyrin and chlorophyll metabolism	ko00860	1	36	211	7640	ENSSSCG00000007739	K01195
Arginine and proline metabolism	ko00330	2	62	211	7640	ENSSSCG00000007140;ENSSSCG00000020915	K12259+K00472
Phototransduction	ko04744	1	26	211	7640	ENSSSCG00000014852	K04439
Glioma	ko05214	3	66	211	7640	ENSSSCG00000000857;ENSSSCG00000001079;ENSSSCG00000002688	K05459+K06620+K05859
ABC transporters	ko02010	3	61	211	7640	ENSSSCG00000000571;ENSSSCG00000015390;ENSSSCG00000025173	K05033+K05658+K05654
Phagosome	ko04145	13	165	211	7640	ENSSSCG00000000648;ENSSSCG00000000662;ENSSSCG00000001341;ENSSSCG00000007722;ENSSSCG00000009002;ENSSSCG00000009003;ENSSSCG00000011038;ENSSSCG00000012890;ENSSSCG00000013579;ENSSSCG00000016887;ENSSSCG00000025173;ENSSSCG00000030731;Pig_newGene_24423	K10074+K10089+K06751+K08011+K10159+K10159+K06560+K02154+K06563+K06481+K05654+K06751+K10414
Inflammatory bowel disease (IBD)	ko05321	6	75	211	7640	ENSSSCG00000003017;ENSSSCG00000008088;ENSSSCG00000009002;ENSSSCG00000009003;ENSSSCG00000015037;ENSSSCG00000015652	K13375+K04519+K10159+K10159+K05482+K05443
Measles	ko05162	8	149	211	7640	ENSSSCG00000004421;ENSSSCG00000008088;ENSSSCG00000009002;ENSSSCG00000009003;ENSSSCG00000012077;ENSSSCG00000013579;ENSSSCG00000027140;Pig_newGene_113	K05703+K04519+K10159+K10159+K14754+K06563+K06624+K04447
ErbB signaling pathway	ko04012	1	105	211	7640	ENSSSCG00000002688	K05859
Osteoclast differentiation	ko04380	11	138	211	7640	ENSSSCG00000002688;ENSSSCG00000002919;ENSSSCG00000003017;ENSSSCG00000004421;ENSSSCG00000006647;ENSSSCG00000007722;ENSSSCG00000008088;ENSSSCG00000010580;ENSSSCG00000020913;ENSSSCG00000029231;Pig_newGene_27302	K05859+K07992+K13375+K05703+K01371+K08011+K04519+K04469+K06512+K06512+K06551
MAPK signaling pathway	ko04010	6	280	211	7640	ENSSSCG00000003017;ENSSSCG00000008088;ENSSSCG00000010580;ENSSSCG00000011672;ENSSSCG00000014149;ENSSSCG00000014852	K13375+K04519+K04469+K08053+K04454+K04439
Thyroid hormone signaling pathway	ko04919	4	129	211	7640	ENSSSCG00000002688;ENSSSCG00000006709;ENSSSCG00000012396;ENSSSCG00000024716	K05859+K02599+K15162+K02599
Dorso-ventral axis formation	ko04320	3	30	211	7640	ENSSSCG00000006709;ENSSSCG00000012068;ENSSSCG00000024716	K02599+K02678+K02599
Signaling pathways regulating pluripotency of stem cells	ko04550	3	136	211	7640	ENSSSCG00000000857;ENSSSCG00000013320;Pig_newGene_113	K05459+K08031+K04447
Cholinergic synapse	ko04725	4	121	211	7640	ENSSSCG00000004421;ENSSSCG00000005318;ENSSSCG00000023725;Pig_newGene_113	K05703+K09048+K09047+K04447
Ribosome biogenesis in eukaryotes	ko03008	2	88	211	7640	ENSSSCG00000014068;ENSSSCG00000022864	K14549+K03264
Phosphatidylinositol signaling system	ko04070	2	105	211	7640	ENSSSCG00000002688;ENSSSCG00000016298	K05859+K03084
alpha-Linolenic acid metabolism	ko00592	2	28	211	7640	ENSSSCG00000013072;Pig_newGene_15572	K10226+K14621
Alcoholism	ko05034	2	143	211	7640	ENSSSCG00000005318;ENSSSCG00000023725	K09048+K09047
VEGF signaling pathway	ko04370	2	63	211	7640	ENSSSCG00000001695;ENSSSCG00000002688	K05448+K05859
Valine, leucine and isoleucine biosynthesis	ko00290	2	4	211	7640	ENSSSCG00000003139;ENSSSCG00000029163	K00826+K00826
Primary bile acid biosynthesis	ko00120	2	20	211	7640	ENSSSCG00000003853;ENSSSCG00000021238	K08764+K12408
Carbohydrate digestion and absorption	ko04973	1	55	211	7640	ENSSSCG00000011735	K01203
TGF-beta signaling pathway	ko04350	1	76	211	7640	ENSSSCG00000003017	K13375
Maturity onset diabetes of the young	ko04950	1	23	211	7640	ENSSSCG00000013320	K08031
Colorectal cancer	ko05210	1	66	211	7640	ENSSSCG00000003017	K13375
B cell receptor signaling pathway	ko04662	3	73	211	7640	ENSSSCG00000002688;ENSSSCG00000005311;ENSSSCG00000016298	K05859+K06504+K03084
Prolactin signaling pathway	ko04917	1	75	211	7640	Pig_newGene_113	K04447
Pancreatic cancer	ko05212	3	75	211	7640	ENSSSCG00000001079;ENSSSCG00000001695;ENSSSCG00000003017	K06620+K05448+K13375
Hippo signaling pathway	ko04390	1	136	211	7640	ENSSSCG00000003017	K13375
Glycosaminoglycan biosynthesis - chondroitin sulfate / dermatan sulfate	ko00532	2	21	211	7640	ENSSSCG00000023662;ENSSSCG00000028974	K01020+K03193
PPAR signaling pathway	ko03320	3	73	211	7640	ENSSSCG00000003853;ENSSSCG00000010554;ENSSSCG00000013072	K08764+K00507+K10226
Tight junction	ko04530	2	139	211	7640	ENSSSCG00000007314;ENSSSCG00000022088	K06107+K18625
Arachidonic acid metabolism	ko00590	3	78	211	7640	ENSSSCG00000010487;ENSSSCG00000010491;Pig_newGene_15572	K07413+K07413+K14621
Amino sugar and nucleotide sugar metabolism	ko00520	1	49	211	7640	ENSSSCG00000006793	K01183
Bladder cancer	ko05219	4	44	211	7640	ENSSSCG00000001079;ENSSSCG00000001695;ENSSSCG00000008953;ENSSSCG00000021588	K06620+K05448+K10030+K08803
AMPK signaling pathway	ko04152	6	133	211	7640	ENSSSCG00000000857;ENSSSCG00000005318;ENSSSCG00000010554;ENSSSCG00000010930;ENSSSCG00000011133;ENSSSCG00000023725	K05459+K09048+K00507+K07297+K01103+K09047
Pathways in cancer	ko05200	13	425	211	7640	ENSSSCG00000000857;ENSSSCG00000001079;ENSSSCG00000001695;ENSSSCG00000002525;ENSSSCG00000002688;ENSSSCG00000003017;ENSSSCG00000003756;ENSSSCG00000008953;ENSSSCG00000010580;ENSSSCG00000015955;ENSSSCG00000016887;ENSSSCG00000021588;ENSSSCG00000027140	K05459+K06620+K05448+K03174+K05859+K13375+K04294+K10030+K04469+K06485+K06481+K08803+K06624
Basal transcription factors	ko03022	1	49	211	7640	Pig_newGene_15565	K03122
Toll-like receptor signaling pathway	ko04620	10	107	211	7640	ENSSSCG00000002525;ENSSSCG00000006647;ENSSSCG00000008088;ENSSSCG00000008953;ENSSSCG00000009002;ENSSSCG00000009003;ENSSSCG00000011877;ENSSSCG00000017698;ENSSSCG00000017700;ENSSSCG00000023489	K03174+K01371+K04519+K10030+K10159+K10159+K05413+K12964+K05408+K05416
Thyroid hormone synthesis	ko04918	2	86	211	7640	ENSSSCG00000005318;ENSSSCG00000023725	K09048+K09047
ECM-receptor interaction	ko04512	3	100	211	7640	ENSSSCG00000015955;ENSSSCG00000016009;ENSSSCG00000016887	K06485+K06483+K06481
Glycosaminoglycan degradation	ko00531	4	21	211	7640	ENSSSCG00000007003;ENSSSCG00000007739;ENSSSCG00000009237;ENSSSCG00000016602	K10532+K01195+K07964+K01197
HTLV-I infection	ko05166	8	274	211	7640	ENSSSCG00000001079;ENSSSCG00000001341;ENSSSCG00000003017;ENSSSCG00000007797;ENSSSCG00000009044;ENSSSCG00000010580;ENSSSCG00000012068;ENSSSCG00000030731	K06620+K06751+K13375+K05718+K03357+K04469+K02678+K06751
GnRH signaling pathway	ko04912	1	110	211	7640	ENSSSCG00000002039	K07763
Malaria	ko05144	8	71	211	7640	ENSSSCG00000003017;ENSSSCG00000007797;ENSSSCG00000008088;ENSSSCG00000008953;ENSSSCG00000009002;ENSSSCG00000009003;ENSSSCG00000015037;ENSSSCG00000015652	K13375+K05718+K04519+K10030+K10159+K10159+K05482+K05443
Cell cycle	ko04110	4	136	211	7640	ENSSSCG00000001079;ENSSSCG00000003017;ENSSSCG00000009044;ENSSSCG00000027140	K06620+K13375+K03357+K06624
Steroid biosynthesis	ko00100	1	22	211	7640	ENSSSCG00000028517	K00227
Prion diseases	ko05020	4	37	211	7640	ENSSSCG00000003524;ENSSSCG00000004421;ENSSSCG00000008088;ENSSSCG00000016856	K03986+K05703+K04519+K04000
Leukocyte transendothelial migration	ko04670	5	130	211	7640	ENSSSCG00000002688;ENSSSCG00000007722;ENSSSCG00000007797;ENSSSCG00000016009;ENSSSCG00000021446	K05859+K08011+K05718+K06483+K04351
Oocyte meiosis	ko04114	2	126	211	7640	ENSSSCG00000000857;ENSSSCG00000009044	K05459+K03357
Rap1 signaling pathway	ko04015	7	239	211	7640	ENSSSCG00000000857;ENSSSCG00000001695;ENSSSCG00000003756;ENSSSCG00000007797;ENSSSCG00000007811;ENSSSCG00000021446;ENSSSCG00000026152	K05459+K05448+K04294+K05718+K07362+K04351+K06070
Aldosterone-regulated sodium reabsorption	ko04960	1	52	211	7640	ENSSSCG00000000857	K05459
Ras signaling pathway	ko04014	6	254	211	7640	ENSSSCG00000000857;ENSSSCG00000001695;ENSSSCG00000002688;ENSSSCG00000007811;ENSSSCG00000011672;ENSSSCG00000012068	K05459+K05448+K05859+K07362+K08053+K02678
Protein processing in endoplasmic reticulum	ko04141	5	180	211	7640	ENSSSCG00000003155;ENSSSCG00000007078;ENSSSCG00000009888;ENSSSCG00000011536;ENSSSCG00000027057	K14019+K14026+K09586+K10084+K10601
Synaptic vesicle cycle	ko04721	2	64	211	7640	ENSSSCG00000005617;ENSSSCG00000012890	K15292+K02154
Amphetamine addiction	ko05031	2	68	211	7640	ENSSSCG00000005318;ENSSSCG00000023725	K09048+K09047
Galactose metabolism	ko00052	2	31	211	7640	ENSSSCG00000011735;ENSSSCG00000027146	K01203+K01189
Sulfur metabolism	ko00920	1	16	211	7640	ENSSSCG00000010437	K13811
Huntington's disease	ko05016	5	227	211	7640	ENSSSCG00000005318;ENSSSCG00000022507;ENSSSCG00000023725;Pig_newGene_10046;Pig_newGene_15530	K09048+K03016+K09047+K10408+K10408
DNA replication	ko03030	2	38	211	7640	ENSSSCG00000001493;ENSSSCG00000012997	K02685+K02321
Arrhythmogenic right ventricular cardiomyopathy (ARVC)	ko05412	3	84	211	7640	ENSSSCG00000015955;ENSSSCG00000016009;ENSSSCG00000016887	K06485+K06483+K06481
N-Glycan biosynthesis	ko00510	1	56	211	7640	ENSSSCG00000025770	K00778
Asthma	ko05310	1	34	211	7640	ENSSSCG00000015652	K05443
Chronic myeloid leukemia	ko05220	3	74	211	7640	ENSSSCG00000001079;ENSSSCG00000003017;ENSSSCG00000027140	K06620+K13375+K06624
Fructose and mannose metabolism	ko00051	1	31	211	7640	ENSSSCG00000011133	K01103
Fc epsilon RI signaling pathway	ko04664	4	72	211	7640	ENSSSCG00000002688;ENSSSCG00000004421;ENSSSCG00000007811;ENSSSCG00000016298	K05859+K05703+K07362+K03084
Vitamin digestion and absorption	ko04977	2	28	211	7640	ENSSSCG00000006290;Pig_newGene_15572	K14610+K14621
Amoebiasis	ko05146	7	129	211	7640	ENSSSCG00000003017;ENSSSCG00000008088;ENSSSCG00000008953;ENSSSCG00000009002;ENSSSCG00000009003;ENSSSCG00000015652;ENSSSCG00000016856	K13375+K04519+K10030+K10159+K10159+K05443+K04000
Jak-STAT signaling pathway	ko04630	6	164	211	7640	ENSSSCG00000000136;ENSSSCG00000009997;ENSSSCG00000015085;ENSSSCG00000015652;ENSSSCG00000027628;Pig_newGene_113	K04738+K05418+K05134+K05443+K05055+K04447
Steroid hormone biosynthesis	ko00140	3	55	211	7640	ENSSSCG00000010487;ENSSSCG00000010491;ENSSSCG00000015616	K07413+K07413+K15680
Retinol metabolism	ko00830	2	61	211	7640	ENSSSCG00000010487;ENSSSCG00000010491	K07413+K07413
Oxidative phosphorylation	ko00190	1	145	211	7640	ENSSSCG00000012890	K02154
Glycosphingolipid biosynthesis - globo series	ko00603	1	14	211	7640	ENSSSCG00000027146	K01189
Chagas disease (American trypanosomiasis)	ko05142	9	126	211	7640	ENSSSCG00000003017;ENSSSCG00000003524;ENSSSCG00000006309;ENSSSCG00000008088;ENSSSCG00000008953;ENSSSCG00000009002;ENSSSCG00000009003;ENSSSCG00000015652;ENSSSCG00000017700	K13375+K03986+K06453+K04519+K10030+K10159+K10159+K05443+K05408
mTOR signaling pathway	ko04150	2	75	211	7640	ENSSSCG00000000857;ENSSSCG00000001695	K05459+K05448
HIF-1 signaling pathway	ko04066	6	117	211	7640	ENSSSCG00000000857;ENSSSCG00000001695;ENSSSCG00000002688;ENSSSCG00000011133;ENSSSCG00000027140;ENSSSCG00000027628	K05459+K05448+K05859+K01103+K06624+K05055
Inflammatory mediator regulation of TRP channels	ko04750	5	129	211	7640	ENSSSCG00000000857;ENSSSCG00000002688;ENSSSCG00000008088;ENSSSCG00000010487;ENSSSCG00000010491	K05459+K05859+K04519+K07413+K07413
Intestinal immune network for IgA production	ko04672	4	55	211	7640	ENSSSCG00000003017;ENSSSCG00000011877;ENSSSCG00000015652;ENSSSCG00000016009	K13375+K05413+K05443+K06483
p53 signaling pathway	ko04115	3	80	211	7640	ENSSSCG00000000857;ENSSSCG00000011357;ENSSSCG00000029304	K05459+K10135+K10142
Antigen processing and presentation	ko04612	5	73	211	7640	ENSSSCG00000000687;ENSSSCG00000001341;ENSSSCG00000013901;ENSSSCG00000025173;ENSSSCG00000030731	K06454+K06751+K08059+K05654+K06751
Glycerophospholipid metabolism	ko00564	4	97	211	7640	ENSSSCG00000023191;ENSSSCG00000025109;ENSSSCG00000027205;Pig_newGene_15572	K06130+K16860+K13515+K14621
Tuberculosis	ko05152	15	169	211	7640	ENSSSCG00000000648;ENSSSCG00000002867;ENSSSCG00000003017;ENSSSCG00000003928;ENSSSCG00000008088;ENSSSCG00000009002;ENSSSCG00000009003;ENSSSCG00000011038;ENSSSCG00000012890;ENSSSCG00000013579;ENSSSCG00000015037;ENSSSCG00000015085;ENSSSCG00000015652;ENSSSCG00000026940;Pig_newGene_113	K10074+K10049+K13375+K08862+K04519+K10159+K10159+K06560+K02154+K06563+K05482+K05134+K05443+K04400+K04447
Ovarian steroidogenesis	ko04913	1	60	211	7640	ENSSSCG00000000857	K05459
Graft-versus-host disease	ko05332	4	42	211	7640	ENSSSCG00000001341;ENSSSCG00000008088;ENSSSCG00000011877;ENSSSCG00000030731	K06751+K04519+K05413+K06751
Gastric acid secretion	ko04971	2	80	211	7640	ENSSSCG00000006116;ENSSSCG00000017253	K13962+K05009
Glycerolipid metabolism	ko00561	1	58	211	7640	ENSSSCG00000027146	K01189
Non-small cell lung cancer	ko05223	2	61	211	7640	ENSSSCG00000001079;ENSSSCG00000002688	K06620+K05859
Biosynthesis of unsaturated fatty acids	ko01040	3	18	211	7640	ENSSSCG00000010554;ENSSSCG00000013072;ENSSSCG00000024015	K00507+K10226+K10224
Renal cell carcinoma	ko05211	2	69	211	7640	ENSSSCG00000001695;ENSSSCG00000003017	K05448+K13375
Axon guidance	ko04360	2	135	211	7640	ENSSSCG00000004421;ENSSSCG00000015404	K05703+K06840
RIG-I-like receptor signaling pathway	ko04622	4	67	211	7640	ENSSSCG00000002525;ENSSSCG00000008953;ENSSSCG00000021934;ENSSSCG00000026940	K03174+K10030+K12655+K04400
Fatty acid metabolism	ko01212	4	51	211	7640	ENSSSCG00000009916;ENSSSCG00000010554;ENSSSCG00000013072;ENSSSCG00000024015	K00248+K00507+K10226+K10224
Drug metabolism - other enzymes	ko00983	2	28	211	7640	ENSSSCG00000007739;ENSSSCG00000011864	K01195+K13421
T cell receptor signaling pathway	ko04660	5	123	211	7640	ENSSSCG00000000687;ENSSSCG00000004421;ENSSSCG00000006309;ENSSSCG00000007811;ENSSSCG00000015652	K06454+K05703+K06453+K07362+K05443
Viral myocarditis	ko05416	5	69	211	7640	ENSSSCG00000001341;ENSSSCG00000004421;ENSSSCG00000007797;ENSSSCG00000011877;ENSSSCG00000030731	K06751+K05703+K05718+K05413+K06751
Small cell lung cancer	ko05222	4	95	211	7640	ENSSSCG00000001079;ENSSSCG00000002525;ENSSSCG00000015955;ENSSSCG00000016887	K06620+K03174+K06485+K06481
2-Oxocarboxylic acid metabolism	ko01210	2	19	211	7640	ENSSSCG00000003139;ENSSSCG00000029163	K00826+K00826
Type I diabetes mellitus	ko04940	4	49	211	7640	ENSSSCG00000001341;ENSSSCG00000008088;ENSSSCG00000011877;ENSSSCG00000030731	K06751+K04519+K05413+K06751
cGMP-PKG signaling pathway	ko04022	6	192	211	7640	ENSSSCG00000005318;ENSSSCG00000006482;ENSSSCG00000013388;ENSSSCG00000014149;ENSSSCG00000023725;ENSSSCG00000030512	K09048+K09262+K13296+K04454+K09047+K05849
Base excision repair	ko03410	1	34	211	7640	ENSSSCG00000022957	K10798
One carbon pool by folate	ko00670	1	19	211	7640	ENSSSCG00000004543	K00604
Pentose and glucuronate interconversions	ko00040	1	26	211	7640	ENSSSCG00000007739	K01195
Epstein-Barr virus infection	ko05169	11	205	211	7640	ENSSSCG00000001341;ENSSSCG00000002525;ENSSSCG00000002688;ENSSSCG00000006628;ENSSSCG00000007797;ENSSSCG00000010580;ENSSSCG00000015085;ENSSSCG00000015652;ENSSSCG00000022507;ENSSSCG00000027140;ENSSSCG00000030731	K06751+K03174+K05859+K03029+K05718+K04469+K05134+K05443+K03016+K06624+K06751
Leishmaniasis	ko05140	8	66	211	7640	ENSSSCG00000003017;ENSSSCG00000007722;ENSSSCG00000008088;ENSSSCG00000009002;ENSSSCG00000009003;ENSSSCG00000015652;ENSSSCG00000016009;Pig_newGene_113	K13375+K08011+K04519+K10159+K10159+K05443+K06483+K04447
Insulin signaling pathway	ko04910	2	157	211	7640	ENSSSCG00000007469;ENSSSCG00000013388	K05696+K13296
Butanoate metabolism	ko00650	2	27	211	7640	ENSSSCG00000009916;ENSSSCG00000024109	K00248+K00019
