# Supplementary material for: Exploration of miRNA and mRNA Profiles in Fresh and Frozen-Thawed Boar Sperm by Transcriptome and Small RNA Sequencing
Source: Int J Mol Sci. 2019 Feb 13;20(4):802. doi: 10.3390/ijms20040802 (PMC6413023; doi:10.3390/ijms20040802)
Supplement: Supplementary file 1 [file ijms-20-00802-s001.zip › Supplementary material/Table S5. The predicated targets of differentially expressed miRNAs in fresh and frozen-thawed boar sperm.xlsx]

## Sheet: Sheet1
Table S3.The predicated targets of differentially expressed miRNAs in fresh and frozen-thawed boar sperm
conservative_10_26957	ENSSSCG00000007170;ENSSSCG00000011004;ENSSSCG00000012521;ENSSSCG00000027496;ENSSSCG00000024295;ENSSSCG00000025766;ENSSSCG00000012862;ENSSSCG00000007673;ENSSSCG00000010330;ENSSSCG00000017497;ENSSSCG00000010528;ENSSSCG00000029536;ENSSSCG00000012875;ENSSSCG00000013302;ENSSSCG00000003798;ENSSSCG00000017802;ENSSSCG00000026855;ENSSSCG00000030594;ENSSSCG00000003563;ENSSSCG00000007817;ENSSSCG00000013579;…
	SCG00000011219;ENSSSCG00000001629;ENSSSCG00000008014;ENSSSCG00000025265;ENSSSCG00000001570;ENSSSCG00000007371;ENSSSCG00000002742;ENSSSCG00000021399;ENSSSCG00000029278;ENSSSCG00000030450;ENSSSCG00000028798;ENSSSCG00000000628;ENSSSCG00000007768;ENSSSCG00000010629;ENSSSCG00000005763;ENSSSCG00000009944;ENSSSCG00000012040;ENSSSCG00000005593;ENSSSCG00000006231;ENSSSCG00000010816;ENSSSCG00000004080;ENSS…
	0000014056;ENSSSCG00000025783;ENSSSCG00000021453;ENSSSCG00000016269;ENSSSCG00000005489;ENSSSCG00000003842;ENSSSCG00000021686;ENSSSCG00000002876;ENSSSCG00000015746;ENSSSCG00000017923;ENSSSCG00000014804;ENSSSCG00000001100;ENSSSCG00000029945;ENSSSCG00000025270;ENSSSCG00000021264;ENSSSCG00000007599;ENSSSCG00000006864;ENSSSCG00000000625;ENSSSCG00000006933;ENSSSCG00000025900;ENSSSCG00000016733;ENSSSCG0…
	022162;ENSSSCG00000007296;ENSSSCG00000026590;ENSSSCG00000023420;ENSSSCG00000023859;ENSSSCG00000006626;ENSSSCG00000026559;ENSSSCG00000026586;ENSSSCG00000026332;ENSSSCG00000010997;ENSSSCG00000014579;ENSSSCG00000028985;ENSSSCG00000006651;ENSSSCG00000001566;ENSSSCG00000003266;ENSSSCG00000009085;ENSSSCG00000016605;ENSSSCG00000013435;ENSSSCG00000005841;ENSSSCG00000025973;ENSSSCG00000027596;ENSSSCG00000…
conservative_10_27681	ENSSSCG00000027240;ENSSSCG00000010593;ENSSSCG00000030220;ENSSSCG00000022434;ENSSSCG00000007861;ENSSSCG00000013304;ENSSSCG00000003145;ENSSSCG00000012956;ENSSSCG00000028989;ENSSSCG00000015082;ENSSSCG00000025650;ENSSSCG00000017356;ENSSSCG00000021799;ENSSSCG00000002847;ENSSSCG00000005104;ENSSSCG00000004545;ENSSSCG00000029517;ENSSSCG00000028341;ENSSSCG00000027670;ENSSSCG00000028568;ENSSSCG00000017560;…
	SCG00000025848;ENSSSCG00000003460;ENSSSCG00000003591;ENSSSCG00000028928;ENSSSCG00000011867;ENSSSCG00000003191;ENSSSCG00000007003;ENSSSCG00000024604;ENSSSCG00000007714;ENSSSCG00000030496;ENSSSCG00000013508;ENSSSCG00000003662;ENSSSCG00000011618;ENSSSCG00000007192;ENSSSCG00000026302;ENSSSCG00000029416;ENSSSCG00000007836;ENSSSCG00000017380;ENSSSCG00000009047;ENSSSCG00000021620;ENSSSCG00000003619;ENSS…
conservative_10_28144	ENSSSCG00000005755;ENSSSCG00000014416;ENSSSCG00000005663;ENSSSCG00000003279;ENSSSCG00000014612;ENSSSCG00000026116;ENSSSCG00000005486;ENSSSCG00000009352;ENSSSCG00000000042;ENSSSCG00000004019;ENSSSCG00000022855;ENSSSCG00000016302;ENSSSCG00000026967;ENSSSCG00000003845;ENSSSCG00000023487;ENSSSCG00000029967;ENSSSCG00000024938;ENSSSCG00000005506;ENSSSCG00000029267;ENSSSCG00000010854;ENSSSCG00000006664;…
	SCG00000000251;ENSSSCG00000008556;ENSSSCG00000022103;ENSSSCG00000005316;ENSSSCG00000024851;ENSSSCG00000013370;ENSSSCG00000027969;ENSSSCG00000017165;ENSSSCG00000014958;ENSSSCG00000003350;ENSSSCG00000003286;ENSSSCG00000005015;ENSSSCG00000025638;ENSSSCG00000029988;ENSSSCG00000014023;ENSSSCG00000020783;ENSSSCG00000007765;ENSSSCG00000006096;ENSSSCG00000025599;ENSSSCG00000006197;ENSSSCG00000004929;ENSS…
conservative_10_28613	ENSSSCG00000001409;ENSSSCG00000023378;ENSSSCG00000025428;ENSSSCG00000004415;ENSSSCG00000010107;ENSSSCG00000026595;ENSSSCG00000003771;ENSSSCG00000007309;ENSSSCG00000017904;ENSSSCG00000010079;ENSSSCG00000008687;ENSSSCG00000013263;ENSSSCG00000008547;ENSSSCG00000012813;ENSSSCG00000012848;ENSSSCG00000015035;ENSSSCG00000026799;ENSSSCG00000004181;ENSSSCG00000006396;ENSSSCG00000015828;ENSSSCG00000007643;…
conservative_10_29745	ENSSSCG00000016689;ENSSSCG00000011083;ENSSSCG00000017461;ENSSSCG00000015348;ENSSSCG00000001637;ENSSSCG00000027208;ENSSSCG00000015412;ENSSSCG00000011499;ENSSSCG00000023609;ENSSSCG00000003876;ENSSSCG00000029082;ENSSSCG00000016953;ENSSSCG00000006788;ENSSSCG00000004057;ENSSSCG00000005842;ENSSSCG00000013694;ENSSSCG00000014463;ENSSSCG00000027304;ENSSSCG00000023750;ENSSSCG00000029753;ENSSSCG00000023478;…
	SCG00000007644;ENSSSCG00000002317;ENSSSCG00000028497;ENSSSCG00000027986;ENSSSCG00000016192;ENSSSCG00000002353;ENSSSCG00000027595;ENSSSCG00000009615;ENSSSCG00000017579;ENSSSCG00000030575;ENSSSCG00000008692;ENSSSCG00000017417;ENSSSCG00000007907;ENSSSCG00000006639;ENSSSCG00000008306;ENSSSCG00000009535;ENSSSCG00000006338;ENSSSCG00000003182;ENSSSCG00000023659;ENSSSCG00000028438;ENSSSCG00000006852;ENSS…
conservative_10_29926	ENSSSCG00000009789;ENSSSCG00000012380;ENSSSCG00000021882;ENSSSCG00000010376;ENSSSCG00000012250;ENSSSCG00000022723;ENSSSCG00000004708;ENSSSCG00000017885;ENSSSCG00000017159;ENSSSCG00000028074;ENSSSCG00000013852;ENSSSCG00000009281;ENSSSCG00000009151;ENSSSCG00000016012;ENSSSCG00000024244;ENSSSCG00000009907;ENSSSCG00000010844;ENSSSCG00000014066;ENSSSCG00000005396;ENSSSCG00000022347;ENSSSCG00000003927;…
	SCG00000010907;ENSSSCG00000022262;ENSSSCG00000027477;ENSSSCG00000003093;ENSSSCG00000015126;ENSSSCG00000010733;ENSSSCG00000014029;ENSSSCG00000002779;ENSSSCG00000030106;ENSSSCG00000021131;ENSSSCG00000023080;ENSSSCG00000025712;ENSSSCG00000004475;ENSSSCG00000003022;ENSSSCG00000021874;ENSSSCG00000006567;ENSSSCG00000028052;ENSSSCG00000012265;ENSSSCG00000005751;ENSSSCG00000020911;ENSSSCG00000006502;ENSS…
	0000009872;ENSSSCG00000017849;ENSSSCG00000001390;ENSSSCG00000014125;ENSSSCG00000023526;ENSSSCG00000005310;ENSSSCG00000010671;ENSSSCG00000023576;ENSSSCG00000001780;ENSSSCG00000025260;ENSSSCG00000015464;ENSSSCG00000006287;ENSSSCG00000022265;ENSSSCG00000028735;ENSSSCG00000030300;ENSSSCG00000013892;ENSSSCG00000001657;ENSSSCG00000002009;ENSSSCG00000009556;ENSSSCG00000009569;ENSSSCG00000007543;ENSSSCG0…
conservative_10_29994	ENSSSCG00000020777;ENSSSCG00000026763;ENSSSCG00000029634;ENSSSCG00000026844;ENSSSCG00000022815;ENSSSCG00000007197;ENSSSCG00000027775;ENSSSCG00000028561;ENSSSCG00000027519;ENSSSCG00000026296;ENSSSCG00000023997;ENSSSCG00000027610;ENSSSCG00000009387;ENSSSCG00000022402;ENSSSCG00000007700;ENSSSCG00000001938;ENSSSCG00000003580;ENSSSCG00000009617;ENSSSCG00000029503;ENSSSCG00000007071;ENSSSCG00000005030;…
	SCG00000023866;ENSSSCG00000020703;ENSSSCG00000025012;ENSSSCG00000005303;ENSSSCG00000006001;ENSSSCG00000005487;ENSSSCG00000014412;ENSSSCG00000009771;ENSSSCG00000006157;ENSSSCG00000016506;ENSSSCG00000028176;ENSSSCG00000028585;ENSSSCG00000022002;ENSSSCG00000009878;ENSSSCG00000028294;ENSSSCG00000026821;ENSSSCG00000017398;ENSSSCG00000027303;ENSSSCG00000016140;ENSSSCG00000004926;ENSSSCG00000016440;ENSS…
	0000004968;ENSSSCG00000017420;ENSSSCG00000028293;ENSSSCG00000023674;ENSSSCG00000004671;ENSSSCG00000025545;ENSSSCG00000012399;ENSSSCG00000002829;ENSSSCG00000027995;ENSSSCG00000010190;ENSSSCG00000003816;ENSSSCG00000028460;ENSSSCG00000011923;ENSSSCG00000003859;ENSSSCG00000004907;ENSSSCG00000021035;ENSSSCG00000025018;ENSSSCG00000000223;ENSSSCG00000009936;ENSSSCG00000009717;ENSSSCG00000018007;ENSSSCG0…
	007435;ENSSSCG00000005787;ENSSSCG00000001412;ENSSSCG00000001932;ENSSSCG00000017877;ENSSSCG00000008866;ENSSSCG00000030451;ENSSSCG00000000026;ENSSSCG00000008835;ENSSSCG00000011514;ENSSSCG00000007790;ENSSSCG00000012740;ENSSSCG00000005895;ENSSSCG00000001790;ENSSSCG00000002800;ENSSSCG00000030375;ENSSSCG00000010478;ENSSSCG00000004291;ENSSSCG00000001901;ENSSSCG00000021314;ENSSSCG00000009334;ENSSSCG00000…
conservative_10_30012	ENSSSCG00000021821;ENSSSCG00000017747;ENSSSCG00000025713;ENSSSCG00000021044;ENSSSCG00000007985;ENSSSCG00000026977;ENSSSCG00000026423;ENSSSCG00000027638;ENSSSCG00000017084;ENSSSCG00000002464;ENSSSCG00000030208;ENSSSCG00000004058;ENSSSCG00000029074;ENSSSCG00000009834;ENSSSCG00000027874;ENSSSCG00000014431;ENSSSCG00000024205;ENSSSCG00000012054;ENSSSCG00000026521;ENSSSCG00000013861;ENSSSCG00000002337;…
	SCG00000030431;ENSSSCG00000005498;ENSSSCG00000015383;ENSSSCG00000006704;ENSSSCG00000027357;ENSSSCG00000007926;ENSSSCG00000023728;ENSSSCG00000015633;ENSSSCG00000026775;ENSSSCG00000014983;ENSSSCG00000028476;ENSSSCG00000006370;ENSSSCG00000017344;ENSSSCG00000017563;ENSSSCG00000016551;ENSSSCG00000005774;ENSSSCG00000014587;ENSSSCG00000007602;ENSSSCG00000003515;ENSSSCG00000026502;ENSSSCG00000014293;ENSS…
	0000026813;ENSSSCG00000011964;ENSSSCG00000011499;ENSSSCG00000006797;ENSSSCG00000007030;ENSSSCG00000026680;ENSSSCG00000011731;ENSSSCG00000030172;ENSSSCG00000016186;ENSSSCG00000004057;ENSSSCG00000002703;ENSSSCG00000012276;ENSSSCG00000026290;ENSSSCG00000003965;ENSSSCG00000014817;ENSSSCG00000011286;ENSSSCG00000029917;ENSSSCG00000001729;ENSSSCG00000008768;ENSSSCG00000001710;ENSSSCG00000022420;ENSSSCG0…
conservative_10_30246	ENSSSCG00000010599;ENSSSCG00000006389;ENSSSCG00000030242;ENSSSCG00000000119;ENSSSCG00000003492;ENSSSCG00000023362;ENSSSCG00000023038;ENSSSCG00000008651;ENSSSCG00000024328;ENSSSCG00000014691;ENSSSCG00000003170;ENSSSCG00000028251;ENSSSCG00000025955;ENSSSCG00000023587;ENSSSCG00000010980;ENSSSCG00000009798;ENSSSCG00000026221;ENSSSCG00000021746;ENSSSCG00000029184;ENSSSCG00000016230;ENSSSCG00000029961;…
	SCG00000006815;ENSSSCG00000029786;ENSSSCG00000008375;ENSSSCG00000017990;ENSSSCG00000027886;ENSSSCG00000023181;ENSSSCG00000007963;ENSSSCG00000024839;ENSSSCG00000017903;ENSSSCG00000003153;ENSSSCG00000006415;ENSSSCG00000015213;ENSSSCG00000010559;ENSSSCG00000013461;ENSSSCG00000023501;ENSSSCG00000030600;ENSSSCG00000016438;ENSSSCG00000029040;ENSSSCG00000023391;ENSSSCG00000004771;ENSSSCG00000004849;ENSS…
	0000027169;ENSSSCG00000024770;ENSSSCG00000010687;ENSSSCG00000004117;ENSSSCG00000029971;ENSSSCG00000030443;ENSSSCG00000017414;ENSSSCG00000008048;ENSSSCG00000014292;ENSSSCG00000012996;ENSSSCG00000006913;ENSSSCG00000001092;ENSSSCG00000000097;ENSSSCG00000006837;ENSSSCG00000013761;ENSSSCG00000025571;ENSSSCG00000009494;ENSSSCG00000022383;ENSSSCG00000005753;ENSSSCG00000016125;ENSSSCG00000005837;ENSSSCG0…
conservative_10_31103	ENSSSCG00000008278;ENSSSCG00000007049;ENSSSCG00000009048;ENSSSCG00000004194;ENSSSCG00000028896;ENSSSCG00000030485;ENSSSCG00000007772;ENSSSCG00000030301;ENSSSCG00000028762;ENSSSCG00000027731;ENSSSCG00000010823;ENSSSCG00000016278;ENSSSCG00000026474;ENSSSCG00000025016;ENSSSCG00000030229;ENSSSCG00000009518;ENSSSCG00000005614;ENSSSCG00000007499;ENSSSCG00000024967;ENSSSCG00000027779;ENSSSCG00000022360;…
	SCG00000014799;ENSSSCG00000003247;ENSSSCG00000011047;ENSSSCG00000006874;ENSSSCG00000000649;ENSSSCG00000021634;ENSSSCG00000023880;ENSSSCG00000023776;ENSSSCG00000004795;ENSSSCG00000011077;ENSSSCG00000008030;ENSSSCG00000017942;ENSSSCG00000028298;ENSSSCG00000012741;ENSSSCG00000021273;ENSSSCG00000017203;ENSSSCG00000028014;ENSSSCG00000020797;ENSSSCG00000021427;ENSSSCG00000025309;ENSSSCG00000003326;ENSS…
conservative_10_31169	ENSSSCG00000012792;ENSSSCG00000001769;ENSSSCG00000021229;ENSSSCG00000029212;ENSSSCG00000026149;ENSSSCG00000025631;ENSSSCG00000021724;ENSSSCG00000001921;ENSSSCG00000021593;ENSSSCG00000007189;ENSSSCG00000013088;ENSSSCG00000007758;ENSSSCG00000001002;ENSSSCG00000014440;ENSSSCG00000004671;ENSSSCG00000025545;ENSSSCG00000029952;ENSSSCG00000026568;ENSSSCG00000022553;ENSSSCG00000004109;ENSSSCG00000029016;…
	SCG00000009783;ENSSSCG00000028507;ENSSSCG00000000411;ENSSSCG00000001940;ENSSSCG00000005729;ENSSSCG00000013260;ENSSSCG00000029633;ENSSSCG00000000035;ENSSSCG00000006809;ENSSSCG00000007649;ENSSSCG00000023400;ENSSSCG00000010911;ENSSSCG00000001782;ENSSSCG00000002446;ENSSSCG00000003078;ENSSSCG00000028020;ENSSSCG00000030247;ENSSSCG00000028156;ENSSSCG00000026151;ENSSSCG00000029722;ENSSSCG00000005628;ENSS…
conservative_10_31170	ENSSSCG00000013268;ENSSSCG00000014816;ENSSSCG00000002451;ENSSSCG00000014756;ENSSSCG00000012857;ENSSSCG00000002709;ENSSSCG00000017071;ENSSSCG00000015650;ENSSSCG00000001734;ENSSSCG00000004299;ENSSSCG00000029477;ENSSSCG00000025694;ENSSSCG00000005899;ENSSSCG00000003150;ENSSSCG00000010385;ENSSSCG00000000978;ENSSSCG00000001245;ENSSSCG00000008155;ENSSSCG00000002332;ENSSSCG00000023109;ENSSSCG00000009815;…
	SCG00000025685;ENSSSCG00000030823;ENSSSCG00000003552;ENSSSCG00000008026;ENSSSCG00000008470;ENSSSCG00000029388;ENSSSCG00000023236;ENSSSCG00000021663;ENSSSCG00000015870;ENSSSCG00000022962;ENSSSCG00000003584;ENSSSCG00000003271;ENSSSCG00000007306;ENSSSCG00000007870;ENSSSCG00000004665;ENSSSCG00000004436;ENSSSCG00000021750;ENSSSCG00000021513;ENSSSCG00000021283;ENSSSCG00000029399;ENSSSCG00000023180;ENSS…
conservative_10_31429	ENSSSCG00000016954;ENSSSCG00000013534;ENSSSCG00000012633;ENSSSCG00000004388;ENSSSCG00000016602;ENSSSCG00000013489;ENSSSCG00000028788;ENSSSCG00000008432;ENSSSCG00000003413;ENSSSCG00000017298;ENSSSCG00000012601;ENSSSCG00000004314;ENSSSCG00000007507;ENSSSCG00000006635;ENSSSCG00000025349;ENSSSCG00000012571;ENSSSCG00000004812;ENSSSCG00000014176;ENSSSCG00000005511;ENSSSCG00000000028;ENSSSCG00000006810;…
	SCG00000013040;ENSSSCG00000011870;ENSSSCG00000027371;ENSSSCG00000017707;ENSSSCG00000027434;ENSSSCG00000008263;ENSSSCG00000030699;ENSSSCG00000016450;ENSSSCG00000017128;ENSSSCG00000021891;ENSSSCG00000024302;ENSSSCG00000007490;ENSSSCG00000023672;ENSSSCG00000004501;ENSSSCG00000016562;ENSSSCG00000023871;ENSSSCG00000023693;ENSSSCG00000017544;ENSSSCG00000004218;ENSSSCG00000021782;ENSSSCG00000008618;ENSS…
	0000003268;ENSSSCG00000001209;ENSSSCG00000010634;ENSSSCG00000024926;ENSSSCG00000013313;ENSSSCG00000028593;ENSSSCG00000027381;ENSSSCG00000001427;ENSSSCG00000012838;ENSSSCG00000000246;ENSSSCG00000005505;ENSSSCG00000026469;ENSSSCG00000011420;ENSSSCG00000010662;ENSSSCG00000005209;ENSSSCG00000023649;ENSSSCG00000010468;ENSSSCG00000002835;ENSSSCG00000014481;ENSSSCG00000006349;ENSSSCG00000008598;ENSSSCG0…
conservative_10_31430	ENSSSCG00000023807;ENSSSCG00000028453;ENSSSCG00000007155;ENSSSCG00000011897;ENSSSCG00000007495;ENSSSCG00000006222;ENSSSCG00000017609;ENSSSCG00000011046;ENSSSCG00000024482;ENSSSCG00000029070;ENSSSCG00000011546;ENSSSCG00000006831;ENSSSCG00000027794;ENSSSCG00000010085;ENSSSCG00000020872;ENSSSCG00000012026;ENSSSCG00000027987;ENSSSCG00000022413;ENSSSCG00000018001;ENSSSCG00000017100;ENSSSCG00000004466;…
	SCG00000022662;ENSSSCG00000026976;ENSSSCG00000027541;ENSSSCG00000029518;ENSSSCG00000029065;ENSSSCG00000013242;ENSSSCG00000029915;ENSSSCG00000003357;ENSSSCG00000025911;ENSSSCG00000010475;ENSSSCG00000021018;ENSSSCG00000015650;ENSSSCG00000000250;ENSSSCG00000006301;ENSSSCG00000014290;ENSSSCG00000017502;ENSSSCG00000014816;ENSSSCG00000023758;ENSSSCG00000006647;ENSSSCG00000020647;ENSSSCG00000022556;ENSS…
	0000028243;ENSSSCG00000013263;ENSSSCG00000013066;ENSSSCG00000004444;ENSSSCG00000009589;ENSSSCG00000013511;ENSSSCG00000021996;ENSSSCG00000011121;ENSSSCG00000009114;ENSSSCG00000016591;ENSSSCG00000022127;ENSSSCG00000006919;ENSSSCG00000021312;ENSSSCG00000001409;ENSSSCG00000007809;ENSSSCG00000022695;ENSSSCG00000003848;ENSSSCG00000021401;ENSSSCG00000000363;ENSSSCG00000004153;ENSSSCG00000014295;ENSSSCG0…
conservative_10_31840	ENSSSCG00000015902;ENSSSCG00000006618;ENSSSCG00000006160;ENSSSCG00000005614;ENSSSCG00000005366;ENSSSCG00000017584;ENSSSCG00000030327;ENSSSCG00000006605;ENSSSCG00000017693;ENSSSCG00000022165;ENSSSCG00000007845;ENSSSCG00000023660;ENSSSCG00000002892;ENSSSCG00000004499;ENSSSCG00000010114;ENSSSCG00000012236;ENSSSCG00000017613;ENSSSCG00000016569;ENSSSCG00000008465;ENSSSCG00000010560;ENSSSCG00000023024;…
	SCG00000013053;ENSSSCG00000025876;ENSSSCG00000013088;ENSSSCG00000021724;ENSSSCG00000001921;ENSSSCG00000006068;ENSSSCG00000014987;ENSSSCG00000004671;ENSSSCG00000016851;ENSSSCG00000006219;ENSSSCG00000027995;ENSSSCG00000006742;ENSSSCG00000022681;ENSSSCG00000010866;ENSSSCG00000009623;ENSSSCG00000010877;ENSSSCG00000013822;ENSSSCG00000010268;ENSSSCG00000000199;ENSSSCG00000012482;ENSSSCG00000007692;ENSS…
conservative_10_31853	ENSSSCG00000005377;ENSSSCG00000012287;ENSSSCG00000017962;ENSSSCG00000030110;ENSSSCG00000006828;ENSSSCG00000013024;ENSSSCG00000027412;ENSSSCG00000001818;ENSSSCG00000017005;ENSSSCG00000006023;ENSSSCG00000017537;ENSSSCG00000027453;ENSSSCG00000003891;ENSSSCG00000002138;ENSSSCG00000009387;ENSSSCG00000023997;ENSSSCG00000007700;ENSSSCG00000029574;ENSSSCG00000003420;ENSSSCG00000014048;ENSSSCG00000009617;…
	SCG00000023680;ENSSSCG00000008823;ENSSSCG00000013647;ENSSSCG00000028445;ENSSSCG00000012994;ENSSSCG00000023124;ENSSSCG00000025676;ENSSSCG00000009716;ENSSSCG00000012449;ENSSSCG00000004100;ENSSSCG00000008029;ENSSSCG00000029714;ENSSSCG00000021078;ENSSSCG00000017812;ENSSSCG00000021822;ENSSSCG00000012669;ENSSSCG00000023101;ENSSSCG00000007916;ENSSSCG00000007815;ENSSSCG00000016355;ENSSSCG00000005196;ENSS…
conservative_10_34771	ENSSSCG00000009708;ENSSSCG00000004354;ENSSSCG00000000424;ENSSSCG00000012377;ENSSSCG00000007845;ENSSSCG00000002908;ENSSSCG00000017125;ENSSSCG00000001885;ENSSSCG00000012824;ENSSSCG00000000413;ENSSSCG00000009818;ENSSSCG00000002814;ENSSSCG00000006590;ENSSSCG00000017788;ENSSSCG00000015586;ENSSSCG00000009842;ENSSSCG00000007963;ENSSSCG00000007843;ENSSSCG00000028047;ENSSSCG00000015570;ENSSSCG00000014650
conservative_11_35635	ENSSSCG00000007476;ENSSSCG00000028503;ENSSSCG00000016689;ENSSSCG00000007112;ENSSSCG00000003733;ENSSSCG00000001485;ENSSSCG00000026610;ENSSSCG00000003889;ENSSSCG00000016012;ENSSSCG00000005025;ENSSSCG00000016248;ENSSSCG00000026417;ENSSSCG00000029326;ENSSSCG00000011039;ENSSSCG00000004772;ENSSSCG00000022148;ENSSSCG00000010662;ENSSSCG00000002453;ENSSSCG00000030711;ENSSSCG00000007968;ENSSSCG00000027470;…
conservative_11_36325	ENSSSCG00000021312;ENSSSCG00000029606;ENSSSCG00000005112;ENSSSCG00000007809;ENSSSCG00000021972;ENSSSCG00000021401;ENSSSCG00000017523;ENSSSCG00000026524;ENSSSCG00000030531;ENSSSCG00000014745;ENSSSCG00000022858;ENSSSCG00000007543;ENSSSCG00000024270;ENSSSCG00000008605;ENSSSCG00000006429;ENSSSCG00000028152;ENSSSCG00000017768;ENSSSCG00000028344;ENSSSCG00000001392;ENSSSCG00000025164;ENSSSCG00000022348;…
	SCG00000013870;ENSSSCG00000005689;ENSSSCG00000010589;ENSSSCG00000024196;ENSSSCG00000009496;ENSSSCG00000021814;ENSSSCG00000023243;ENSSSCG00000024067;ENSSSCG00000030424;ENSSSCG00000006735;ENSSSCG00000024693;ENSSSCG00000016459;ENSSSCG00000002800;ENSSSCG00000010974;ENSSSCG00000007924;ENSSSCG00000006336;ENSSSCG00000012754;ENSSSCG00000013885;ENSSSCG00000007511;ENSSSCG00000022625;ENSSSCG00000004293;ENSS…
conservative_11_36370	ENSSSCG00000029163;ENSSSCG00000020755;ENSSSCG00000015110;ENSSSCG00000002013;ENSSSCG00000001653;ENSSSCG00000024089;ENSSSCG00000010107;ENSSSCG00000007432;ENSSSCG00000011577;ENSSSCG00000010002;ENSSSCG00000025641;ENSSSCG00000014094;ENSSSCG00000017769;ENSSSCG00000011051;ENSSSCG00000017734;ENSSSCG00000009280;ENSSSCG00000017066;ENSSSCG00000027098;ENSSSCG00000025393;ENSSSCG00000023662;ENSSSCG00000004663;…
conservative_11_37083	ENSSSCG00000006651;ENSSSCG00000014544;ENSSSCG00000029367;ENSSSCG00000025712;ENSSSCG00000024770;ENSSSCG00000003202;ENSSSCG00000007795;ENSSSCG00000027734;ENSSSCG00000005751;ENSSSCG00000013909;ENSSSCG00000006567;ENSSSCG00000012717;ENSSSCG00000005450;ENSSSCG00000002052;ENSSSCG00000009498;ENSSSCG00000003395;ENSSSCG00000003432;ENSSSCG00000028275;ENSSSCG00000000369;ENSSSCG00000017599;ENSSSCG00000005614;…
conservative_11_37084	ENSSSCG00000010052;ENSSSCG00000027559;ENSSSCG00000025872;ENSSSCG00000000215;ENSSSCG00000004675;ENSSSCG00000022093;ENSSSCG00000007922;ENSSSCG00000001429;ENSSSCG00000013726;ENSSSCG00000000905;ENSSSCG00000005620;ENSSSCG00000022577;ENSSSCG00000022568;ENSSSCG00000013262;ENSSSCG00000006762;ENSSSCG00000015603;ENSSSCG00000006956;ENSSSCG00000015343;ENSSSCG00000029901;ENSSSCG00000012768;ENSSSCG00000006890;…
conservative_11_38693	ENSSSCG00000026292;ENSSSCG00000011577;ENSSSCG00000029368;ENSSSCG00000012074;ENSSSCG00000029395;ENSSSCG00000004033;ENSSSCG00000026795;ENSSSCG00000002483;ENSSSCG00000006773;ENSSSCG00000001814;ENSSSCG00000017904;ENSSSCG00000001832;ENSSSCG00000025956;ENSSSCG00000000846;ENSSSCG00000023761;ENSSSCG00000023215;ENSSSCG00000023155;ENSSSCG00000016322;ENSSSCG00000013492;ENSSSCG00000022259;ENSSSCG00000028813;…
	SCG00000002557;ENSSSCG00000023039;ENSSSCG00000024510;ENSSSCG00000025676;ENSSSCG00000004134;ENSSSCG00000026600;ENSSSCG00000023124;ENSSSCG00000005314;ENSSSCG00000003846;ENSSSCG00000021230;ENSSSCG00000014040;ENSSSCG00000007046;ENSSSCG00000025794;ENSSSCG00000012277;ENSSSCG00000010128;ENSSSCG00000022826;ENSSSCG00000012310;ENSSSCG00000022397;ENSSSCG00000022717;ENSSSCG00000003135;ENSSSCG00000016298;ENSS…
	0000012973;ENSSSCG00000015343;ENSSSCG00000003460;ENSSSCG00000028928;ENSSSCG00000016595;ENSSSCG00000017143;ENSSSCG00000001808;ENSSSCG00000005423;ENSSSCG00000028500;ENSSSCG00000021978;ENSSSCG00000013262;ENSSSCG00000007950;ENSSSCG00000023404;ENSSSCG00000023751;ENSSSCG00000027771;ENSSSCG00000024208;ENSSSCG00000013848;ENSSSCG00000016497;ENSSSCG00000025848;ENSSSCG00000027506;ENSSSCG00000014505;ENSSSCG0…
conservative_11_39463	ENSSSCG00000028788;ENSSSCG00000001027;ENSSSCG00000017139;ENSSSCG00000002895;ENSSSCG00000028978;ENSSSCG00000016384;ENSSSCG00000027795;ENSSSCG00000024930;ENSSSCG00000023145;ENSSSCG00000005846;ENSSSCG00000013063;ENSSSCG00000030661;ENSSSCG00000013989;ENSSSCG00000028485;ENSSSCG00000021333;ENSSSCG00000005755;ENSSSCG00000007564;ENSSSCG00000014759;ENSSSCG00000015453;ENSSSCG00000002723;ENSSSCG00000004499;…
conservative_11_39473	ENSSSCG00000006518;ENSSSCG00000007542;ENSSSCG00000013023;ENSSSCG00000012126;ENSSSCG00000006328;ENSSSCG00000014565;ENSSSCG00000023167;ENSSSCG00000023389;ENSSSCG00000007143;ENSSSCG00000017282;ENSSSCG00000010529;ENSSSCG00000020657;ENSSSCG00000007691;ENSSSCG00000000031;ENSSSCG00000011892;ENSSSCG00000028022;ENSSSCG00000023078;ENSSSCG00000025204;ENSSSCG00000021903;ENSSSCG00000013370;ENSSSCG00000009380;…
conservative_11_40055	ENSSSCG00000024021;ENSSSCG00000008913;ENSSSCG00000028981;ENSSSCG00000007743;ENSSSCG00000027283;ENSSSCG00000012394;ENSSSCG00000002429;ENSSSCG00000024689;ENSSSCG00000026092;ENSSSCG00000020815;ENSSSCG00000007964;ENSSSCG00000010790;ENSSSCG00000014653;ENSSSCG00000013165;ENSSSCG00000017415;ENSSSCG00000002512;ENSSSCG00000029335;ENSSSCG00000023433;ENSSSCG00000002781;ENSSSCG00000021178;ENSSSCG00000025144;…
	SCG00000020709;ENSSSCG00000010407;ENSSSCG00000028903;ENSSSCG00000003149;ENSSSCG00000025035;ENSSSCG00000010182;ENSSSCG00000012314;ENSSSCG00000027873;ENSSSCG00000027411;ENSSSCG00000016378;ENSSSCG00000029401;ENSSSCG00000016715;ENSSSCG00000005449;ENSSSCG00000013439;ENSSSCG00000028667;ENSSSCG00000016088;ENSSSCG00000030316;ENSSSCG00000012909;ENSSSCG00000010711;ENSSSCG00000001518;ENSSSCG00000003083;ENSS…
conservative_11_40315	ENSSSCG00000015368;ENSSSCG00000022118;ENSSSCG00000009744;ENSSSCG00000006789;ENSSSCG00000010863;ENSSSCG00000009545;ENSSSCG00000013578;ENSSSCG00000004726;ENSSSCG00000003271;ENSSSCG00000013594;ENSSSCG00000013445;ENSSSCG00000025736;ENSSSCG00000008681;ENSSSCG00000023370;ENSSSCG00000029304;ENSSSCG00000002671;ENSSSCG00000025164;ENSSSCG00000013256;ENSSSCG00000008129;ENSSSCG00000014441;ENSSSCG00000010475;…
conservative_11_40423	ENSSSCG00000015206;ENSSSCG00000028562;ENSSSCG00000021469;ENSSSCG00000016448;ENSSSCG00000021347;ENSSSCG00000030882;ENSSSCG00000025020;ENSSSCG00000013609;ENSSSCG00000011787;ENSSSCG00000011589;ENSSSCG00000017510;ENSSSCG00000027824;ENSSSCG00000011414;ENSSSCG00000022838;ENSSSCG00000017685;ENSSSCG00000010069;ENSSSCG00000005568;ENSSSCG00000003201;ENSSSCG00000007356;ENSSSCG00000007305;ENSSSCG00000006957;…
	SCG00000024753;ENSSSCG00000008302;ENSSSCG00000003667;ENSSSCG00000029753;ENSSSCG00000007933;ENSSSCG00000028220;ENSSSCG00000020710;ENSSSCG00000005007;ENSSSCG00000003393;ENSSSCG00000030298;ENSSSCG00000004573;ENSSSCG00000013694;ENSSSCG00000018058;ENSSSCG00000022095;ENSSSCG00000016267;ENSSSCG00000016018;ENSSSCG00000008997;ENSSSCG00000000490;ENSSSCG00000030784;ENSSSCG00000016285;ENSSSCG00000021606;ENSS…
	0000023880;ENSSSCG00000006820;ENSSSCG00000010185;ENSSSCG00000023603;ENSSSCG00000013612;ENSSSCG00000009468;ENSSSCG00000007809;ENSSSCG00000003848;ENSSSCG00000021972;ENSSSCG00000000600;ENSSSCG00000000363;ENSSSCG00000021401;ENSSSCG00000025339;ENSSSCG00000006369;ENSSSCG00000022703;ENSSSCG00000027584;ENSSSCG00000001426;ENSSSCG00000023053;ENSSSCG00000013201;ENSSSCG00000007543;ENSSSCG00000005896;ENSSSCG0…
conservative_11_40803	ENSSSCG00000013524;ENSSSCG00000024055;ENSSSCG00000012376;ENSSSCG00000005544;ENSSSCG00000005224;ENSSSCG00000027777;ENSSSCG00000029203;ENSSSCG00000010574;ENSSSCG00000010495;ENSSSCG00000021758;ENSSSCG00000006310;ENSSSCG00000005767;ENSSSCG00000017788;ENSSSCG00000007600;ENSSSCG00000022414;ENSSSCG00000007133;ENSSSCG00000010686;ENSSSCG00000017833;ENSSSCG00000011010;ENSSSCG00000004551;ENSSSCG00000025258;…
	SCG00000014422;ENSSSCG00000006008;ENSSSCG00000023033;ENSSSCG00000014213;ENSSSCG00000007622;ENSSSCG00000007304;ENSSSCG00000014327;ENSSSCG00000025283;ENSSSCG00000006254;ENSSSCG00000013382;ENSSSCG00000002864;ENSSSCG00000002923;ENSSSCG00000001370;ENSSSCG00000026117;ENSSSCG00000025060;ENSSSCG00000004160;ENSSSCG00000001686;ENSSSCG00000022060;ENSSSCG00000026417;ENSSSCG00000028237;ENSSSCG00000005981;ENSS…
conservative_11_40804	ENSSSCG00000012376;ENSSSCG00000005544;ENSSSCG00000024055;ENSSSCG00000013524;ENSSSCG00000027777;ENSSSCG00000005224;ENSSSCG00000010574;ENSSSCG00000029203;ENSSSCG00000021758;ENSSSCG00000010495;ENSSSCG00000022414;ENSSSCG00000006310;ENSSSCG00000005767;ENSSSCG00000017788;ENSSSCG00000007600;ENSSSCG00000007133;ENSSSCG00000010686;ENSSSCG00000017833;ENSSSCG00000011010;ENSSSCG00000017295;ENSSSCG00000008714;…
	SCG00000023033;ENSSSCG00000007622;ENSSSCG00000014213;ENSSSCG00000014422;ENSSSCG00000006008;ENSSSCG00000007304;ENSSSCG00000014327;ENSSSCG00000002923;ENSSSCG00000006254;ENSSSCG00000025283;ENSSSCG00000013382;ENSSSCG00000002864;ENSSSCG00000026117;ENSSSCG00000025060;ENSSSCG00000001370;ENSSSCG00000001686;ENSSSCG00000022060;ENSSSCG00000004160;ENSSSCG00000023220;ENSSSCG00000010519;ENSSSCG00000026417;ENSS…
conservative_11_41735	ENSSSCG00000025561;ENSSSCG00000027544;ENSSSCG00000011951;ENSSSCG00000007603;ENSSSCG00000003119;ENSSSCG00000029310;ENSSSCG00000025614;ENSSSCG00000007788;ENSSSCG00000015854;ENSSSCG00000007552;ENSSSCG00000007289;ENSSSCG00000012790;ENSSSCG00000025351;ENSSSCG00000000475;ENSSSCG00000025575;ENSSSCG00000003187;ENSSSCG00000014251;ENSSSCG00000020957;ENSSSCG00000007402;ENSSSCG00000008713;ENSSSCG00000003872;…
	SCG00000011239;ENSSSCG00000023403;ENSSSCG00000012287;ENSSSCG00000007197;ENSSSCG00000017226;ENSSSCG00000014819;ENSSSCG00000017949;ENSSSCG00000025097;ENSSSCG00000017285;ENSSSCG00000025707;ENSSSCG00000016725;ENSSSCG00000003063;ENSSSCG00000016672;ENSSSCG00000028323;ENSSSCG00000009617;ENSSSCG00000003420;ENSSSCG00000003958;ENSSSCG00000017184;ENSSSCG00000016469;ENSSSCG00000028284;ENSSSCG00000028133;ENSS…
conservative_11_41736	ENSSSCG00000022776;ENSSSCG00000024723;ENSSSCG00000025231;ENSSSCG00000024496;ENSSSCG00000013598;ENSSSCG00000022585;ENSSSCG00000000108;ENSSSCG00000015620;ENSSSCG00000001573;ENSSSCG00000004270;ENSSSCG00000000264;ENSSSCG00000013645;ENSSSCG00000001624;ENSSSCG00000026404;ENSSSCG00000007392;ENSSSCG00000000431;ENSSSCG00000011175;ENSSSCG00000023915;ENSSSCG00000008127;ENSSSCG00000011043;ENSSSCG00000010886;…
	SCG00000022430;ENSSSCG00000001838;ENSSSCG00000025689;ENSSSCG00000017322;ENSSSCG00000003005;ENSSSCG00000013374;ENSSSCG00000002486;ENSSSCG00000014947;ENSSSCG00000007872;ENSSSCG00000023417;ENSSSCG00000023172;ENSSSCG00000001342;ENSSSCG00000001229;ENSSSCG00000015136;ENSSSCG00000016417;ENSSSCG00000022895;ENSSSCG00000005030;ENSSSCG00000006828;ENSSSCG00000005683;ENSSSCG00000023525;ENSSSCG00000023348;ENSS…
conservative_11_42294	ENSSSCG00000010797;ENSSSCG00000000601;ENSSSCG00000022723;ENSSSCG00000012250;ENSSSCG00000022368;ENSSSCG00000002545;ENSSSCG00000006461;ENSSSCG00000006480;ENSSSCG00000017885;ENSSSCG00000030084;ENSSSCG00000009281;ENSSSCG00000028074;ENSSSCG00000009151;ENSSSCG00000008037;ENSSSCG00000008952;ENSSSCG00000006409;ENSSSCG00000021816;ENSSSCG00000014066;ENSSSCG00000021973;ENSSSCG00000006489;ENSSSCG00000015612;…
	SCG00000003070;ENSSSCG00000008057;ENSSSCG00000025284;ENSSSCG00000023255;ENSSSCG00000009410;ENSSSCG00000003133;ENSSSCG00000013036;ENSSSCG00000003066;ENSSSCG00000026202;ENSSSCG00000030399;ENSSSCG00000007922;ENSSSCG00000025991;ENSSSCG00000025941;ENSSSCG00000001040;ENSSSCG00000011872;ENSSSCG00000022107;ENSSSCG00000012197;ENSSSCG00000017444;ENSSSCG00000000015;ENSSSCG00000011808;ENSSSCG00000011346;ENSS…
	0000002235;ENSSSCG00000027749;ENSSSCG00000004572;ENSSSCG00000026628;ENSSSCG00000014184;ENSSSCG00000017712;ENSSSCG00000010271;ENSSSCG00000026745;ENSSSCG00000023939;ENSSSCG00000024951;ENSSSCG00000025423;ENSSSCG00000007567;ENSSSCG00000027286;ENSSSCG00000010224;ENSSSCG00000003847;ENSSSCG00000014287;ENSSSCG00000022151;ENSSSCG00000014170;ENSSSCG00000017187;ENSSSCG00000009303;ENSSSCG00000026546;ENSSSCG0…
conservative_11_42395	ENSSSCG00000028507;ENSSSCG00000001753;ENSSSCG00000027688;ENSSSCG00000007649;ENSSSCG00000015436;ENSSSCG00000023400;ENSSSCG00000010911;ENSSSCG00000007859;ENSSSCG00000017917;ENSSSCG00000004253;ENSSSCG00000003078;ENSSSCG00000017593;ENSSSCG00000007823;ENSSSCG00000012221;ENSSSCG00000000476;ENSSSCG00000002688;ENSSSCG00000009873;ENSSSCG00000025503;ENSSSCG00000007967;ENSSSCG00000008237;ENSSSCG00000028156;…
	SCG00000029499;ENSSSCG00000000166;ENSSSCG00000009047;ENSSSCG00000000267;ENSSSCG00000022086;ENSSSCG00000013625;ENSSSCG00000008703;ENSSSCG00000008129;ENSSSCG00000026719;ENSSSCG00000014920;ENSSSCG00000011618;ENSSSCG00000028559;ENSSSCG00000021061;ENSSSCG00000021357;ENSSSCG00000002910;ENSSSCG00000023985;ENSSSCG00000023608;ENSSSCG00000006145;ENSSSCG00000002787;ENSSSCG00000016351;ENSSSCG00000000742;ENSS…
conservative_12_43165	ENSSSCG00000006836;ENSSSCG00000012509;ENSSSCG00000005930;ENSSSCG00000020801;ENSSSCG00000020884;ENSSSCG00000000992;ENSSSCG00000028501;ENSSSCG00000002618;ENSSSCG00000010840;ENSSSCG00000009308;ENSSSCG00000023523;ENSSSCG00000012743;ENSSSCG00000002831;ENSSSCG00000016700;ENSSSCG00000017697;ENSSSCG00000011621;ENSSSCG00000013513;ENSSSCG00000007516;ENSSSCG00000013498;ENSSSCG00000012279;ENSSSCG00000000866;…
	SCG00000005983;ENSSSCG00000010710;ENSSSCG00000009844;ENSSSCG00000016367;ENSSSCG00000017197;ENSSSCG00000013838;ENSSSCG00000011120;ENSSSCG00000000975;ENSSSCG00000025023;ENSSSCG00000006530;ENSSSCG00000028477;ENSSSCG00000022120;ENSSSCG00000005699;ENSSSCG00000030113;ENSSSCG00000016743;ENSSSCG00000008517;ENSSSCG00000014013;ENSSSCG00000000880;ENSSSCG00000011237;ENSSSCG00000025630;ENSSSCG00000014324;ENSS…
	0000002852;ENSSSCG00000002972;ENSSSCG00000029752;ENSSSCG00000009638;ENSSSCG00000007375;ENSSSCG00000015741;ENSSSCG00000017333;ENSSSCG00000016116;ENSSSCG00000008022;ENSSSCG00000028131;ENSSSCG00000029248;ENSSSCG00000027235;ENSSSCG00000017474;ENSSSCG00000006037;ENSSSCG00000030204;ENSSSCG00000012334;ENSSSCG00000006463;ENSSSCG00000005309;ENSSSCG00000015796;ENSSSCG00000003038;ENSSSCG00000023283;ENSSSCG0…
	029852;ENSSSCG00000026070;ENSSSCG00000003189;ENSSSCG00000008130;ENSSSCG00000000728;ENSSSCG00000003430;ENSSSCG00000028385;ENSSSCG00000030087;ENSSSCG00000022114;ENSSSCG00000011555;ENSSSCG00000021769;ENSSSCG00000017557;ENSSSCG00000008039;ENSSSCG00000009270;ENSSSCG00000021410;ENSSSCG00000023276;ENSSSCG00000006400;ENSSSCG00000029557;ENSSSCG00000016917;ENSSSCG00000003791;ENSSSCG00000022018;ENSSSCG00000…
conservative_12_43193	ENSSSCG00000009039;ENSSSCG00000029900;ENSSSCG00000013423;ENSSSCG00000005487;ENSSSCG00000023347;ENSSSCG00000009030;ENSSSCG00000026466;ENSSSCG00000021545;ENSSSCG00000012860;ENSSSCG00000029461;ENSSSCG00000006717;ENSSSCG00000029132;ENSSSCG00000027920;ENSSSCG00000028585;ENSSSCG00000015114;ENSSSCG00000022277;ENSSSCG00000029744;ENSSSCG00000005710;ENSSSCG00000003484;ENSSSCG00000017745;ENSSSCG00000012297;…
	SCG00000021328;ENSSSCG00000027216;ENSSSCG00000001621;ENSSSCG00000016645;ENSSSCG00000006324;ENSSSCG00000000436;ENSSSCG00000006383;ENSSSCG00000008595;ENSSSCG00000004280;ENSSSCG00000011567;ENSSSCG00000026898;ENSSSCG00000017349;ENSSSCG00000003239;ENSSSCG00000012361;ENSSSCG00000022620;ENSSSCG00000015138;ENSSSCG00000017373;ENSSSCG00000026930;ENSSSCG00000025955;ENSSSCG00000020657;ENSSSCG00000013748;ENSS…
	0000002517;ENSSSCG00000010132;ENSSSCG00000016665;ENSSSCG00000004380;ENSSSCG00000021467;ENSSSCG00000008562;ENSSSCG00000020943;ENSSSCG00000011371;ENSSSCG00000002457;ENSSSCG00000014427;ENSSSCG00000015139;ENSSSCG00000005731;ENSSSCG00000017402;ENSSSCG00000010741;ENSSSCG00000029430;ENSSSCG00000026417;ENSSSCG00000023220;ENSSSCG00000017058;ENSSSCG00000010728;ENSSSCG00000026852;ENSSSCG00000013665;ENSSSCG0…
conservative_12_43194	ENSSSCG00000012569;ENSSSCG00000025121;ENSSSCG00000027009;ENSSSCG00000024353;ENSSSCG00000016032;ENSSSCG00000007383;ENSSSCG00000020813;ENSSSCG00000026584;ENSSSCG00000025568;ENSSSCG00000002557;ENSSSCG00000024510;ENSSSCG00000009716;ENSSSCG00000023124;ENSSSCG00000030984;ENSSSCG00000000039;ENSSSCG00000028676;ENSSSCG00000005221;ENSSSCG00000010128;ENSSSCG00000022717;ENSSSCG00000025522;ENSSSCG00000029167;…
	SCG00000028912;ENSSSCG00000010186;ENSSSCG00000023109;ENSSSCG00000028128;ENSSSCG00000012997;ENSSSCG00000006202;ENSSSCG00000012611;ENSSSCG00000009520;ENSSSCG00000030469;ENSSSCG00000001680;ENSSSCG00000024474;ENSSSCG00000020737;ENSSSCG00000013451;ENSSSCG00000030390;ENSSSCG00000026308;ENSSSCG00000003707;ENSSSCG00000015650;ENSSSCG00000001850;ENSSSCG00000012857;ENSSSCG00000017071;ENSSSCG00000010475;ENSS…
	0000022780;ENSSSCG00000006697;ENSSSCG00000010042;ENSSSCG00000030710;ENSSSCG00000011806;ENSSSCG00000009403;ENSSSCG00000000060;ENSSSCG00000015829;ENSSSCG00000005595;ENSSSCG00000015921;ENSSSCG00000008730;ENSSSCG00000010433;ENSSSCG00000025705;ENSSSCG00000012859;ENSSSCG00000022207;ENSSSCG00000002281;ENSSSCG00000015630;ENSSSCG00000009972;ENSSSCG00000008545;ENSSSCG00000026840;ENSSSCG00000010840;ENSSSCG0…
conservative_12_44191	ENSSSCG00000007801;ENSSSCG00000003352;ENSSSCG00000007956;ENSSSCG00000006689;ENSSSCG00000023788;ENSSSCG00000004034;ENSSSCG00000021854;ENSSSCG00000014444;ENSSSCG00000012970;ENSSSCG00000021603;ENSSSCG00000023278;ENSSSCG00000006813;ENSSSCG00000015009;ENSSSCG00000000134;ENSSSCG00000010888;ENSSSCG00000011384;ENSSSCG00000012029;ENSSSCG00000004024;ENSSSCG00000006500;ENSSSCG00000008802;ENSSSCG00000022693;…
	SCG00000024895;ENSSSCG00000004502;ENSSSCG00000024888;ENSSSCG00000022031;ENSSSCG00000022499;ENSSSCG00000001703;ENSSSCG00000020811;ENSSSCG00000028129;ENSSSCG00000014598;ENSSSCG00000002023;ENSSSCG00000017121;ENSSSCG00000010010;ENSSSCG00000030428;ENSSSCG00000013540;ENSSSCG00000013588;ENSSSCG00000004027;ENSSSCG00000003600;ENSSSCG00000027287;ENSSSCG00000000153;ENSSSCG00000025486;ENSSSCG00000024389;ENSS…
conservative_12_44747	ENSSSCG00000029639;ENSSSCG00000026792;ENSSSCG00000017433;ENSSSCG00000002810;ENSSSCG00000011684;ENSSSCG00000016992;ENSSSCG00000016842;ENSSSCG00000000701;ENSSSCG00000011382;ENSSSCG00000023299;ENSSSCG00000011534;ENSSSCG00000003398;ENSSSCG00000004549;ENSSSCG00000000730;ENSSSCG00000016187;ENSSSCG00000029691;ENSSSCG00000014977;ENSSSCG00000029339;ENSSSCG00000007365;ENSSSCG00000024537;ENSSSCG00000006037;…
conservative_12_45025	ENSSSCG00000010201;ENSSSCG00000001447;ENSSSCG00000023258;ENSSSCG00000000195;ENSSSCG00000024461;ENSSSCG00000023033;ENSSSCG00000013605;ENSSSCG00000017707;ENSSSCG00000003043;ENSSSCG00000000960;ENSSSCG00000021998;ENSSSCG00000024633;ENSSSCG00000004870;ENSSSCG00000015055;ENSSSCG00000016313;ENSSSCG00000002959;ENSSSCG00000029486;ENSSSCG00000004725;ENSSSCG00000009748;ENSSSCG00000015277;ENSSSCG00000026612;…
conservative_12_46894	ENSSSCG00000014496;ENSSSCG00000012253;ENSSSCG00000015504;ENSSSCG00000003166;ENSSSCG00000013257;ENSSSCG00000025488;ENSSSCG00000007806;ENSSSCG00000029413;ENSSSCG00000010523;ENSSSCG00000005358;ENSSSCG00000008834;ENSSSCG00000005308;ENSSSCG00000003137;ENSSSCG00000010637;ENSSSCG00000014693;ENSSSCG00000022987;ENSSSCG00000015432;ENSSSCG00000000297;ENSSSCG00000005890;ENSSSCG00000020880;ENSSSCG00000023198;…
conservative_12_46906	ENSSSCG00000025685;ENSSSCG00000013499;ENSSSCG00000021155;ENSSSCG00000021345;ENSSSCG00000023697;ENSSSCG00000003091;ENSSSCG00000027182;ENSSSCG00000011298;ENSSSCG00000021232;ENSSSCG00000028769;ENSSSCG00000007955;ENSSSCG00000021737;ENSSSCG00000021806;ENSSSCG00000013041;ENSSSCG00000003652;ENSSSCG00000010923;ENSSSCG00000008197;ENSSSCG00000011854;ENSSSCG00000028324;ENSSSCG00000007776;ENSSSCG00000001441;…
	SCG00000005722;ENSSSCG00000017094;ENSSSCG00000015498;ENSSSCG00000004017;ENSSSCG00000030171;ENSSSCG00000011635;ENSSSCG00000028881;ENSSSCG00000013227;ENSSSCG00000006730;ENSSSCG00000027226;ENSSSCG00000003513;ENSSSCG00000021019;ENSSSCG00000011860;ENSSSCG00000005720;ENSSSCG00000023252;ENSSSCG00000021190;ENSSSCG00000026704;ENSSSCG00000026552;ENSSSCG00000009820;ENSSSCG00000021596;ENSSSCG00000024593;ENSS…
	0000015232;ENSSSCG00000007904;ENSSSCG00000020665;ENSSSCG00000002403;ENSSSCG00000005948;ENSSSCG00000021584;ENSSSCG00000027645;ENSSSCG00000030539;ENSSSCG00000007558;ENSSSCG00000021940;ENSSSCG00000024131;ENSSSCG00000011265;ENSSSCG00000024783;ENSSSCG00000027403;ENSSSCG00000027435;ENSSSCG00000012828;ENSSSCG00000012695;ENSSSCG00000004489;ENSSSCG00000021619;ENSSSCG00000012978;ENSSSCG00000000118;ENSSSCG0…
conservative_12_47570	ENSSSCG00000017461;ENSSSCG00000005909;ENSSSCG00000000980;ENSSSCG00000017308;ENSSSCG00000001912;ENSSSCG00000017735;ENSSSCG00000015412;ENSSSCG00000013425;ENSSSCG00000013028;ENSSSCG00000011809;ENSSSCG00000002137;ENSSSCG00000021281;ENSSSCG00000014017;ENSSSCG00000027889;ENSSSCG00000016272;ENSSSCG00000003049;ENSSSCG00000003393;ENSSSCG00000013008;ENSSSCG00000012038;ENSSSCG00000003344;ENSSSCG00000010795;…
	SCG00000017926;ENSSSCG00000009438;ENSSSCG00000012454;ENSSSCG00000012344;ENSSSCG00000008233;ENSSSCG00000024021;ENSSSCG00000009523;ENSSSCG00000015536;ENSSSCG00000029591;ENSSSCG00000003169;ENSSSCG00000029986;ENSSSCG00000001455;ENSSSCG00000017087;ENSSSCG00000016260;ENSSSCG00000007105;ENSSSCG00000010133;ENSSSCG00000014646;ENSSSCG00000006247;ENSSSCG00000001588;ENSSSCG00000005994;ENSSSCG00000013505;ENSS…
conservative_12_47810	ENSSSCG00000028723;ENSSSCG00000021758;ENSSSCG00000026819;ENSSSCG00000010113;ENSSSCG00000003261;ENSSSCG00000016419;ENSSSCG00000012834;ENSSSCG00000029375;ENSSSCG00000002705;ENSSSCG00000029977;ENSSSCG00000017094;ENSSSCG00000002346;ENSSSCG00000013638;ENSSSCG00000017505;ENSSSCG00000003168;ENSSSCG00000025008;ENSSSCG00000027149;ENSSSCG00000015639;ENSSSCG00000014338;ENSSSCG00000001297;ENSSSCG00000006522;…
conservative_12_48145	ENSSSCG00000027396;ENSSSCG00000015261;ENSSSCG00000016214;ENSSSCG00000006625;ENSSSCG00000013641;ENSSSCG00000015358;ENSSSCG00000012446;ENSSSCG00000014004;ENSSSCG00000009596;ENSSSCG00000003788;ENSSSCG00000028129;ENSSSCG00000013642;ENSSSCG00000021033;ENSSSCG00000027401;ENSSSCG00000029772;ENSSSCG00000010576;ENSSSCG00000000153;ENSSSCG00000024201;ENSSSCG00000001046;ENSSSCG00000005551;ENSSSCG00000021620;…
conservative_12_48283	ENSSSCG00000007161;ENSSSCG00000028070;ENSSSCG00000003235;ENSSSCG00000009994;ENSSSCG00000013643;ENSSSCG00000022569;ENSSSCG00000029927;ENSSSCG00000017984;ENSSSCG00000008318;ENSSSCG00000009462;ENSSSCG00000024358;ENSSSCG00000013700;ENSSSCG00000001410;ENSSSCG00000007615;ENSSSCG00000008639;ENSSSCG00000008625;ENSSSCG00000026422;ENSSSCG00000017297;ENSSSCG00000009665;ENSSSCG00000024337;ENSSSCG00000009245;…
	SCG00000010103;ENSSSCG00000005377;ENSSSCG00000000887;ENSSSCG00000003405;ENSSSCG00000013042;ENSSSCG00000013771;ENSSSCG00000011437;ENSSSCG00000030368;ENSSSCG00000027632;ENSSSCG00000013024;ENSSSCG00000030682;ENSSSCG00000013222;ENSSSCG00000017962;ENSSSCG00000029567;ENSSSCG00000030110;ENSSSCG00000023348;ENSSSCG00000025869;ENSSSCG00000027712;ENSSSCG00000025943;ENSSSCG00000025334;ENSSSCG00000011125;ENSS…
conservative_12_48284	ENSSSCG00000011660;ENSSSCG00000014960;ENSSSCG00000003201;ENSSSCG00000007305;ENSSSCG00000007356;ENSSSCG00000005612;ENSSSCG00000029135;ENSSSCG00000003021;ENSSSCG00000009742;ENSSSCG00000030187;ENSSSCG00000029485;ENSSSCG00000021469;ENSSSCG00000028562;ENSSSCG00000017247;ENSSSCG00000017383;ENSSSCG00000028939;ENSSSCG00000029073;ENSSSCG00000011589;ENSSSCG00000027155;ENSSSCG00000004042;ENSSSCG00000030022;…
	SCG00000012644;ENSSSCG00000008762;ENSSSCG00000009636;ENSSSCG00000022413;ENSSSCG00000005587;ENSSSCG00000004693;ENSSSCG00000023441;ENSSSCG00000004458;ENSSSCG00000027490;ENSSSCG00000023802;ENSSSCG00000027325;ENSSSCG00000026344;ENSSSCG00000017730;ENSSSCG00000003287;ENSSSCG00000010009;ENSSSCG00000016301;ENSSSCG00000002265;ENSSSCG00000025805;ENSSSCG00000002026;ENSSSCG00000018045;ENSSSCG00000008193;ENSS…
conservative_12_48882	ENSSSCG00000010271;ENSSSCG00000010624;ENSSSCG00000008419;ENSSSCG00000017120;ENSSSCG00000007833;ENSSSCG00000011527;ENSSSCG00000025777;ENSSSCG00000003368;ENSSSCG00000001286;ENSSSCG00000005420;ENSSSCG00000022087;ENSSSCG00000028382;ENSSSCG00000016519;ENSSSCG00000028286;ENSSSCG00000007824;ENSSSCG00000003054;ENSSSCG00000027286;ENSSSCG00000014423;ENSSSCG00000021205;ENSSSCG00000007567;ENSSSCG00000006542;…
	SCG00000028524;ENSSSCG00000025583;ENSSSCG00000021645;ENSSSCG00000011947;ENSSSCG00000008631;ENSSSCG00000003193;ENSSSCG00000023457;ENSSSCG00000003112;ENSSSCG00000004655;ENSSSCG00000014552;ENSSSCG00000026085;ENSSSCG00000028832;ENSSSCG00000005583;ENSSSCG00000020846;ENSSSCG00000017863;ENSSSCG00000000583;ENSSSCG00000024093;ENSSSCG00000029194;ENSSSCG00000021326;ENSSSCG00000002449;ENSSSCG00000022381;ENSS…
conservative_12_48918	ENSSSCG00000008970;ENSSSCG00000016178;ENSSSCG00000011034;ENSSSCG00000004090;ENSSSCG00000004177;ENSSSCG00000010593;ENSSSCG00000026022;ENSSSCG00000017732;ENSSSCG00000026323;ENSSSCG00000013947;ENSSSCG00000014057;ENSSSCG00000005450;ENSSSCG00000009224;ENSSSCG00000000713;ENSSSCG00000017164;ENSSSCG00000029245;ENSSSCG00000002823;ENSSSCG00000003325;ENSSSCG00000016091;ENSSSCG00000010472;ENSSSCG00000015357;…
	SCG00000006805;ENSSSCG00000014022;ENSSSCG00000006282;ENSSSCG00000016388;ENSSSCG00000015987;ENSSSCG00000023679;ENSSSCG00000013577;ENSSSCG00000005152;ENSSSCG00000010719;ENSSSCG00000023351;ENSSSCG00000014088;ENSSSCG00000028609;ENSSSCG00000002700;ENSSSCG00000006096;ENSSSCG00000024215;ENSSSCG00000023211;ENSSSCG00000021749;ENSSSCG00000016518;ENSSSCG00000027721;ENSSSCG00000021042;ENSSSCG00000029311;ENSS…
conservative_12_49467	ENSSSCG00000022836;ENSSSCG00000017584;ENSSSCG00000028753;ENSSSCG00000011293;ENSSSCG00000009518;ENSSSCG00000005614;ENSSSCG00000008035;ENSSSCG00000030485;ENSSSCG00000030301;ENSSSCG00000007772;ENSSSCG00000010996;ENSSSCG00000010248;ENSSSCG00000012873;ENSSSCG00000010823;ENSSSCG00000012832;ENSSSCG00000026850;ENSSSCG00000003131;ENSSSCG00000013180;ENSSSCG00000001847;ENSSSCG00000008702;ENSSSCG00000009558;…
	SCG00000001046;ENSSSCG00000001420;ENSSSCG00000027524;ENSSSCG00000007373;ENSSSCG00000017630;ENSSSCG00000008362;ENSSSCG00000029772;ENSSSCG00000027033;ENSSSCG00000021890;ENSSSCG00000000220;ENSSSCG00000022155;ENSSSCG00000025245;ENSSSCG00000030037;ENSSSCG00000006663;ENSSSCG00000027515;ENSSSCG00000022320;ENSSSCG00000022711;ENSSSCG00000005103;ENSSSCG00000012384;ENSSSCG00000002648;ENSSSCG00000023189;ENSS…
	0000011129;ENSSSCG00000001650;ENSSSCG00000010292;ENSSSCG00000023155;ENSSSCG00000012848;ENSSSCG00000028634;ENSSSCG00000016393;ENSSSCG00000010724;ENSSSCG00000024749;ENSSSCG00000015106;ENSSSCG00000012852;ENSSSCG00000020745;ENSSSCG00000025956;ENSSSCG00000017156;ENSSSCG00000012467;ENSSSCG00000030294;ENSSSCG00000004046;ENSSSCG00000004033;ENSSSCG00000029493;ENSSSCG00000012074;ENSSSCG00000024369;ENSSSCG0…
conservative_12_49577	ENSSSCG00000011616;ENSSSCG00000010799;ENSSSCG00000011353;ENSSSCG00000012482;ENSSSCG00000007479;ENSSSCG00000010268;ENSSSCG00000029209;ENSSSCG00000006545;ENSSSCG00000030596;ENSSSCG00000005946;ENSSSCG00000024666;ENSSSCG00000004897;ENSSSCG00000023748;ENSSSCG00000024571;ENSSSCG00000017691;ENSSSCG00000028460;ENSSSCG00000002729;ENSSSCG00000016527;ENSSSCG00000010984;ENSSSCG00000009936;ENSSSCG00000009551;…
	SCG00000000371;ENSSSCG00000007564;ENSSSCG00000016380;ENSSSCG00000025345;ENSSSCG00000027916;ENSSSCG00000016733;ENSSSCG00000015738;ENSSSCG00000029905;ENSSSCG00000009489;ENSSSCG00000027768;ENSSSCG00000012249;ENSSSCG00000021831;ENSSSCG00000002619;ENSSSCG00000005585;ENSSSCG00000005134;ENSSSCG00000010669;ENSSSCG00000017365;ENSSSCG00000009874;ENSSSCG00000023005;ENSSSCG00000009524;ENSSSCG00000022342;ENSS…
	0000014016;ENSSSCG00000000975;ENSSSCG00000029231;ENSSSCG00000016381;ENSSSCG00000014779;ENSSSCG00000011120;ENSSSCG00000015015;ENSSSCG00000014557;ENSSSCG00000028039;ENSSSCG00000030113;ENSSSCG00000003604;ENSSSCG00000025672;ENSSSCG00000026876;ENSSSCG00000006530;ENSSSCG00000015379;ENSSSCG00000010136;ENSSSCG00000021040;ENSSSCG00000009860;ENSSSCG00000007723;ENSSSCG00000023899;ENSSSCG00000017755;ENSSSCG0…
conservative_12_49835	ENSSSCG00000021922;ENSSSCG00000021153;ENSSSCG00000010614;ENSSSCG00000007367;ENSSSCG00000026387;ENSSSCG00000023750;ENSSSCG00000018058;ENSSSCG00000029471;ENSSSCG00000001488;ENSSSCG00000025219;ENSSSCG00000016022;ENSSSCG00000022095;ENSSSCG00000002095;ENSSSCG00000029333;ENSSSCG00000000251;ENSSSCG00000023130;ENSSSCG00000027919;ENSSSCG00000009846;ENSSSCG00000003341;ENSSSCG00000027606;ENSSSCG00000027743;…
	SCG00000022700;ENSSSCG00000026617;ENSSSCG00000001393;ENSSSCG00000004436;ENSSSCG00000016444;ENSSSCG00000024426;ENSSSCG00000006319;ENSSSCG00000009150;ENSSSCG00000023888;ENSSSCG00000005428;ENSSSCG00000030058;ENSSSCG00000007870;ENSSSCG00000012617;ENSSSCG00000004665;ENSSSCG00000006049;ENSSSCG00000028049;ENSSSCG00000017249;ENSSSCG00000023015;ENSSSCG00000030246;ENSSSCG00000025085;ENSSSCG00000015079;ENSS…
conservative_12_50000	ENSSSCG00000003256;ENSSSCG00000022996;ENSSSCG00000030435;ENSSSCG00000002037;ENSSSCG00000021289;ENSSSCG00000005661;ENSSSCG00000013527;ENSSSCG00000026335;ENSSSCG00000011360;ENSSSCG00000002786;ENSSSCG00000015102;ENSSSCG00000007530;ENSSSCG00000007106;ENSSSCG00000012780;ENSSSCG00000012324;ENSSSCG00000024349;ENSSSCG00000000234;ENSSSCG00000025778;ENSSSCG00000025610;ENSSSCG00000014145;ENSSSCG00000000439;…
conservative_12_50636	ENSSSCG00000018047;ENSSSCG00000029983;ENSSSCG00000000991;ENSSSCG00000026443;ENSSSCG00000011860;ENSSSCG00000007181;ENSSSCG00000010451;ENSSSCG00000013448;ENSSSCG00000000486;ENSSSCG00000028446;ENSSSCG00000030171;ENSSSCG00000013928;ENSSSCG00000004113;ENSSSCG00000030253;ENSSSCG00000013227;ENSSSCG00000027226;ENSSSCG00000013168;ENSSSCG00000014228;ENSSSCG00000029125;ENSSSCG00000029109;ENSSSCG00000021654;…
	SCG00000010768;ENSSSCG00000026699;ENSSSCG00000011977;ENSSSCG00000030490;ENSSSCG00000027921;ENSSSCG00000013570;ENSSSCG00000003889;ENSSSCG00000023419;ENSSSCG00000008281;ENSSSCG00000012981;ENSSSCG00000007983;ENSSSCG00000020666;ENSSSCG00000001563;ENSSSCG00000014894;ENSSSCG00000013766;ENSSSCG00000017222;ENSSSCG00000015734;ENSSSCG00000023054;ENSSSCG00000004839;ENSSSCG00000005841;ENSSSCG00000027596;ENSS…
conservative_12_50771	ENSSSCG00000000600;ENSSSCG00000002001;ENSSSCG00000001899;ENSSSCG00000026524;ENSSSCG00000022865;ENSSSCG00000022656;ENSSSCG00000014007;ENSSSCG00000004122;ENSSSCG00000021312;ENSSSCG00000007809;ENSSSCG00000029118;ENSSSCG00000021139;ENSSSCG00000022171;ENSSSCG00000021972;ENSSSCG00000004444;ENSSSCG00000026262;ENSSSCG00000029145;ENSSSCG00000027584;ENSSSCG00000017783;ENSSSCG00000025881;ENSSSCG00000013201;…
	SCG00000017599;ENSSSCG00000017119;ENSSSCG00000016758;ENSSSCG00000003845;ENSSSCG00000002551;ENSSSCG00000010740;ENSSSCG00000025822;ENSSSCG00000016302;ENSSSCG00000017699;ENSSSCG00000010854;ENSSSCG00000027057;ENSSSCG00000024938;ENSSSCG00000005506;ENSSSCG00000029254;ENSSSCG00000001748;ENSSSCG00000020944;ENSSSCG00000001438;ENSSSCG00000012647;ENSSSCG00000004019;ENSSSCG00000021537;ENSSSCG00000009444;ENSS…
conservative_12_50772	ENSSSCG00000007106;ENSSSCG00000006707;ENSSSCG00000029708;ENSSSCG00000007719;ENSSSCG00000017565;ENSSSCG00000023204;ENSSSCG00000015657;ENSSSCG00000007530;ENSSSCG00000012789;ENSSSCG00000022149;ENSSSCG00000002014;ENSSSCG00000004926;ENSSSCG00000012627;ENSSSCG00000010115;ENSSSCG00000021988;ENSSSCG00000009543;ENSSSCG00000001949;ENSSSCG00000016763;ENSSSCG00000030148;ENSSSCG00000003995;ENSSSCG00000004750;…
	SCG00000024974;ENSSSCG00000028728;ENSSSCG00000000111;ENSSSCG00000011553;ENSSSCG00000010138;ENSSSCG00000009281;ENSSSCG00000028111;ENSSSCG00000021222;ENSSSCG00000006174;ENSSSCG00000008037;ENSSSCG00000009907;ENSSSCG00000012090;ENSSSCG00000003498;ENSSSCG00000007093;ENSSSCG00000021404;ENSSSCG00000022879;ENSSSCG00000009434;ENSSSCG00000003702;ENSSSCG00000003371;ENSSSCG00000010796;ENSSSCG00000013091;ENSS…
conservative_12_51024	ENSSSCG00000010448;ENSSSCG00000016338;ENSSSCG00000003795;ENSSSCG00000024796;ENSSSCG00000014418;ENSSSCG00000011751;ENSSSCG00000015111;ENSSSCG00000003191;ENSSSCG00000000720;ENSSSCG00000009682;ENSSSCG00000022663;ENSSSCG00000008029;ENSSSCG00000003554;ENSSSCG00000004869;ENSSSCG00000011343;ENSSSCG00000028203;ENSSSCG00000024479;ENSSSCG00000022438;ENSSSCG00000028916;ENSSSCG00000002309;ENSSSCG00000013324;…
conservative_12_51697	ENSSSCG00000013508;ENSSSCG00000013625;ENSSSCG00000011618;ENSSSCG00000026226;ENSSSCG00000029558;ENSSSCG00000030496;ENSSSCG00000010059;ENSSSCG00000026302;ENSSSCG00000028684;ENSSSCG00000017380;ENSSSCG00000007999;ENSSSCG00000012998;ENSSSCG00000007683;ENSSSCG00000030439;ENSSSCG00000022502;ENSSSCG00000029499;ENSSSCG00000013750;ENSSSCG00000002758;ENSSSCG00000004346;ENSSSCG00000003338;ENSSSCG00000014010;…
	SCG00000012889;ENSSSCG00000023408;ENSSSCG00000024723;ENSSSCG00000000521;ENSSSCG00000001573;ENSSSCG00000029239;ENSSSCG00000008270;ENSSSCG00000017883;ENSSSCG00000016442;ENSSSCG00000006940;ENSSSCG00000004324;ENSSSCG00000025732;ENSSSCG00000017981;ENSSSCG00000000959;ENSSSCG00000017412;ENSSSCG00000012525;ENSSSCG00000010621;ENSSSCG00000015195;ENSSSCG00000020972;ENSSSCG00000010546;ENSSSCG00000011119;ENSS…
	0000014388;ENSSSCG00000013832;ENSSSCG00000009954;ENSSSCG00000003898;ENSSSCG00000029118;ENSSSCG00000025428;ENSSSCG00000001390;ENSSSCG00000014516;ENSSSCG00000004172;ENSSSCG00000021092;ENSSSCG00000009872;ENSSSCG00000023776;ENSSSCG00000023880;ENSSSCG00000006820;ENSSSCG00000002448;ENSSSCG00000009556;ENSSSCG00000008534;ENSSSCG00000002009;ENSSSCG00000001657;ENSSSCG00000004787;ENSSSCG00000008055;ENSSSCG0…
	007262;ENSSSCG00000006892;ENSSSCG00000013145;ENSSSCG00000030655;ENSSSCG00000000211;ENSSSCG00000016267;ENSSSCG00000008302;ENSSSCG00000007933;ENSSSCG00000029300;ENSSSCG00000013097;ENSSSCG00000013694;ENSSSCG00000029602;ENSSSCG00000003049;ENSSSCG00000023114;ENSSSCG00000016414;ENSSSCG00000026311;ENSSSCG00000013008;ENSSSCG00000024816;ENSSSCG00000027657;ENSSSCG00000013095;ENSSSCG00000026813;ENSSSCG00000…
conservative_12_51698	ENSSSCG00000028969;ENSSSCG00000016131;ENSSSCG00000006477;ENSSSCG00000029613;ENSSSCG00000007922;ENSSSCG00000029237;ENSSSCG00000026163;ENSSSCG00000022107;ENSSSCG00000000089;ENSSSCG00000015799;ENSSSCG00000023268;ENSSSCG00000014883;ENSSSCG00000008736;ENSSSCG00000001040;ENSSSCG00000014314;ENSSSCG00000011872;ENSSSCG00000013915;ENSSSCG00000001244;ENSSSCG00000015582;ENSSSCG00000008652;ENSSSCG00000009593;…
	SCG00000021972;ENSSSCG00000001409;ENSSSCG00000028573;ENSSSCG00000010286;ENSSSCG00000022605;ENSSSCG00000003848;ENSSSCG00000022140;ENSSSCG00000007809;ENSSSCG00000022695;ENSSSCG00000009468;ENSSSCG00000010870;ENSSSCG00000021401;ENSSSCG00000026649;ENSSSCG00000016674;ENSSSCG00000014295;ENSSSCG00000029635;ENSSSCG00000007997;ENSSSCG00000030324;ENSSSCG00000006165;ENSSSCG00000016696;ENSSSCG00000021000;ENSS…
	0000003690;ENSSSCG00000006809;ENSSSCG00000023400;ENSSSCG00000003396;ENSSSCG00000025794;ENSSSCG00000030365;ENSSSCG00000022826;ENSSSCG00000003846;ENSSSCG00000000766;ENSSSCG00000013074;ENSSSCG00000010902;ENSSSCG00000003135;ENSSSCG00000004830;ENSSSCG00000029167;ENSSSCG00000012310;ENSSSCG00000022717;ENSSSCG00000028023;ENSSSCG00000021466;ENSSSCG00000010683;ENSSSCG00000007124;ENSSSCG00000012882;ENSSSCG0…
	013763;ENSSSCG00000024759;ENSSSCG00000002762;ENSSSCG00000009973;ENSSSCG00000026146;ENSSSCG00000010798;ENSSSCG00000008307;ENSSSCG00000027007;ENSSSCG00000027692;ENSSSCG00000029865;ENSSSCG00000020986;ENSSSCG00000010084;ENSSSCG00000006757;ENSSSCG00000014605;ENSSSCG00000004852;ENSSSCG00000006219;ENSSSCG00000015453;ENSSSCG00000016527;ENSSSCG00000026657;ENSSSCG00000021257;ENSSSCG00000027759;ENSSSCG00000…
conservative_12_52008	ENSSSCG00000009437;ENSSSCG00000029976;ENSSSCG00000004506;ENSSSCG00000027903;ENSSSCG00000009217;ENSSSCG00000010861;ENSSSCG00000003152;ENSSSCG00000010704;ENSSSCG00000013744;ENSSSCG00000026636;ENSSSCG00000028410;ENSSSCG00000010601;ENSSSCG00000027611;ENSSSCG00000013017;ENSSSCG00000008394;ENSSSCG00000012054;ENSSSCG00000015450;ENSSSCG00000028912;ENSSSCG00000026709;ENSSSCG00000002337;ENSSSCG00000006299;…
conservative_12_52180	ENSSSCG00000023079;ENSSSCG00000008806;ENSSSCG00000008209;ENSSSCG00000023688;ENSSSCG00000028573;ENSSSCG00000012656;ENSSSCG00000022641;ENSSSCG00000014745;ENSSSCG00000001480;ENSSSCG00000030505;ENSSSCG00000029446;ENSSSCG00000014746;ENSSSCG00000012857;ENSSSCG00000030547;ENSSSCG00000025911;ENSSSCG00000027786;ENSSSCG00000016639;ENSSSCG00000021037;ENSSSCG00000012724;ENSSSCG00000016590;ENSSSCG00000014034;…
conservative_12_52263	ENSSSCG00000021444;ENSSSCG00000004826;ENSSSCG00000023861;ENSSSCG00000016070;ENSSSCG00000002915;ENSSSCG00000005847;ENSSSCG00000025273;ENSSSCG00000013433;ENSSSCG00000024350;ENSSSCG00000027285;ENSSSCG00000007121;ENSSSCG00000003200;ENSSSCG00000007347;ENSSSCG00000029391;ENSSSCG00000007672;ENSSSCG00000026192;ENSSSCG00000016437;ENSSSCG00000029723;ENSSSCG00000013732;ENSSSCG00000002355;ENSSSCG00000004962;…
	SCG00000009936;ENSSSCG00000028733;ENSSSCG00000018007;ENSSSCG00000002729;ENSSSCG00000015285;ENSSSCG00000011176;ENSSSCG00000029123;ENSSSCG00000011923;ENSSSCG00000023748;ENSSSCG00000004690;ENSSSCG00000011143;ENSSSCG00000029696;ENSSSCG00000003859;ENSSSCG00000028978;ENSSSCG00000017009;ENSSSCG00000030596;ENSSSCG00000006334;ENSSSCG00000013424;ENSSSCG00000014168;ENSSSCG00000007692;ENSSSCG00000007479;ENSS…
	0000005374;ENSSSCG00000026006;ENSSSCG00000004428;ENSSSCG00000002554;ENSSSCG00000006490;ENSSSCG00000011973;ENSSSCG00000007384;ENSSSCG00000026962;ENSSSCG00000015104;ENSSSCG00000026224;ENSSSCG00000017253;ENSSSCG00000027779;ENSSSCG00000005614;ENSSSCG00000013096;ENSSSCG00000009518;ENSSSCG00000008686;ENSSSCG00000010996;ENSSSCG00000030677;ENSSSCG00000030301;ENSSSCG00000007772;ENSSSCG00000030485;ENSSSCG0…
	013504;ENSSSCG00000029516;ENSSSCG00000003100;ENSSSCG00000021190;ENSSSCG00000026443;ENSSSCG00000027769;ENSSSCG00000017126;ENSSSCG00000005720;ENSSSCG00000007720;ENSSSCG00000007460;ENSSSCG00000011635;ENSSSCG00000004113;ENSSSCG00000028446;ENSSSCG00000013928;ENSSSCG00000001082;ENSSSCG00000015831;ENSSSCG00000005765;ENSSSCG00000021411;ENSSSCG00000006725;ENSSSCG00000017107;ENSSSCG00000004091;ENSSSCG00000…
conservative_12_52308	ENSSSCG00000001520;ENSSSCG00000001582;ENSSSCG00000024896;ENSSSCG00000008891;ENSSSCG00000030347;ENSSSCG00000013627;ENSSSCG00000029620;ENSSSCG00000001027;ENSSSCG00000028216;ENSSSCG00000020930;ENSSSCG00000027671;ENSSSCG00000027474;ENSSSCG00000029227;ENSSSCG00000010746;ENSSSCG00000006791;ENSSSCG00000027542;ENSSSCG00000005750;ENSSSCG00000025723;ENSSSCG00000029322;ENSSSCG00000014568;ENSSSCG00000003284;…
	SCG00000027118;ENSSSCG00000004644;ENSSSCG00000022765;ENSSSCG00000029583;ENSSSCG00000017125;ENSSSCG00000017400;ENSSSCG00000023439;ENSSSCG00000007501;ENSSSCG00000018019;ENSSSCG00000010310;ENSSSCG00000013860;ENSSSCG00000017624;ENSSSCG00000005605;ENSSSCG00000022027;ENSSSCG00000012324;ENSSSCG00000022343;ENSSSCG00000005742;ENSSSCG00000013167;ENSSSCG00000023529;ENSSSCG00000017770;ENSSSCG00000001005;ENSS…
	0000020946;ENSSSCG00000011378;ENSSSCG00000030130;ENSSSCG00000002145;ENSSSCG00000017082;ENSSSCG00000012859;ENSSSCG00000010433;ENSSSCG00000025846;ENSSSCG00000015630;ENSSSCG00000015333;ENSSSCG00000009972;ENSSSCG00000025438;ENSSSCG00000025015;ENSSSCG00000002801;ENSSSCG00000029067;ENSSSCG00000009384;ENSSSCG00000025692;ENSSSCG00000030521;ENSSSCG00000022760;ENSSSCG00000003893;ENSSSCG00000013327;ENSSSCG0…
conservative_12_52514	ENSSSCG00000010079;ENSSSCG00000026327;ENSSSCG00000022370;ENSSSCG00000027061;ENSSSCG00000007806;ENSSSCG00000025812;ENSSSCG00000027407;ENSSSCG00000016378;ENSSSCG00000013457;ENSSSCG00000007432;ENSSSCG00000007987;ENSSSCG00000017229;ENSSSCG00000013056;ENSSSCG00000030202;ENSSSCG00000007649;ENSSSCG00000023909;ENSSSCG00000000236;ENSSSCG00000007830;ENSSSCG00000023198;ENSSSCG00000024129;ENSSSCG00000006645;…
conservative_12_53201	ENSSSCG00000026649;ENSSSCG00000004153;ENSSSCG00000027531;ENSSSCG00000015535;ENSSSCG00000000600;ENSSSCG00000026341;ENSSSCG00000028573;ENSSSCG00000021972;ENSSSCG00000021139;ENSSSCG00000029606;ENSSSCG00000013612;ENSSSCG00000008695;ENSSSCG00000030957;ENSSSCG00000013511;ENSSSCG00000010359;ENSSSCG00000009114;ENSSSCG00000000455;ENSSSCG00000003882;ENSSSCG00000007340;ENSSSCG00000009589;ENSSSCG00000024583;…
	SCG00000006693;ENSSSCG00000001772;ENSSSCG00000006045;ENSSSCG00000011399;ENSSSCG00000029998;ENSSSCG00000029971;ENSSSCG00000015428;ENSSSCG00000028759;ENSSSCG00000014967;ENSSSCG00000006913;ENSSSCG00000025232;ENSSSCG00000008048;ENSSSCG00000014292;ENSSSCG00000006000;ENSSSCG00000004702;ENSSSCG00000002675;ENSSSCG00000004038;ENSSSCG00000000683;ENSSSCG00000004426;ENSSSCG00000028575;ENSSSCG00000005837;ENSS…
	0000017704;ENSSSCG00000027354;ENSSSCG00000028706;ENSSSCG00000009548;ENSSSCG00000006221;ENSSSCG00000020880;ENSSSCG00000023140;ENSSSCG00000006746;ENSSSCG00000015446;ENSSSCG00000026154;ENSSSCG00000026075;ENSSSCG00000029121;ENSSSCG00000029273;ENSSSCG00000001909;ENSSSCG00000022657;ENSSSCG00000017438;ENSSSCG00000011942;ENSSSCG00000013293;ENSSSCG00000010368;ENSSSCG00000025529;ENSSSCG00000004595;ENSSSCG0…
conservative_12_53505	ENSSSCG00000001231;ENSSSCG00000008942;ENSSSCG00000026754;ENSSSCG00000009246;ENSSSCG00000004070;ENSSSCG00000013165;ENSSSCG00000015548;ENSSSCG00000013831;ENSSSCG00000028596;ENSSSCG00000028591;ENSSSCG00000014139;ENSSSCG00000014781;ENSSSCG00000010133;ENSSSCG00000003090;ENSSSCG00000001455;ENSSSCG00000023139;ENSSSCG00000023303;ENSSSCG00000027436;ENSSSCG00000004560;ENSSSCG00000002550;ENSSSCG00000008984;…
	SCG00000024838;ENSSSCG00000005082;ENSSSCG00000027856;ENSSSCG00000013668;ENSSSCG00000013874;ENSSSCG00000023693;ENSSSCG00000017544;ENSSSCG00000015888;ENSSSCG00000025363;ENSSSCG00000024684;ENSSSCG00000000634;ENSSSCG00000022871;ENSSSCG00000029881;ENSSSCG00000021959;ENSSSCG00000013552;ENSSSCG00000022719;ENSSSCG00000004391;ENSSSCG00000024302;ENSSSCG00000025328;ENSSSCG00000026196;ENSSSCG00000027434;ENSS…
conservative_12_54910	ENSSSCG00000027197;ENSSSCG00000030247;ENSSSCG00000023736;ENSSSCG00000005821;ENSSSCG00000010774;ENSSSCG00000028020;ENSSSCG00000017593;ENSSSCG00000007859;ENSSSCG00000000035;ENSSSCG00000005729;ENSSSCG00000001940;ENSSSCG00000000411;ENSSSCG00000001782;ENSSSCG00000007736;ENSSSCG00000010911;ENSSSCG00000023400;ENSSSCG00000006809;ENSSSCG00000024584;ENSSSCG00000022670;ENSSSCG00000000106;ENSSSCG00000028507;…
	SCG00000028531;ENSSSCG00000017203;ENSSSCG00000012741;ENSSSCG00000017942;ENSSSCG00000000629;ENSSSCG00000002718;ENSSSCG00000022978;ENSSSCG00000011599;ENSSSCG00000013568;ENSSSCG00000000131;ENSSSCG00000023539;ENSSSCG00000007147;ENSSSCG00000007072;ENSSSCG00000016742;ENSSSCG00000013005;ENSSSCG00000025294;ENSSSCG00000023582;ENSSSCG00000014365;ENSSSCG00000013316;ENSSSCG00000025044;ENSSSCG00000017804;ENSS…
conservative_13_56283	ENSSSCG00000006217;ENSSSCG00000022657;ENSSSCG00000003104;ENSSSCG00000029616;ENSSSCG00000013940;ENSSSCG00000008022;ENSSSCG00000029060;ENSSSCG00000005613;ENSSSCG00000017446;ENSSSCG00000017706;ENSSSCG00000024322;ENSSSCG00000023096;ENSSSCG00000011265;ENSSSCG00000015048;ENSSSCG00000022314;ENSSSCG00000008728;ENSSSCG00000003569;ENSSSCG00000013332;ENSSSCG00000006645;ENSSSCG00000024978;ENSSSCG00000005243;…
conservative_13_56284	ENSSSCG00000011265;ENSSSCG00000023096;ENSSSCG00000024322;ENSSSCG00000017706;ENSSSCG00000006645;ENSSSCG00000013332;ENSSSCG00000008728;ENSSSCG00000003569;ENSSSCG00000022314;ENSSSCG00000015048;ENSSSCG00000029616;ENSSSCG00000003104;ENSSSCG00000022657;ENSSSCG00000006217;ENSSSCG00000029060;ENSSSCG00000017446;ENSSSCG00000005613;ENSSSCG00000008022;ENSSSCG00000013940;ENSSSCG00000015504;ENSSSCG00000015782;…
conservative_13_56521	ENSSSCG00000016403
conservative_13_56579	ENSSSCG00000017779;ENSSSCG00000004872;ENSSSCG00000003940;ENSSSCG00000012350;ENSSSCG00000015131;ENSSSCG00000011264;ENSSSCG00000014653;ENSSSCG00000006137;ENSSSCG00000001718;ENSSSCG00000003834;ENSSSCG00000016277;ENSSSCG00000009772;ENSSSCG00000025126;ENSSSCG00000016836;ENSSSCG00000003090;ENSSSCG00000010718;ENSSSCG00000014081;ENSSSCG00000011837;ENSSSCG00000005901;ENSSSCG00000029929;ENSSSCG00000002731;…
conservative_13_56947	ENSSSCG00000020720;ENSSSCG00000001546;ENSSSCG00000017356;ENSSSCG00000014338;ENSSSCG00000006000;ENSSSCG00000004835;ENSSSCG00000010692;ENSSSCG00000009494;ENSSSCG00000026552;ENSSSCG00000021131;ENSSSCG00000010309;ENSSSCG00000013276;ENSSSCG00000003509;ENSSSCG00000011003;ENSSSCG00000029998;ENSSSCG00000028338;ENSSSCG00000017420;ENSSSCG00000015631;ENSSSCG00000029949;ENSSSCG00000016553;ENSSSCG00000017862;…
conservative_13_57109	ENSSSCG00000009377;ENSSSCG00000029900;ENSSSCG00000014759;ENSSSCG00000016495;ENSSSCG00000026939;ENSSSCG00000023347;ENSSSCG00000015545;ENSSSCG00000021444;ENSSSCG00000023517;ENSSSCG00000024000;ENSSSCG00000017998;ENSSSCG00000012520;ENSSSCG00000016902;ENSSSCG00000003044;ENSSSCG00000000028;ENSSSCG00000002752;ENSSSCG00000023618;ENSSSCG00000000668;ENSSSCG00000001100;ENSSSCG00000006376;ENSSSCG00000013938;…
conservative_13_57657	ENSSSCG00000007046;ENSSSCG00000025794;ENSSSCG00000021364;ENSSSCG00000008122;ENSSSCG00000024736;ENSSSCG00000010902;ENSSSCG00000007583;ENSSSCG00000012669;ENSSSCG00000003414;ENSSSCG00000026001;ENSSSCG00000026877;ENSSSCG00000010534;ENSSSCG00000025522;ENSSSCG00000017143;ENSSSCG00000012768;ENSSSCG00000024936;ENSSSCG00000012882;ENSSSCG00000003369;ENSSSCG00000008823;ENSSSCG00000024208;ENSSSCG00000013647;…
	SCG00000026403;ENSSSCG00000012817;ENSSSCG00000013458;ENSSSCG00000013629;ENSSSCG00000000675;ENSSSCG00000028041;ENSSSCG00000017124;ENSSSCG00000030732;ENSSSCG00000024609;ENSSSCG00000023758;ENSSSCG00000007593;ENSSSCG00000020647;ENSSSCG00000000245;ENSSSCG00000003361;ENSSSCG00000009735;ENSSSCG00000009520;ENSSSCG00000000204;ENSSSCG00000017744;ENSSSCG00000005859;ENSSSCG00000010385;ENSSSCG00000005925;ENSS…
conservative_13_57951	ENSSSCG00000013852;ENSSSCG00000010547;ENSSSCG00000022543;ENSSSCG00000004441;ENSSSCG00000003498;ENSSSCG00000007093;ENSSSCG00000016012;ENSSSCG00000024244;ENSSSCG00000026858;ENSSSCG00000021404;ENSSSCG00000015107;ENSSSCG00000024943;ENSSSCG00000003702;ENSSSCG00000016344;ENSSSCG00000014395;ENSSSCG00000028415;ENSSSCG00000010376;ENSSSCG00000022723;ENSSSCG00000030084;ENSSSCG00000029578;ENSSSCG00000003956;…
	SCG00000013183;ENSSSCG00000009985;ENSSSCG00000007926;ENSSSCG00000015633;ENSSSCG00000026775;ENSSSCG00000002398;ENSSSCG00000027585;ENSSSCG00000004199;ENSSSCG00000005581;ENSSSCG00000002015;ENSSSCG00000006704;ENSSSCG00000004422;ENSSSCG00000024838;ENSSSCG00000027927;ENSSSCG00000005082;ENSSSCG00000028736;ENSSSCG00000028804;ENSSSCG00000026936;ENSSSCG00000020924;ENSSSCG00000030095;ENSSSCG00000009552;ENSS…
	0000017945;ENSSSCG00000025551;ENSSSCG00000009580;ENSSSCG00000023857;ENSSSCG00000026338;ENSSSCG00000020970;ENSSSCG00000028428;ENSSSCG00000000976;ENSSSCG00000007151;ENSSSCG00000014952;ENSSSCG00000027025;ENSSSCG00000016728;ENSSSCG00000003853;ENSSSCG00000008996;ENSSSCG00000010908;ENSSSCG00000015872;ENSSSCG00000007672;ENSSSCG00000026384;ENSSSCG00000001499;ENSSSCG00000017372;ENSSSCG00000008987;ENSSSCG0…
conservative_13_57952	ENSSSCG00000021798;ENSSSCG00000011619;ENSSSCG00000006736;ENSSSCG00000010651;ENSSSCG00000021785;ENSSSCG00000017078;ENSSSCG00000017245;ENSSSCG00000011699;ENSSSCG00000030139;ENSSSCG00000025603;ENSSSCG00000006526;ENSSSCG00000010578;ENSSSCG00000007440;ENSSSCG00000028326;ENSSSCG00000000365;ENSSSCG00000021574;ENSSSCG00000021993;ENSSSCG00000021262;ENSSSCG00000025460;ENSSSCG00000013878;ENSSSCG00000013844;…
	SCG00000016744;ENSSSCG00000026581;ENSSSCG00000027611;ENSSSCG00000027676;ENSSSCG00000003440;ENSSSCG00000009545;ENSSSCG00000028530;ENSSSCG00000026636;ENSSSCG00000015529;ENSSSCG00000017251;ENSSSCG00000024430;ENSSSCG00000016226;ENSSSCG00000004491;ENSSSCG00000002337;ENSSSCG00000010130;ENSSSCG00000024205;ENSSSCG00000021449;ENSSSCG00000012054;ENSSSCG00000016549;ENSSSCG00000008119;ENSSSCG00000015531;ENSS…
	0000005591;ENSSSCG00000020862;ENSSSCG00000006360;ENSSSCG00000005643;ENSSSCG00000015713;ENSSSCG00000022916;ENSSSCG00000017300;ENSSSCG00000017918;ENSSSCG00000015828;ENSSSCG00000008153;ENSSSCG00000007482;ENSSSCG00000021448;ENSSSCG00000024119;ENSSSCG00000004569;ENSSSCG00000006038;ENSSSCG00000008275;ENSSSCG00000016593;ENSSSCG00000013744;ENSSSCG00000014288;ENSSSCG00000010861;ENSSSCG00000013736;ENSSSCG0…
conservative_13_58203	ENSSSCG00000024929;ENSSSCG00000002385;ENSSSCG00000021218;ENSSSCG00000017839;ENSSSCG00000006415;ENSSSCG00000006362;ENSSSCG00000023501;ENSSSCG00000021514;ENSSSCG00000004845;ENSSSCG00000004861;ENSSSCG00000003135;ENSSSCG00000009632;ENSSSCG00000000680;ENSSSCG00000015781;ENSSSCG00000024353;ENSSSCG00000025121;ENSSSCG00000021915;ENSSSCG00000005871;ENSSSCG00000006694;ENSSSCG00000021416;ENSSSCG00000024226;…
conservative_13_58204	ENSSSCG00000028219;ENSSSCG00000015469;ENSSSCG00000005544;ENSSSCG00000012376;ENSSSCG00000015255;ENSSSCG00000017118;ENSSSCG00000010842;ENSSSCG00000025000;ENSSSCG00000016558;ENSSSCG00000013556;ENSSSCG00000011784;ENSSSCG00000026704;ENSSSCG00000023732;ENSSSCG00000012956;ENSSSCG00000013276;ENSSSCG00000008294;ENSSSCG00000030211;ENSSSCG00000010309;ENSSSCG00000015119;ENSSSCG00000001092;ENSSSCG00000004702;…
conservative_13_58872	ENSSSCG00000010330;ENSSSCG00000015188;ENSSSCG00000011422;ENSSSCG00000013246;ENSSSCG00000017012;ENSSSCG00000010992;ENSSSCG00000002426;ENSSSCG00000025766;ENSSSCG00000021334;ENSSSCG00000016612;ENSSSCG00000030027;ENSSSCG00000015189;ENSSSCG00000007817;ENSSSCG00000013579;ENSSSCG00000005608;ENSSSCG00000013302;ENSSSCG00000017936;ENSSSCG00000026385;ENSSSCG00000028945;ENSSSCG00000007463;ENSSSCG00000030191;…
	SCG00000003444;ENSSSCG00000009350;ENSSSCG00000004929;ENSSSCG00000024116;ENSSSCG00000027871;ENSSSCG00000015098;ENSSSCG00000022513;ENSSSCG00000027956;ENSSSCG00000010006;ENSSSCG00000030129;ENSSSCG00000013937;ENSSSCG00000025802;ENSSSCG00000003666;ENSSSCG00000024212;ENSSSCG00000011020;ENSSSCG00000000734;ENSSSCG00000004538;ENSSSCG00000003211;ENSSSCG00000013613;ENSSSCG00000029081;ENSSSCG00000023980;ENSS…
	0000000757;ENSSSCG00000026329;ENSSSCG00000023036;ENSSSCG00000018035;ENSSSCG00000008234;ENSSSCG00000028045;ENSSSCG00000011846;ENSSSCG00000028296;ENSSSCG00000009410;ENSSSCG00000012645;ENSSSCG00000017169;ENSSSCG00000012322;ENSSSCG00000015444;ENSSSCG00000023485;ENSSSCG00000005797;ENSSSCG00000006477;ENSSSCG00000015390;ENSSSCG00000030345;ENSSSCG00000026202;ENSSSCG00000028309;ENSSSCG00000027862;ENSSSCG0…
conservative_13_60462	ENSSSCG00000018049;ENSSSCG00000006390;ENSSSCG00000012625;ENSSSCG00000030042;ENSSSCG00000023026;ENSSSCG00000015639;ENSSSCG00000029847;ENSSSCG00000007637;ENSSSCG00000010026;ENSSSCG00000027946;ENSSSCG00000009764;ENSSSCG00000013033;ENSSSCG00000000212;ENSSSCG00000021393;ENSSSCG00000006276;ENSSSCG00000000811;ENSSSCG00000013529;ENSSSCG00000025597;ENSSSCG00000029637;ENSSSCG00000025723;ENSSSCG00000016558;…
conservative_13_60506	ENSSSCG00000023776;ENSSSCG00000023412;ENSSSCG00000011047;ENSSSCG00000022376;ENSSSCG00000001657;ENSSSCG00000002009;ENSSSCG00000008397;ENSSSCG00000006392;ENSSSCG00000014125;ENSSSCG00000008936;ENSSSCG00000029588;ENSSSCG00000005310;ENSSSCG00000010671;ENSSSCG00000001567;ENSSSCG00000001780;ENSSSCG00000025260;ENSSSCG00000025164;ENSSSCG00000027631;ENSSSCG00000001392;ENSSSCG00000010359;ENSSSCG00000028551;…
	SCG00000011935;ENSSSCG00000027425;ENSSSCG00000028352;ENSSSCG00000020706;ENSSSCG00000012844;ENSSSCG00000022482;ENSSSCG00000007317;ENSSSCG00000021436;ENSSSCG00000007994;ENSSSCG00000012300;ENSSSCG00000012629;ENSSSCG00000015430;ENSSSCG00000026112;ENSSSCG00000012469;ENSSSCG00000023912;ENSSSCG00000026764;ENSSSCG00000012955;ENSSSCG00000017718;ENSSSCG00000001451;ENSSSCG00000025450;ENSSSCG00000005586;ENSS…
	0000005219;ENSSSCG00000017907;ENSSSCG00000009305;ENSSSCG00000016581;ENSSSCG00000027027;ENSSSCG00000022726;ENSSSCG00000026246;ENSSSCG00000016896;ENSSSCG00000016470;ENSSSCG00000028488;ENSSSCG00000030821;ENSSSCG00000027526;ENSSSCG00000017823;ENSSSCG00000005923;ENSSSCG00000003214;ENSSSCG00000022380;ENSSSCG00000030428;ENSSSCG00000011049;ENSSSCG00000012378;ENSSSCG00000011504;ENSSSCG00000013588;ENSSSCG0…
conservative_13_61136	ENSSSCG00000012705;ENSSSCG00000001908;ENSSSCG00000015891;ENSSSCG00000025988;ENSSSCG00000004156;ENSSSCG00000007782;ENSSSCG00000016068;ENSSSCG00000007142;ENSSSCG00000021917;ENSSSCG00000017451;ENSSSCG00000010215;ENSSSCG00000029794;ENSSSCG00000023945;ENSSSCG00000001052;ENSSSCG00000024429;ENSSSCG00000010897;ENSSSCG00000008495;ENSSSCG00000025205;ENSSSCG00000008130;ENSSSCG00000026481;ENSSSCG00000027904;…
	SCG00000014426;ENSSSCG00000030439;ENSSSCG00000007683;ENSSSCG00000000778;ENSSSCG00000002276;ENSSSCG00000022853;ENSSSCG00000021396;ENSSSCG00000006512;ENSSSCG00000020887;ENSSSCG00000000742;ENSSSCG00000015715;ENSSSCG00000010010;ENSSSCG00000012688;ENSSSCG00000004295;ENSSSCG00000027787;ENSSSCG00000009612;ENSSSCG00000022056;ENSSSCG00000023791;ENSSSCG00000003600;ENSSSCG00000013588;ENSSSCG00000003331;ENSS…
conservative_13_61778	ENSSSCG00000009523;ENSSSCG00000023878;ENSSSCG00000015016;ENSSSCG00000002429;ENSSSCG00000013242;ENSSSCG00000027283;ENSSSCG00000003115;ENSSSCG00000029792;ENSSSCG00000008984;ENSSSCG00000011436;ENSSSCG00000013432;ENSSSCG00000027543;ENSSSCG00000007462;ENSSSCG00000027436;ENSSSCG00000012918;ENSSSCG00000027293;ENSSSCG00000027686;ENSSSCG00000009246;ENSSSCG00000013165;ENSSSCG00000015770;ENSSSCG00000008942;…
conservative_13_63273	ENSSSCG00000023664;ENSSSCG00000002012;ENSSSCG00000025153;ENSSSCG00000013111;ENSSSCG00000001041;ENSSSCG00000002913;ENSSSCG00000001437;ENSSSCG00000000490;ENSSSCG00000003917;ENSSSCG00000016267;ENSSSCG00000000124;ENSSSCG00000016018;ENSSSCG00000003255;ENSSSCG00000014240;ENSSSCG00000003393;ENSSSCG00000028220;ENSSSCG00000007114;ENSSSCG00000005109;ENSSSCG00000009380;ENSSSCG00000029351;ENSSSCG00000016414;…
	SCG00000022447;ENSSSCG00000028820;ENSSSCG00000022617;ENSSSCG00000010533;ENSSSCG00000030553;ENSSSCG00000012622;ENSSSCG00000030446;ENSSSCG00000023448;ENSSSCG00000011148;ENSSSCG00000030344;ENSSSCG00000005126;ENSSSCG00000030008;ENSSSCG00000001402;ENSSSCG00000025342;ENSSSCG00000016671;ENSSSCG00000030731;ENSSSCG00000024606;ENSSSCG00000025261;ENSSSCG00000007849;ENSSSCG00000023304;ENSSSCG00000011218;ENSS…
	0000003271;ENSSSCG00000023180;ENSSSCG00000004871;ENSSSCG00000017213;ENSSSCG00000006372;ENSSSCG00000016444;ENSSSCG00000001698;ENSSSCG00000025014;ENSSSCG00000021283;ENSSSCG00000001816;ENSSSCG00000008126;ENSSSCG00000014000;ENSSSCG00000029752;ENSSSCG00000028139;ENSSSCG00000012323;ENSSSCG00000017892;ENSSSCG00000026582;ENSSSCG00000028097;ENSSSCG00000023681;ENSSSCG00000010775;ENSSSCG00000000517;ENSSSCG0…
conservative_13_63597	ENSSSCG00000006277;ENSSSCG00000021707;ENSSSCG00000011278;ENSSSCG00000024922;ENSSSCG00000004493;ENSSSCG00000006396;ENSSSCG00000028282;ENSSSCG00000002821;ENSSSCG00000009964;ENSSSCG00000003104;ENSSSCG00000015567;ENSSSCG00000012271;ENSSSCG00000017925;ENSSSCG00000004802;ENSSSCG00000007122;ENSSSCG00000028118;ENSSSCG00000024402;ENSSSCG00000018023;ENSSSCG00000021929;ENSSSCG00000023569;ENSSSCG00000030549;…
	SCG00000030313;ENSSSCG00000029297;ENSSSCG00000017247;ENSSSCG00000004856;ENSSSCG00000013729;ENSSSCG00000014562;ENSSSCG00000015322;ENSSSCG00000018044;ENSSSCG00000015980;ENSSSCG00000014157;ENSSSCG00000008389;ENSSSCG00000011787;ENSSSCG00000025071;ENSSSCG00000000175;ENSSSCG00000027155;ENSSSCG00000003201;ENSSSCG00000001430;ENSSSCG00000011587;ENSSSCG00000021581;ENSSSCG00000022957;ENSSSCG00000015277;ENSS…
conservative_13_63739	ENSSSCG00000008262;ENSSSCG00000011272;ENSSSCG00000008018;ENSSSCG00000022228;ENSSSCG00000009856;ENSSSCG00000010319;ENSSSCG00000009317;ENSSSCG00000013650;ENSSSCG00000025262;ENSSSCG00000024797;ENSSSCG00000012026;ENSSSCG00000026789;ENSSSCG00000017609;ENSSSCG00000011378;ENSSSCG00000023069;ENSSSCG00000003634;ENSSSCG00000020946;ENSSSCG00000026946;ENSSSCG00000016789;ENSSSCG00000014052;ENSSSCG00000012027;…
	SCG00000022728;ENSSSCG00000006415;ENSSSCG00000010559;ENSSSCG00000015814;ENSSSCG00000015843;ENSSSCG00000014024;ENSSSCG00000009196;ENSSSCG00000007963;ENSSSCG00000001429;ENSSSCG00000028905;ENSSSCG00000006264;ENSSSCG00000005320;ENSSSCG00000027953;ENSSSCG00000024694;ENSSSCG00000008121;ENSSSCG00000024710;ENSSSCG00000015052;ENSSSCG00000010054;ENSSSCG00000003483;ENSSSCG00000014501;ENSSSCG00000031027;ENSS…
conservative_13_63816	ENSSSCG00000016267;ENSSSCG00000002095;ENSSSCG00000003255;ENSSSCG00000016285;ENSSSCG00000023301;ENSSSCG00000007262;ENSSSCG00000006892;ENSSSCG00000000293;ENSSSCG00000008054;ENSSSCG00000010443;ENSSSCG00000028259;ENSSSCG00000024586;ENSSSCG00000013008;ENSSSCG00000024816;ENSSSCG00000007933;ENSSSCG00000001488;ENSSSCG00000003667;ENSSSCG00000028703;ENSSSCG00000008302;ENSSSCG00000013097;ENSSSCG00000029300;…
	SCG00000030627;ENSSSCG00000027880;ENSSSCG00000009676;ENSSSCG00000024643;ENSSSCG00000029028;ENSSSCG00000017362;ENSSSCG00000013471;ENSSSCG00000014021;ENSSSCG00000020746;ENSSSCG00000007180;ENSSSCG00000026798;ENSSSCG00000009445;ENSSSCG00000017527;ENSSSCG00000027832;ENSSSCG00000010762;ENSSSCG00000017166;ENSSSCG00000002986;ENSSSCG00000006544;ENSSSCG00000020846;ENSSSCG00000009601;ENSSSCG00000015868;ENSS…
	0000005198;ENSSSCG00000010879;ENSSSCG00000012053;ENSSSCG00000011313;ENSSSCG00000002375;ENSSSCG00000009754;ENSSSCG00000016691;ENSSSCG00000014918;ENSSSCG00000029016;ENSSSCG00000007366;ENSSSCG00000026149;ENSSSCG00000021593;ENSSSCG00000007189;ENSSSCG00000028293;ENSSSCG00000010035;ENSSSCG00000025545;ENSSSCG00000015285;ENSSSCG00000028460;ENSSSCG00000002829;ENSSSCG00000027995;ENSSSCG00000011143;ENSSSCG0…
conservative_13_64845	ENSSSCG00000027531;ENSSSCG00000027013;ENSSSCG00000028039;ENSSSCG00000014203;ENSSSCG00000026954;ENSSSCG00000023559;ENSSSCG00000012590;ENSSSCG00000001899;ENSSSCG00000009179;ENSSSCG00000023899;ENSSSCG00000011799;ENSSSCG00000014012;ENSSSCG00000009084;ENSSSCG00000017207;ENSSSCG00000024823;ENSSSCG00000016609;ENSSSCG00000011349;ENSSSCG00000011014;ENSSSCG00000012074;ENSSSCG00000025712;ENSSSCG00000015428;…
conservative_13_65047	ENSSSCG00000030113;ENSSSCG00000017230;ENSSSCG00000027926;ENSSSCG00000010914;ENSSSCG00000008034;ENSSSCG00000009228;ENSSSCG00000025672;ENSSSCG00000021811;ENSSSCG00000001420;ENSSSCG00000025023;ENSSSCG00000029231;ENSSSCG00000009876;ENSSSCG00000014253;ENSSSCG00000004668;ENSSSCG00000029964;ENSSSCG00000009794;ENSSSCG00000006540;ENSSSCG00000024285;ENSSSCG00000008703;ENSSSCG00000008316;ENSSSCG00000013625;…
conservative_13_65141	ENSSSCG00000014995;ENSSSCG00000007147;ENSSSCG00000000374;ENSSSCG00000010626;ENSSSCG00000025717;ENSSSCG00000021430;ENSSSCG00000007939;ENSSSCG00000024134;ENSSSCG00000007100;ENSSSCG00000002782;ENSSSCG00000017342;ENSSSCG00000013316;ENSSSCG00000025044;ENSSSCG00000028835;ENSSSCG00000017804;ENSSSCG00000002950;ENSSSCG00000028844;ENSSSCG00000029829;ENSSSCG00000009892;ENSSSCG00000002965;ENSSSCG00000006312;…
	SCG00000004614;ENSSSCG00000027025;ENSSSCG00000023848;ENSSSCG00000014821;ENSSSCG00000001706;ENSSSCG00000011685;ENSSSCG00000008360;ENSSSCG00000020970;ENSSSCG00000007998;ENSSSCG00000009062;ENSSSCG00000003731;ENSSSCG00000009817;ENSSSCG00000025792;ENSSSCG00000022967;ENSSSCG00000008171;ENSSSCG00000012824;ENSSSCG00000001943;ENSSSCG00000017091;ENSSSCG00000031039;ENSSSCG00000003129;ENSSSCG00000014579;ENSS…
conservative_13_65142	ENSSSCG00000018080;ENSSSCG00000004675;ENSSSCG00000023041;ENSSSCG00000024830;ENSSSCG00000006760;ENSSSCG00000017265;ENSSSCG00000030269;ENSSSCG00000003521;ENSSSCG00000008080;ENSSSCG00000006185;ENSSSCG00000012926;ENSSSCG00000026673;ENSSSCG00000007509;ENSSSCG00000012785;ENSSSCG00000026705;ENSSSCG00000009792;ENSSSCG00000004978;ENSSSCG00000027288;ENSSSCG00000016855;ENSSSCG00000015246;ENSSSCG00000030217;…
	SCG00000010850;ENSSSCG00000015911;ENSSSCG00000011884;ENSSSCG00000027725;ENSSSCG00000021105;ENSSSCG00000023573;ENSSSCG00000016147;ENSSSCG00000010177;ENSSSCG00000009732;ENSSSCG00000009870;ENSSSCG00000027991;ENSSSCG00000002210;ENSSSCG00000002839;ENSSSCG00000001849;ENSSSCG00000017956;ENSSSCG00000028816;ENSSSCG00000013761;ENSSSCG00000002675;ENSSSCG00000021402;ENSSSCG00000006837;ENSSSCG00000025232;ENSS…
conservative_13_66132	ENSSSCG00000020972;ENSSSCG00000012315;ENSSSCG00000022678;ENSSSCG00000023287;ENSSSCG00000007722;ENSSSCG00000008123;ENSSSCG00000020706;ENSSSCG00000016062;ENSSSCG00000014211;ENSSSCG00000025452;ENSSSCG00000025886;ENSSSCG00000029783;ENSSSCG00000013908;ENSSSCG00000021287;ENSSSCG00000005672;ENSSSCG00000003101;ENSSSCG00000005652;ENSSSCG00000007349;ENSSSCG00000009583;ENSSSCG00000003350;ENSSSCG00000013760;…
conservative_13_67119	ENSSSCG00000022317;ENSSSCG00000015607;ENSSSCG00000004805;ENSSSCG00000004379;ENSSSCG00000001537;ENSSSCG00000011471;ENSSSCG00000006665;ENSSSCG00000022578;ENSSSCG00000029333;ENSSSCG00000010716;ENSSSCG00000022933;ENSSSCG00000013111;ENSSSCG00000003215;ENSSSCG00000026882;ENSSSCG00000004371;ENSSSCG00000011213;ENSSSCG00000005630;ENSSSCG00000023322;ENSSSCG00000021759;ENSSSCG00000004658;ENSSSCG00000004856;…
conservative_13_68073	ENSSSCG00000013725;ENSSSCG00000010180;ENSSSCG00000029569;ENSSSCG00000012845;ENSSSCG00000005650;ENSSSCG00000003486;ENSSSCG00000000190;ENSSSCG00000030196;ENSSSCG00000023478;ENSSSCG00000007314;ENSSSCG00000011274;ENSSSCG00000013983;ENSSSCG00000007557;ENSSSCG00000027712;ENSSSCG00000002243;ENSSSCG00000016255;ENSSSCG00000010360;ENSSSCG00000000193;ENSSSCG00000004803;ENSSSCG00000024822;ENSSSCG00000013023;…
conservative_13_68074	ENSSSCG00000024446;ENSSSCG00000011440;ENSSSCG00000028060;ENSSSCG00000027852;ENSSSCG00000009567;ENSSSCG00000026289;ENSSSCG00000006344;ENSSSCG00000003172;ENSSSCG00000017367;ENSSSCG00000024402;ENSSSCG00000027337;ENSSSCG00000000188;ENSSSCG00000025739;ENSSSCG00000022380;ENSSSCG00000022426;ENSSSCG00000009815;ENSSSCG00000014285;ENSSSCG00000026703;ENSSSCG00000021011;ENSSSCG00000006625;ENSSSCG00000013645;…
conservative_13_68193	ENSSSCG00000021867;ENSSSCG00000006816;ENSSSCG00000021398;ENSSSCG00000003552;ENSSSCG00000013095;ENSSSCG00000011370;ENSSSCG00000026887;ENSSSCG00000030456;ENSSSCG00000004952;ENSSSCG00000003461;ENSSSCG00000022508;ENSSSCG00000015358;ENSSSCG00000030000;ENSSSCG00000026265;ENSSSCG00000023611;ENSSSCG00000005296;ENSSSCG00000004042;ENSSSCG00000001667;ENSSSCG00000012566;ENSSSCG00000012994;ENSSSCG00000026812;…
conservative_13_68760	ENSSSCG00000009539;ENSSSCG00000017990;ENSSSCG00000007285;ENSSSCG00000025105;ENSSSCG00000029613;ENSSSCG00000003121;ENSSSCG00000007953;ENSSSCG00000005921;ENSSSCG00000027813;ENSSSCG00000025708;ENSSSCG00000003153;ENSSSCG00000009364;ENSSSCG00000011204;ENSSSCG00000021351;ENSSSCG00000025794;ENSSSCG00000015278;ENSSSCG00000007687;ENSSSCG00000016154;ENSSSCG00000023124;ENSSSCG00000029508;ENSSSCG00000028116;…
conservative_13_68819	ENSSSCG00000009364;ENSSSCG00000028007;ENSSSCG00000017580;ENSSSCG00000017789;ENSSSCG00000012161;ENSSSCG00000005314;ENSSSCG00000011828;ENSSSCG00000010902;ENSSSCG00000003121;ENSSSCG00000007583;ENSSSCG00000000974;ENSSSCG00000013074;ENSSSCG00000003525;ENSSSCG00000024365;ENSSSCG00000008600;ENSSSCG00000002902;ENSSSCG00000026600;ENSSSCG00000017793;ENSSSCG00000008029;ENSSSCG00000017786;ENSSSCG00000021978;…
conservative_13_69035	ENSSSCG00000020822;ENSSSCG00000004435;ENSSSCG00000017601;ENSSSCG00000028707;ENSSSCG00000004705;ENSSSCG00000023514;ENSSSCG00000022117;ENSSSCG00000017671;ENSSSCG00000017158;ENSSSCG00000022442;ENSSSCG00000010039;ENSSSCG00000003430;ENSSSCG00000004861;ENSSSCG00000029581;ENSSSCG00000025238;ENSSSCG00000004458;ENSSSCG00000002904;ENSSSCG00000006554;ENSSSCG00000026067;ENSSSCG00000021051;ENSSSCG00000017439;…
conservative_13_69457	ENSSSCG00000005761;ENSSSCG00000016794;ENSSSCG00000015359;ENSSSCG00000027435;ENSSSCG00000027852;ENSSSCG00000017052;ENSSSCG00000007681;ENSSSCG00000030539;ENSSSCG00000000953;ENSSSCG00000020665;ENSSSCG00000006536;ENSSSCG00000001087;ENSSSCG00000017958;ENSSSCG00000022270;ENSSSCG00000023028;ENSSSCG00000000973;ENSSSCG00000001781;ENSSSCG00000017284;ENSSSCG00000011833;ENSSSCG00000014800;ENSSSCG00000006511;…
	SCG00000000964;ENSSSCG00000030187;ENSSSCG00000008549;ENSSSCG00000010293;ENSSSCG00000028027;ENSSSCG00000008729;ENSSSCG00000022448;ENSSSCG00000011787;ENSSSCG00000011589;ENSSSCG00000022164;ENSSSCG00000007625;ENSSSCG00000004736;ENSSSCG00000014648;ENSSSCG00000013839;ENSSSCG00000014364;ENSSSCG00000027155;ENSSSCG00000018044;ENSSSCG00000028562;ENSSSCG00000029509;ENSSSCG00000030882;ENSSSCG00000014207;ENSS…
	0000014052;ENSSSCG00000020985;ENSSSCG00000016789;ENSSSCG00000030130;ENSSSCG00000024482;ENSSSCG00000020946;ENSSSCG00000011046;ENSSSCG00000003680;ENSSSCG00000029070;ENSSSCG00000017208;ENSSSCG00000007155;ENSSSCG00000028387;ENSSSCG00000027677;ENSSSCG00000013050;ENSSSCG00000006222;ENSSSCG00000028904;ENSSSCG00000016319;ENSSSCG00000028058;ENSSSCG00000005773;ENSSSCG00000013650;ENSSSCG00000015294;ENSSSCG0…
conservative_13_70159	ENSSSCG00000023096;ENSSSCG00000011061;ENSSSCG00000001095;ENSSSCG00000002857;ENSSSCG00000015434;ENSSSCG00000026548;ENSSSCG00000010048;ENSSSCG00000013513;ENSSSCG00000028060;ENSSSCG00000000924;ENSSSCG00000017921;ENSSSCG00000003390;ENSSSCG00000002389;ENSSSCG00000021803;ENSSSCG00000029616;ENSSSCG00000025015;ENSSSCG00000005296;ENSSSCG00000015282;ENSSSCG00000027341;ENSSSCG00000009684;ENSSSCG00000011769;…
	SCG00000014979;ENSSSCG00000013012;ENSSSCG00000024265;ENSSSCG00000001837;ENSSSCG00000030674;ENSSSCG00000001384;ENSSSCG00000015252;ENSSSCG00000013243;ENSSSCG00000015907;ENSSSCG00000002285;ENSSSCG00000030063;ENSSSCG00000024870;ENSSSCG00000013860;ENSSSCG00000027330;ENSSSCG00000010925;ENSSSCG00000001775;ENSSSCG00000027118;ENSSSCG00000001244;ENSSSCG00000013915;ENSSSCG00000022152;ENSSSCG00000000894;ENSS…
conservative_13_70759	ENSSSCG00000001638;ENSSSCG00000001932;ENSSSCG00000007803;ENSSSCG00000021073;ENSSSCG00000014073;ENSSSCG00000007079;ENSSSCG00000025483;ENSSSCG00000028898;ENSSSCG00000005350;ENSSSCG00000007526;ENSSSCG00000009283;ENSSSCG00000026950;ENSSSCG00000008835;ENSSSCG00000011514;ENSSSCG00000001765;ENSSSCG00000001605;ENSSSCG00000002800;ENSSSCG00000002376;ENSSSCG00000020780;ENSSSCG00000005927;ENSSSCG00000022318;…
	SCG00000002418;ENSSSCG00000003302;ENSSSCG00000029729;ENSSSCG00000021125;ENSSSCG00000004178;ENSSSCG00000016123;ENSSSCG00000027146;ENSSSCG00000001182;ENSSSCG00000016006;ENSSSCG00000003068;ENSSSCG00000023127;ENSSSCG00000006106;ENSSSCG00000014350;ENSSSCG00000017799;ENSSSCG00000022721;ENSSSCG00000016216;ENSSSCG00000009485;ENSSSCG00000002345;ENSSSCG00000026765;ENSSSCG00000022960;ENSSSCG00000005774;ENSS…
conservative_13_71713	ENSSSCG00000017416;ENSSSCG00000000228;ENSSSCG00000030711;ENSSSCG00000029250;ENSSSCG00000025573;ENSSSCG00000020714;ENSSSCG00000021935;ENSSSCG00000015131;ENSSSCG00000013501;ENSSSCG00000016297;ENSSSCG00000014875;ENSSSCG00000021196;ENSSSCG00000009781;ENSSSCG00000017262;ENSSSCG00000026072;ENSSSCG00000024012;ENSSSCG00000024643;ENSSSCG00000003503;ENSSSCG00000026309;ENSSSCG00000005613;ENSSSCG00000007383;…
conservative_13_71773	ENSSSCG00000021861;ENSSSCG00000015648;ENSSSCG00000015238;ENSSSCG00000012881;ENSSSCG00000011114;ENSSSCG00000016441;ENSSSCG00000029264;ENSSSCG00000029960;ENSSSCG00000003914;ENSSSCG00000010669;ENSSSCG00000010548;ENSSSCG00000024063;ENSSSCG00000023005;ENSSSCG00000017508;ENSSSCG00000029905;ENSSSCG00000003138;ENSSSCG00000016613;ENSSSCG00000005585;ENSSSCG00000027916;ENSSSCG00000022204;ENSSSCG00000016733;…
	SCG00000015081;ENSSSCG00000008576;ENSSSCG00000006346;ENSSSCG00000012730;ENSSSCG00000009563;ENSSSCG00000009001;ENSSSCG00000017777;ENSSSCG00000006619;ENSSSCG00000024099;ENSSSCG00000011343;ENSSSCG00000029165;ENSSSCG00000027056;ENSSSCG00000023673;ENSSSCG00000009682;ENSSSCG00000007878;ENSSSCG00000022568;ENSSSCG00000030115;ENSSSCG00000012359;ENSSSCG00000002957;ENSSSCG00000012964;ENSSSCG00000028963;ENSS…
conservative_14_72527	ENSSSCG00000005581;ENSSSCG00000005636;ENSSSCG00000005498;ENSSSCG00000004980;ENSSSCG00000002015;ENSSSCG00000009985;ENSSSCG00000003941;ENSSSCG00000011788;ENSSSCG00000026775;ENSSSCG00000010135;ENSSSCG00000017344;ENSSSCG00000024071;ENSSSCG00000027929;ENSSSCG00000021745;ENSSSCG00000006893;ENSSSCG00000005774;ENSSSCG00000014587;ENSSSCG00000007602;ENSSSCG00000015201;ENSSSCG00000030382;ENSSSCG00000012933;…
	SCG00000017924;ENSSSCG00000029401;ENSSSCG00000001070;ENSSSCG00000003194;ENSSSCG00000023292;ENSSSCG00000024041;ENSSSCG00000008127;ENSSSCG00000016088;ENSSSCG00000003137;ENSSSCG00000023722;ENSSSCG00000007674;ENSSSCG00000016860;ENSSSCG00000013931;ENSSSCG00000027178;ENSSSCG00000010819;ENSSSCG00000008655;ENSSSCG00000023266;ENSSSCG00000025035;ENSSSCG00000010167;ENSSSCG00000007932;ENSSSCG00000004990;ENSS…
conservative_14_74767	ENSSSCG00000029311;ENSSSCG00000002310;ENSSSCG00000001904;ENSSSCG00000021932;ENSSSCG00000006679;ENSSSCG00000005926;ENSSSCG00000023347;ENSSSCG00000017546;ENSSSCG00000003560;ENSSSCG00000000087;ENSSSCG00000005298;ENSSSCG00000025900;ENSSSCG00000010025;ENSSSCG00000012335;ENSSSCG00000003746;ENSSSCG00000012985;ENSSSCG00000030626;ENSSSCG00000023661;ENSSSCG00000011020;ENSSSCG00000026921;ENSSSCG00000005320;…
conservative_14_75161	ENSSSCG00000013527;ENSSSCG00000030125;ENSSSCG00000004712;ENSSSCG00000018057;ENSSSCG00000010394;ENSSSCG00000005489;ENSSSCG00000010581;ENSSSCG00000030148;ENSSSCG00000002037;ENSSSCG00000021289;ENSSSCG00000017103;ENSSSCG00000014119;ENSSSCG00000017923;ENSSSCG00000009543;ENSSSCG00000012396;ENSSSCG00000012780;ENSSSCG00000028717;ENSSSCG00000022343;ENSSSCG00000005297;ENSSSCG00000021071;ENSSSCG00000013743;…
conservative_14_75464	ENSSSCG00000003709;ENSSSCG00000016308;ENSSSCG00000007373;ENSSSCG00000027812;ENSSSCG00000005309;ENSSSCG00000012743;ENSSSCG00000025005;ENSSSCG00000007609;ENSSSCG00000021803;ENSSSCG00000022056;ENSSSCG00000001596;ENSSSCG00000017121;ENSSSCG00000003788;ENSSSCG00000010967;ENSSSCG00000009885;ENSSSCG00000001821;ENSSSCG00000009831;ENSSSCG00000028236;ENSSSCG00000006959;ENSSSCG00000008696;ENSSSCG00000017337;…
conservative_14_76848	ENSSSCG00000022000;ENSSSCG00000011951;ENSSSCG00000017977;ENSSSCG00000013275;ENSSSCG00000006549;ENSSSCG00000003435;ENSSSCG00000025614;ENSSSCG00000015173;ENSSSCG00000009962;ENSSSCG00000000037;ENSSSCG00000024782;ENSSSCG00000023122;ENSSSCG00000027601;ENSSSCG00000024987;ENSSSCG00000004406;ENSSSCG00000020771;ENSSSCG00000023585;ENSSSCG00000008731;ENSSSCG00000027930;ENSSSCG00000010664;ENSSSCG00000005516;…
conservative_14_76898	ENSSSCG00000005652;ENSSSCG00000000573;ENSSSCG00000013807;ENSSSCG00000017354;ENSSSCG00000017339;ENSSSCG00000016614;ENSSSCG00000029300;ENSSSCG00000028644;ENSSSCG00000000874;ENSSSCG00000000061;ENSSSCG00000023805;ENSSSCG00000029405;ENSSSCG00000008586;ENSSSCG00000015849;ENSSSCG00000008997;ENSSSCG00000022578;ENSSSCG00000028892;ENSSSCG00000015153;ENSSSCG00000010768;ENSSSCG00000010844;ENSSSCG00000028728;…
conservative_14_77005	ENSSSCG00000010068;ENSSSCG00000007605;ENSSSCG00000029414;ENSSSCG00000016728;ENSSSCG00000020837;ENSSSCG00000009912;ENSSSCG00000013494;ENSSSCG00000022174;ENSSSCG00000022746;ENSSSCG00000022422;ENSSSCG00000020970;ENSSSCG00000000370;ENSSSCG00000021059;ENSSSCG00000007998;ENSSSCG00000003629;ENSSSCG00000007185;ENSSSCG00000001543;ENSSSCG00000005441;ENSSSCG00000005233;ENSSSCG00000022161;ENSSSCG00000001991;…
	SCG00000014614;ENSSSCG00000029499;ENSSSCG00000009233;ENSSSCG00000010914;ENSSSCG00000030439;ENSSSCG00000021811;ENSSSCG00000024201;ENSSSCG00000004125;ENSSSCG00000023633;ENSSSCG00000010044;ENSSSCG00000003278;ENSSSCG00000021068;ENSSSCG00000017630;ENSSSCG00000015307;ENSSSCG00000010967;ENSSSCG00000025245;ENSSSCG00000025043;ENSSSCG00000001702;ENSSSCG00000021890;ENSSSCG00000011101;ENSSSCG00000006145;ENSS…
conservative_14_77921	ENSSSCG00000003976;ENSSSCG00000021936;ENSSSCG00000003982;ENSSSCG00000030658;ENSSSCG00000002021;ENSSSCG00000009972;ENSSSCG00000022207;ENSSSCG00000006470;ENSSSCG00000020884;ENSSSCG00000010433;ENSSSCG00000009684;ENSSSCG00000003858;ENSSSCG00000003928;ENSSSCG00000015434;ENSSSCG00000007516;ENSSSCG00000006745;ENSSSCG00000011959;ENSSSCG00000023612;ENSSSCG00000012279;ENSSSCG00000002831;ENSSSCG00000000664;…
	SCG00000001899;ENSSSCG00000024484;ENSSSCG00000016747;ENSSSCG00000013612;ENSSSCG00000010286;ENSSSCG00000028573;ENSSSCG00000021972;ENSSSCG00000010350;ENSSSCG00000007809;ENSSSCG00000009468;ENSSSCG00000021139;ENSSSCG00000003199;ENSSSCG00000003882;ENSSSCG00000025164;ENSSSCG00000004957;ENSSSCG00000022741;ENSSSCG00000011238;ENSSSCG00000023053;ENSSSCG00000024270;ENSSSCG00000005896;ENSSSCG00000017768;ENSS…
	0000011499;ENSSSCG00000012841;ENSSSCG00000006788;ENSSSCG00000002137;ENSSSCG00000030172;ENSSSCG00000011809;ENSSSCG00000023706;ENSSSCG00000001372;ENSSSCG00000015835;ENSSSCG00000018052;ENSSSCG00000021281;ENSSSCG00000014017;ENSSSCG00000012151;ENSSSCG00000026089;ENSSSCG00000012276;ENSSSCG00000002703;ENSSSCG00000027889;ENSSSCG00000026290;ENSSSCG00000020672;ENSSSCG00000022420;ENSSSCG00000001710;ENSSSCG0…
conservative_14_77922	ENSSSCG00000003199;ENSSSCG00000021139;ENSSSCG00000007809;ENSSSCG00000009468;ENSSSCG00000028573;ENSSSCG00000021972;ENSSSCG00000010350;ENSSSCG00000010286;ENSSSCG00000013612;ENSSSCG00000016747;ENSSSCG00000001899;ENSSSCG00000024484;ENSSSCG00000026232;ENSSSCG00000013066;ENSSSCG00000017767;ENSSSCG00000002826;ENSSSCG00000022777;ENSSSCG00000026007;ENSSSCG00000017978;ENSSSCG00000017768;ENSSSCG00000017445;…
	SCG00000016329;ENSSSCG00000002831;ENSSSCG00000000664;ENSSSCG00000012279;ENSSSCG00000023612;ENSSSCG00000006745;ENSSSCG00000011959;ENSSSCG00000007516;ENSSSCG00000015434;ENSSSCG00000003928;ENSSSCG00000003858;ENSSSCG00000016520;ENSSSCG00000006876;ENSSSCG00000012089;ENSSSCG00000023686;ENSSSCG00000024459;ENSSSCG00000003797;ENSSSCG00000024281;ENSSSCG00000013888;ENSSSCG00000000256;ENSSSCG00000026989;ENSS…
	0000003582;ENSSSCG00000028758;ENSSSCG00000017914;ENSSSCG00000022737;ENSSSCG00000024481;ENSSSCG00000001634;ENSSSCG00000011560;ENSSSCG00000028489;ENSSSCG00000002658;ENSSSCG00000006344;ENSSSCG00000009977;ENSSSCG00000017279;ENSSSCG00000000281;ENSSSCG00000029236;ENSSSCG00000013739;ENSSSCG00000026135;ENSSSCG00000000188;ENSSSCG00000001617;ENSSSCG00000023081;ENSSSCG00000001201;ENSSSCG00000017682;ENSSSCG0…
conservative_14_80073	ENSSSCG00000007049;ENSSSCG00000009048;ENSSSCG00000008278;ENSSSCG00000007944;ENSSSCG00000004155;ENSSSCG00000015951;ENSSSCG00000006961;ENSSSCG00000010996;ENSSSCG00000022404;ENSSSCG00000021521;ENSSSCG00000004105;ENSSSCG00000024184;ENSSSCG00000012832;ENSSSCG00000012733;ENSSSCG00000028762;ENSSSCG00000026474;ENSSSCG00000004307;ENSSSCG00000010765;ENSSSCG00000005614;ENSSSCG00000017584;ENSSSCG00000028470;…
	SCG00000009971;ENSSSCG00000002007;ENSSSCG00000023666;ENSSSCG00000015030;ENSSSCG00000012482;ENSSSCG00000027974;ENSSSCG00000010799;ENSSSCG00000007004;ENSSSCG00000017009;ENSSSCG00000006545;ENSSSCG00000023110;ENSSSCG00000015453;ENSSSCG00000015285;ENSSSCG00000008009;ENSSSCG00000011018;ENSSSCG00000023009;ENSSSCG00000025018;ENSSSCG00000000223;ENSSSCG00000024024;ENSSSCG00000028030;ENSSSCG00000015867;ENSS…
conservative_14_80638	ENSSSCG00000024422;ENSSSCG00000011292;ENSSSCG00000010960;ENSSSCG00000023135;ENSSSCG00000003832;ENSSSCG00000030149;ENSSSCG00000013983;ENSSSCG00000006796;ENSSSCG00000017578;ENSSSCG00000013374;ENSSSCG00000016621;ENSSSCG00000003005;ENSSSCG00000008574;ENSSSCG00000014734;ENSSSCG00000011454;ENSSSCG00000011199;ENSSSCG00000000705;ENSSSCG00000028378;ENSSSCG00000007565;ENSSSCG00000007965;ENSSSCG00000025344;…
	SCG00000005768;ENSSSCG00000003778;ENSSSCG00000030113;ENSSSCG00000028077;ENSSSCG00000020954;ENSSSCG00000023899;ENSSSCG00000029231;ENSSSCG00000025023;ENSSSCG00000016677;ENSSSCG00000027115;ENSSSCG00000030834;ENSSSCG00000029842;ENSSSCG00000011914;ENSSSCG00000024685;ENSSSCG00000011717;ENSSSCG00000017755;ENSSSCG00000014324;ENSSSCG00000000968;ENSSSCG00000008517;ENSSSCG00000025335;ENSSSCG00000015825;ENSS…
conservative_14_80685	ENSSSCG00000002775;ENSSSCG00000002881;ENSSSCG00000000516;ENSSSCG00000015825;ENSSSCG00000028797;ENSSSCG00000012668;ENSSSCG00000000082;ENSSSCG00000003134;ENSSSCG00000021040;ENSSSCG00000028999;ENSSSCG00000003652;ENSSSCG00000008197;ENSSSCG00000012114;ENSSSCG00000007955;ENSSSCG00000012492;ENSSSCG00000007930;ENSSSCG00000013499;ENSSSCG00000011120;ENSSSCG00000005485;ENSSSCG00000003091;ENSSSCG00000029231;…
conservative_14_81204	ENSSSCG00000022657;ENSSSCG00000013416;ENSSSCG00000000159;ENSSSCG00000030658;ENSSSCG00000000730;ENSSSCG00000005492;ENSSSCG00000008553;ENSSSCG00000013645;ENSSSCG00000009213;ENSSSCG00000017951;ENSSSCG00000029370;ENSSSCG00000030281;ENSSSCG00000023261;ENSSSCG00000003863;ENSSSCG00000030103;ENSSSCG00000001822;ENSSSCG00000001065;ENSSSCG00000028685;ENSSSCG00000005916;ENSSSCG00000026029;ENSSSCG00000011602;…
conservative_14_82183	ENSSSCG00000017332;ENSSSCG00000007652;ENSSSCG00000017328;ENSSSCG00000006559;ENSSSCG00000014796;ENSSSCG00000008788;ENSSSCG00000007200;ENSSSCG00000016856;ENSSSCG00000021343;ENSSSCG00000027045;ENSSSCG00000030186;ENSSSCG00000017773;ENSSSCG00000001771;ENSSSCG00000015203;ENSSSCG00000001688;ENSSSCG00000004329;ENSSSCG00000004146;ENSSSCG00000007497;ENSSSCG00000010252;ENSSSCG00000007835;ENSSSCG00000014128;…
	SCG00000014562;ENSSSCG00000009226;ENSSSCG00000014349;ENSSSCG00000023940;ENSSSCG00000010826;ENSSSCG00000026427;ENSSSCG00000014916;ENSSSCG00000003021;ENSSSCG00000005568;ENSSSCG00000008549;ENSSSCG00000028481;ENSSSCG00000022797;ENSSSCG00000022985;ENSSSCG00000027315;ENSSSCG00000006521;ENSSSCG00000023552;ENSSSCG00000001201;ENSSSCG00000021638;ENSSSCG00000009332;ENSSSCG00000016309;ENSSSCG00000000650;ENSS…
	0000008637;ENSSSCG00000003505;ENSSSCG00000006488;ENSSSCG00000007559;ENSSSCG00000005438;ENSSSCG00000006762;ENSSSCG00000013262;ENSSSCG00000025803;ENSSSCG00000023751;ENSSSCG00000023396;ENSSSCG00000010536;ENSSSCG00000029003;ENSSSCG00000007714;ENSSSCG00000010600;ENSSSCG00000005423;ENSSSCG00000011867;ENSSSCG00000021668;ENSSSCG00000000974;ENSSSCG00000007583;ENSSSCG00000025094;ENSSSCG00000022710;ENSSSCG0…
conservative_14_82286	ENSSSCG00000008494;ENSSSCG00000003104;ENSSSCG00000015567;ENSSSCG00000013620;ENSSSCG00000025620;ENSSSCG00000022565;ENSSSCG00000004621;ENSSSCG00000024182;ENSSSCG00000012980;ENSSSCG00000023956;ENSSSCG00000023502;ENSSSCG00000028539;ENSSSCG00000006277;ENSSSCG00000024922;ENSSSCG00000001490;ENSSSCG00000006396;ENSSSCG00000023032;ENSSSCG00000004330;ENSSSCG00000001544;ENSSSCG00000009964;ENSSSCG00000028282;…
	SCG00000013629;ENSSSCG00000023157;ENSSSCG00000014034;ENSSSCG00000017124;ENSSSCG00000007360;ENSSSCG00000030487;ENSSSCG00000007269;ENSSSCG00000027726;ENSSSCG00000024609;ENSSSCG00000024059;ENSSSCG00000014146;ENSSSCG00000003446;ENSSSCG00000005494;ENSSSCG00000010676;ENSSSCG00000004735;ENSSSCG00000027786;ENSSSCG00000014577;ENSSSCG00000026403;ENSSSCG00000011436;ENSSSCG00000025490;ENSSSCG00000002681;ENSS…
	0000028216;ENSSSCG00000007881;ENSSSCG00000016991;ENSSSCG00000016268;ENSSSCG00000017246;ENSSSCG00000029837;ENSSSCG00000016984;ENSSSCG00000028987;ENSSSCG00000016554;ENSSSCG00000013662;ENSSSCG00000010746;ENSSSCG00000024312;ENSSSCG00000027474;ENSSSCG00000029227;ENSSSCG00000001873;ENSSSCG00000006276;ENSSSCG00000026152;ENSSSCG00000028538;ENSSSCG00000006021;ENSSSCG00000011949;ENSSSCG00000009764;ENSSSCG0…
conservative_14_82415	ENSSSCG00000009743;ENSSSCG00000013601;ENSSSCG00000010252;ENSSSCG00000029451;ENSSSCG00000006278;ENSSSCG00000014128;ENSSSCG00000024106;ENSSSCG00000011611;ENSSSCG00000001999;ENSSSCG00000030075;ENSSSCG00000023867;ENSSSCG00000000275;ENSSSCG00000023830;ENSSSCG00000011249;ENSSSCG00000001434;ENSSSCG00000009505;ENSSSCG00000028372;ENSSSCG00000020901;ENSSSCG00000017104;ENSSSCG00000010232;ENSSSCG00000028025;…
	SCG00000000121;ENSSSCG00000028736;ENSSSCG00000004731;ENSSSCG00000026632;ENSSSCG00000012553;ENSSSCG00000006578;ENSSSCG00000017943;ENSSSCG00000026305;ENSSSCG00000002763;ENSSSCG00000010509;ENSSSCG00000016035;ENSSSCG00000007275;ENSSSCG00000017399;ENSSSCG00000008265;ENSSSCG00000022328;ENSSSCG00000013002;ENSSSCG00000017216;ENSSSCG00000015519;ENSSSCG00000002990;ENSSSCG00000028304;ENSSSCG00000016410;ENSS…
	0000008606;ENSSSCG00000000184;ENSSSCG00000021475;ENSSSCG00000013120;ENSSSCG00000000297;ENSSSCG00000003167;ENSSSCG00000025425;ENSSSCG00000015677;ENSSSCG00000025464;ENSSSCG00000009889;ENSSSCG00000000521;ENSSSCG00000009931;ENSSSCG00000003627;ENSSSCG00000000264;ENSSSCG00000012787;ENSSSCG00000013645;ENSSSCG00000028552;ENSSSCG00000000959;ENSSSCG00000030337;ENSSSCG00000014892;ENSSSCG00000014169;ENSSSCG0…
conservative_14_82416	ENSSSCG00000000681;ENSSSCG00000017495;ENSSSCG00000022773;ENSSSCG00000024697;ENSSSCG00000024784;ENSSSCG00000027122;ENSSSCG00000024292;ENSSSCG00000005516;ENSSSCG00000016288;ENSSSCG00000001664;ENSSSCG00000020957;ENSSSCG00000013723;ENSSSCG00000005385;ENSSSCG00000007798;ENSSSCG00000017188;ENSSSCG00000003187;ENSSSCG00000025575;ENSSSCG00000025500;ENSSSCG00000009655;ENSSSCG00000005288;ENSSSCG00000029653;…
	SCG00000021456;ENSSSCG00000013310;ENSSSCG00000015713;ENSSSCG00000014367;ENSSSCG00000004412;ENSSSCG00000022901;ENSSSCG00000022289;ENSSSCG00000022864;ENSSSCG00000010530;ENSSSCG00000022139;ENSSSCG00000006422;ENSSSCG00000007757;ENSSSCG00000011729;ENSSSCG00000025237;ENSSSCG00000002000;ENSSSCG00000029972;ENSSSCG00000005840;ENSSSCG00000007426;ENSSSCG00000016436;ENSSSCG00000024864;ENSSSCG00000009625;ENSS…
	0000021158;ENSSSCG00000015494;ENSSSCG00000029339;ENSSSCG00000027173;ENSSSCG00000025636;ENSSSCG00000023031;ENSSSCG00000017474;ENSSSCG00000028960;ENSSSCG00000024447;ENSSSCG00000003639;ENSSSCG00000014359;ENSSSCG00000016402;ENSSSCG00000015746;ENSSSCG00000023382;ENSSSCG00000014804;ENSSSCG00000008010;ENSSSCG00000005266;ENSSSCG00000002509;ENSSSCG00000022618;ENSSSCG00000017937;ENSSSCG00000030627;ENSSSCG0…
conservative_14_83009	ENSSSCG00000005250;ENSSSCG00000008896;ENSSSCG00000010016;ENSSSCG00000011121;ENSSSCG00000014964;ENSSSCG00000014306;ENSSSCG00000017381;ENSSSCG00000016365;ENSSSCG00000005896;ENSSSCG00000030799;ENSSSCG00000014003;ENSSSCG00000029052;ENSSSCG00000026232;ENSSSCG00000028180;ENSSSCG00000004112;ENSSSCG00000003105;ENSSSCG00000027186;ENSSSCG00000015535;ENSSSCG00000004221;ENSSSCG00000011256;ENSSSCG00000000663;…
conservative_14_83354	ENSSSCG00000007585;ENSSSCG00000029245;ENSSSCG00000013296;ENSSSCG00000030827;ENSSSCG00000003325;ENSSSCG00000009621;ENSSSCG00000028210;ENSSSCG00000002795;ENSSSCG00000030665;ENSSSCG00000008445;ENSSSCG00000021566;ENSSSCG00000029097;ENSSSCG00000029299;ENSSSCG00000008273;ENSSSCG00000027665;ENSSSCG00000025698;ENSSSCG00000029944;ENSSSCG00000024930;ENSSSCG00000010404;ENSSSCG00000005625;ENSSSCG00000027102;…
	SCG00000015866;ENSSSCG00000027361;ENSSSCG00000022032;ENSSSCG00000006689;ENSSSCG00000030775;ENSSSCG00000022861;ENSSSCG00000022679;ENSSSCG00000007956;ENSSSCG00000028639;ENSSSCG00000007801;ENSSSCG00000022364;ENSSSCG00000018053;ENSSSCG00000014444;ENSSSCG00000008559;ENSSSCG00000010470;ENSSSCG00000017215;ENSSSCG00000002654;ENSSSCG00000013281;ENSSSCG00000021569;ENSSSCG00000027190;ENSSSCG00000004744;ENSS…
conservative_14_83737	ENSSSCG00000012960;ENSSSCG00000005015;ENSSSCG00000021965;ENSSSCG00000003286;ENSSSCG00000024473;ENSSSCG00000027914;ENSSSCG00000017274;ENSSSCG00000026414;ENSSSCG00000007143;ENSSSCG00000006495;ENSSSCG00000002254;ENSSSCG00000022590;ENSSSCG00000002923;ENSSSCG00000010552;ENSSSCG00000011266;ENSSSCG00000007304;ENSSSCG00000015109;ENSSSCG00000014327;ENSSSCG00000023057;ENSSSCG00000014213;ENSSSCG00000007622;…
	SCG00000010581;ENSSSCG00000002037;ENSSSCG00000003256;ENSSSCG00000027008;ENSSSCG00000017250;ENSSSCG00000014284;ENSSSCG00000025655;ENSSSCG00000008824;ENSSSCG00000008557;ENSSSCG00000016845;ENSSSCG00000017873;ENSSSCG00000020682;ENSSSCG00000004354;ENSSSCG00000027639;ENSSSCG00000005638;ENSSSCG00000021386;ENSSSCG00000030345;ENSSSCG00000001871;ENSSSCG00000010295;ENSSSCG00000007285;ENSSSCG00000000234;ENSS…
	0000030552;ENSSSCG00000017786;ENSSSCG00000017789;ENSSSCG00000015278;ENSSSCG00000021112;ENSSSCG00000011316;ENSSSCG00000014851;ENSSSCG00000015823;ENSSSCG00000013994;ENSSSCG00000006092;ENSSSCG00000021867;ENSSSCG00000007165;ENSSSCG00000002792;ENSSSCG00000005459;ENSSSCG00000027927;ENSSSCG00000003511;ENSSSCG00000008689;ENSSSCG00000003351;ENSSSCG00000015524;ENSSSCG00000008677;ENSSSCG00000002726;ENSSSCG0…
	014071;ENSSSCG00000024864;ENSSSCG00000008134;ENSSSCG00000002000;ENSSSCG00000005131;ENSSSCG00000020756;ENSSSCG00000017290;ENSSSCG00000004093;ENSSSCG00000028443;ENSSSCG00000025124;ENSSSCG00000014362;ENSSSCG00000010512;ENSSSCG00000026144;ENSSSCG00000007964;ENSSSCG00000015016;ENSSSCG00000002411;ENSSSCG00000001383;ENSSSCG00000028738;ENSSSCG00000002550;ENSSSCG00000009698;ENSSSCG00000029792;ENSSSCG00000…
conservative_14_83878	ENSSSCG00000017094;ENSSSCG00000023674;ENSSSCG00000005528;ENSSSCG00000017207;ENSSSCG00000017386;ENSSSCG00000005119;ENSSSCG00000009037;ENSSSCG00000029764;ENSSSCG00000020732;ENSSSCG00000007944;ENSSSCG00000001736;ENSSSCG00000016289;ENSSSCG00000014291;ENSSSCG00000010431;ENSSSCG00000027775;ENSSSCG00000027537;ENSSSCG00000025348;ENSSSCG00000004358;ENSSSCG00000015202;ENSSSCG00000026520;ENSSSCG00000013751;…
conservative_14_84542	ENSSSCG00000022233;ENSSSCG00000000661;ENSSSCG00000017693;ENSSSCG00000005303;ENSSSCG00000027953;ENSSSCG00000004849;ENSSSCG00000027734;ENSSSCG00000023904;ENSSSCG00000009616;ENSSSCG00000015717;ENSSSCG00000021173;ENSSSCG00000000587;ENSSSCG00000020775;ENSSSCG00000025524;ENSSSCG00000000734;ENSSSCG00000002510;ENSSSCG00000001506;ENSSSCG00000013751;ENSSSCG00000028858;ENSSSCG00000003614;ENSSSCG00000001422;…
conservative_14_84856	ENSSSCG00000005225
conservative_14_84877	ENSSSCG00000021987;ENSSSCG00000002246;ENSSSCG00000003876;ENSSSCG00000009880;ENSSSCG00000010816;ENSSSCG00000008261;ENSSSCG00000024613;ENSSSCG00000012508;ENSSSCG00000026117;ENSSSCG00000026089;ENSSSCG00000008020;ENSSSCG00000014395;ENSSSCG00000027528;ENSSSCG00000004065;ENSSSCG00000029302;ENSSSCG00000015107;ENSSSCG00000001700;ENSSSCG00000010524;ENSSSCG00000027189;ENSSSCG00000004441;ENSSSCG00000007145;…
conservative_14_84953	ENSSSCG00000028354;ENSSSCG00000002957;ENSSSCG00000004103;ENSSSCG00000027669;ENSSSCG00000029508;ENSSSCG00000003802;ENSSSCG00000028137;ENSSSCG00000015493;ENSSSCG00000029533;ENSSSCG00000021718;ENSSSCG00000000240;ENSSSCG00000012570;ENSSSCG00000015781;ENSSSCG00000016529;ENSSSCG00000024910;ENSSSCG00000005921;ENSSSCG00000000248;ENSSSCG00000003016;ENSSSCG00000007991;ENSSSCG00000022248;ENSSSCG00000016217;…
	SCG00000017772;ENSSSCG00000016412;ENSSSCG00000008503;ENSSSCG00000000742;ENSSSCG00000007149;ENSSSCG00000022088;ENSSSCG00000026732;ENSSSCG00000004346;ENSSSCG00000003338;ENSSSCG00000012769;ENSSSCG00000023633;ENSSSCG00000012998;ENSSSCG00000014614;ENSSSCG00000022502;ENSSSCG00000027926;ENSSSCG00000016799;ENSSSCG00000030270;ENSSSCG00000009047;ENSSSCG00000010381;ENSSSCG00000007999;ENSSSCG00000008703;ENSS…
	0000014376;ENSSSCG00000001913;ENSSSCG00000000067;ENSSSCG00000017362;ENSSSCG00000009676;ENSSSCG00000011208;ENSSSCG00000002508;ENSSSCG00000016701;ENSSSCG00000026560;ENSSSCG00000004164;ENSSSCG00000025783;ENSSSCG00000005489;ENSSSCG00000014804;ENSSSCG00000017478;ENSSSCG00000008648;ENSSSCG00000004318;ENSSSCG00000001100;ENSSSCG00000025270;ENSSSCG00000029945;ENSSSCG00000028874;ENSSSCG00000016441;ENSSSCG0…
conservative_14_84954	ENSSSCG00000006572;ENSSSCG00000026385;ENSSSCG00000013006;ENSSSCG00000020673;ENSSSCG00000007425;ENSSSCG00000003640;ENSSSCG00000003222;ENSSSCG00000010584;ENSSSCG00000012001;ENSSSCG00000016248;ENSSSCG00000023314;ENSSSCG00000011422;ENSSSCG00000013246;ENSSSCG00000007903;ENSSSCG00000005608;ENSSSCG00000015399;ENSSSCG00000029745;ENSSSCG00000016400;ENSSSCG00000029724;ENSSSCG00000011257;ENSSSCG00000023475;…
	SCG00000006512;ENSSSCG00000000778;ENSSSCG00000022529;ENSSSCG00000010318;ENSSSCG00000016827;ENSSSCG00000023549;ENSSSCG00000005490;ENSSSCG00000013124;ENSSSCG00000024425;ENSSSCG00000017641;ENSSSCG00000016734;ENSSSCG00000010683;ENSSSCG00000021466;ENSSSCG00000024936;ENSSSCG00000020813;ENSSSCG00000013368;ENSSSCG00000027844;ENSSSCG00000030134;ENSSSCG00000025676;ENSSSCG00000030365;ENSSSCG00000011064;ENSS…
	0000007855;ENSSSCG00000029330;ENSSSCG00000000701;ENSSSCG00000029495;ENSSSCG00000013123;ENSSSCG00000008893;ENSSSCG00000024596;ENSSSCG00000024537;ENSSSCG00000007365;ENSSSCG00000006862;ENSSSCG00000012409;ENSSSCG00000022338;ENSSSCG00000012074;ENSSSCG00000020725;ENSSSCG00000009758;ENSSSCG00000029346;ENSSSCG00000016874;ENSSSCG00000012903;ENSSSCG00000002483;ENSSSCG00000000021;ENSSSCG00000021780;ENSSSCG0…
conservative_14_85661	ENSSSCG00000024048;ENSSSCG00000021094;ENSSSCG00000029571;ENSSSCG00000010358;ENSSSCG00000025116;ENSSSCG00000005076;ENSSSCG00000026764;ENSSSCG00000028531;ENSSSCG00000010352;ENSSSCG00000017155;ENSSSCG00000012837;ENSSSCG00000013773;ENSSSCG00000022933;ENSSSCG00000017106;ENSSSCG00000016211;ENSSSCG00000012878;ENSSSCG00000008634;ENSSSCG00000003602;ENSSSCG00000009226;ENSSSCG00000016303;ENSSSCG00000008226;…
conservative_14_85934	ENSSSCG00000012780;ENSSSCG00000022343;ENSSSCG00000028717;ENSSSCG00000021071;ENSSSCG00000005297;ENSSSCG00000013743;ENSSSCG00000002263;ENSSSCG00000005908;ENSSSCG00000022969;ENSSSCG00000008589;ENSSSCG00000007563;ENSSSCG00000006216;ENSSSCG00000022149;ENSSSCG00000017055;ENSSSCG00000014567;ENSSSCG00000012789;ENSSSCG00000030125;ENSSSCG00000013527;ENSSSCG00000018057;ENSSSCG00000004712;ENSSSCG00000010394;…
conservative_14_86722	ENSSSCG00000009166;ENSSSCG00000010131;ENSSSCG00000015715;ENSSSCG00000008590;ENSSSCG00000027355;ENSSSCG00000024310;ENSSSCG00000018056;ENSSSCG00000013758;ENSSSCG00000029388;ENSSSCG00000013582;ENSSSCG00000010185;ENSSSCG00000013861;ENSSSCG00000021585;ENSSSCG00000015982;ENSSSCG00000010671;ENSSSCG00000007678;ENSSSCG00000008274;ENSSSCG00000007482;ENSSSCG00000004506;ENSSSCG00000030589;ENSSSCG00000021750;…
conservative_14_86732	ENSSSCG00000014710;ENSSSCG00000003442;ENSSSCG00000022465;ENSSSCG00000009142;ENSSSCG00000008618;ENSSSCG00000016698;ENSSSCG00000028192;ENSSSCG00000004919;ENSSSCG00000004485;ENSSSCG00000015664;ENSSSCG00000006793;ENSSSCG00000004822;ENSSSCG00000012410;ENSSSCG00000007477;ENSSSCG00000006970;ENSSSCG00000011045;ENSSSCG00000013110;ENSSSCG00000011953;ENSSSCG00000014320;ENSSSCG00000015135;ENSSSCG00000029281;…
	SCG00000028925;ENSSSCG00000008704;ENSSSCG00000008631;ENSSSCG00000008536;ENSSSCG00000023625;ENSSSCG00000011947;ENSSSCG00000012826;ENSSSCG00000002511;ENSSSCG00000010384;ENSSSCG00000002806;ENSSSCG00000000869;ENSSSCG00000027758;ENSSSCG00000030690;ENSSSCG00000014868;ENSSSCG00000006382;ENSSSCG00000021573;ENSSSCG00000021941;ENSSSCG00000014114;ENSSSCG00000028170;ENSSSCG00000008413;ENSSSCG00000015820;ENSS…
	0000000832;ENSSSCG00000008179;ENSSSCG00000008860;ENSSSCG00000028802;ENSSSCG00000012402;ENSSSCG00000002817;ENSSSCG00000006707;ENSSSCG00000007858;ENSSSCG00000022775;ENSSSCG00000017565;ENSSSCG00000023901;ENSSSCG00000020744;ENSSSCG00000030435;ENSSSCG00000009543;ENSSSCG00000017672;ENSSSCG00000025003;ENSSSCG00000002664;ENSSSCG00000016763;ENSSSCG00000002862;ENSSSCG00000016347;ENSSSCG00000005326;ENSSSCG0…
conservative_14_88902	ENSSSCG00000017912;ENSSSCG00000018058;ENSSSCG00000007348;ENSSSCG00000028703;ENSSSCG00000010544;ENSSSCG00000011995;ENSSSCG00000011569;ENSSSCG00000020749;ENSSSCG00000022906;ENSSSCG00000015694;ENSSSCG00000022590;ENSSSCG00000000111;ENSSSCG00000008040;ENSSSCG00000009846;ENSSSCG00000008113;ENSSSCG00000015135;ENSSSCG00000009672;ENSSSCG00000007895;ENSSSCG00000029302;ENSSSCG00000013542;ENSSSCG00000014825;…
conservative_14_90981	ENSSSCG00000027189;ENSSSCG00000015756;ENSSSCG00000021639;ENSSSCG00000016821;ENSSSCG00000000075;ENSSSCG00000013616;ENSSSCG00000008596;ENSSSCG00000003039;ENSSSCG00000017214;ENSSSCG00000028330;ENSSSCG00000001511;ENSSSCG00000026792;ENSSSCG00000003861;ENSSSCG00000021448;ENSSSCG00000006511;ENSSSCG00000008281;ENSSSCG00000004273;ENSSSCG00000011850;ENSSSCG00000011278;ENSSSCG00000013282;ENSSSCG00000023178;…
conservative_14_91476	ENSSSCG00000014376;ENSSSCG00000013034;ENSSSCG00000030627;ENSSSCG00000022509;ENSSSCG00000010078;ENSSSCG00000006350;ENSSSCG00000000189;ENSSSCG00000011612;ENSSSCG00000004678;ENSSSCG00000002508;ENSSSCG00000020746;ENSSSCG00000021586;ENSSSCG00000014567;ENSSSCG00000007180;ENSSSCG00000024380;ENSSSCG00000000482;ENSSSCG00000006981;ENSSSCG00000002263;ENSSSCG00000001913;ENSSSCG00000000168;ENSSSCG00000007514;…
	SCG00000008590;ENSSSCG00000010601;ENSSSCG00000013017;ENSSSCG00000002425;ENSSSCG00000003362;ENSSSCG00000021305;ENSSSCG00000030652;ENSSSCG00000030329;ENSSSCG00000014631;ENSSSCG00000024679;ENSSSCG00000024379;ENSSSCG00000001651;ENSSSCG00000023109;ENSSSCG00000022118;ENSSSCG00000010186;ENSSSCG00000003974;ENSSSCG00000025205;ENSSSCG00000000133;ENSSSCG00000005349;ENSSSCG00000017872;ENSSSCG00000016156;ENSS…
conservative_14_92054	ENSSSCG00000007590;ENSSSCG00000001342;ENSSSCG00000017819;ENSSSCG00000026939;ENSSSCG00000010770;ENSSSCG00000016417;ENSSSCG00000028434;ENSSSCG00000011425;ENSSSCG00000017550;ENSSSCG00000024605;ENSSSCG00000002138;ENSSSCG00000002917;ENSSSCG00000009927;ENSSSCG00000001474;ENSSSCG00000010707;ENSSSCG00000004554;ENSSSCG00000007896;ENSSSCG00000008190;ENSSSCG00000012287;ENSSSCG00000010103;ENSSSCG00000005651;…
	SCG00000002873;ENSSSCG00000002286;ENSSSCG00000024300;ENSSSCG00000004946;ENSSSCG00000003306;ENSSSCG00000015835;ENSSSCG00000001370;ENSSSCG00000011731;ENSSSCG00000025060;ENSSSCG00000004160;ENSSSCG00000002736;ENSSSCG00000016953;ENSSSCG00000001686;ENSSSCG00000026813;ENSSSCG00000011964;ENSSSCG00000030657;ENSSSCG00000007030;ENSSSCG00000021587;ENSSSCG00000001912;ENSSSCG00000023565;ENSSSCG00000001888;ENSS…
conservative_14_92406	ENSSSCG00000030660;ENSSSCG00000028945;ENSSSCG00000003687;ENSSSCG00000030363;ENSSSCG00000007476;ENSSSCG00000020926;ENSSSCG00000026610;ENSSSCG00000001485;ENSSSCG00000028558;ENSSSCG00000027496;ENSSSCG00000007425;ENSSSCG00000016222;ENSSSCG00000004142;ENSSSCG00000023314;ENSSSCG00000029536;ENSSSCG00000025766;ENSSSCG00000005472;ENSSSCG00000000388;ENSSSCG00000016612;ENSSSCG00000012838;ENSSSCG00000007182;…
conservative_14_92590	ENSSSCG00000029308;ENSSSCG00000021478;ENSSSCG00000010239;ENSSSCG00000002919;ENSSSCG00000017286;ENSSSCG00000004673;ENSSSCG00000008735;ENSSSCG00000025920;ENSSSCG00000006049;ENSSSCG00000014112;ENSSSCG00000006457;ENSSSCG00000016503;ENSSSCG00000025130;ENSSSCG00000029403;ENSSSCG00000002658;ENSSSCG00000015079;ENSSSCG00000028179;ENSSSCG00000023092;ENSSSCG00000009977;ENSSSCG00000023015;ENSSSCG00000018056;…
	SCG00000004420;ENSSSCG00000013028;ENSSSCG00000001372;ENSSSCG00000017352;ENSSSCG00000026680;ENSSSCG00000018052;ENSSSCG00000002406;ENSSSCG00000007030;ENSSSCG00000028553;ENSSSCG00000006014;ENSSSCG00000024753;ENSSSCG00000024816;ENSSSCG00000030200;ENSSSCG00000003344;ENSSSCG00000023114;ENSSSCG00000013992;ENSSSCG00000018058;ENSSSCG00000030298;ENSSSCG00000004573;ENSSSCG00000005007;ENSSSCG00000028220;ENSS…
	0000015985;ENSSSCG00000002140;ENSSSCG00000008081;ENSSSCG00000022839;ENSSSCG00000031035;ENSSSCG00000023351;ENSSSCG00000003577;ENSSSCG00000003044;ENSSSCG00000029626;ENSSSCG00000013800;ENSSSCG00000012318;ENSSSCG00000003447;ENSSSCG00000010273;ENSSSCG00000012037;ENSSSCG00000016518;ENSSSCG00000006031;ENSSSCG00000017364;ENSSSCG00000004929;ENSSSCG00000017207;ENSSSCG00000024823;ENSSSCG00000006804;ENSSSCG0…
conservative_14_92687	ENSSSCG00000005584;ENSSSCG00000024682;ENSSSCG00000001660;ENSSSCG00000005356;ENSSSCG00000028903;ENSSSCG00000023429;ENSSSCG00000017991;ENSSSCG00000001624;ENSSSCG00000029401;ENSSSCG00000014286;ENSSSCG00000003263;ENSSSCG00000022987;ENSSSCG00000017515;ENSSSCG00000005954;ENSSSCG00000011409;ENSSSCG00000030070;ENSSSCG00000014318;ENSSSCG00000013620;ENSSSCG00000025620;ENSSSCG00000000619;ENSSSCG00000004493;…
conservative_14_92691	ENSSSCG00000007899;ENSSSCG00000025436;ENSSSCG00000017835;ENSSSCG00000002373;ENSSSCG00000004992;ENSSSCG00000010073;ENSSSCG00000008723;ENSSSCG00000022501;ENSSSCG00000013916;ENSSSCG00000003196;ENSSSCG00000007647;ENSSSCG00000007917;ENSSSCG00000026912;ENSSSCG00000029486;ENSSSCG00000013829;ENSSSCG00000011087;ENSSSCG00000003564;ENSSSCG00000009895;ENSSSCG00000013086;ENSSSCG00000008247;ENSSSCG00000000893;…
	SCG00000022655;ENSSSCG00000015494;ENSSSCG00000021158;ENSSSCG00000027173;ENSSSCG00000017474;ENSSSCG00000029339;ENSSSCG00000025636;ENSSSCG00000023031;ENSSSCG00000005424;ENSSSCG00000030243;ENSSSCG00000030137;ENSSSCG00000013906;ENSSSCG00000022763;ENSSSCG00000009605;ENSSSCG00000006201;ENSSSCG00000015741;ENSSSCG00000023764;ENSSSCG00000020905;ENSSSCG00000007538;ENSSSCG00000028544;ENSSSCG00000010002;ENSS…
	0000002246;ENSSSCG00000014681;ENSSSCG00000007032;ENSSSCG00000006053;ENSSSCG00000016286;ENSSSCG00000007958;ENSSSCG00000017806;ENSSSCG00000012902;ENSSSCG00000006950;ENSSSCG00000001700;ENSSSCG00000009169;ENSSSCG00000012853;ENSSSCG00000027189;ENSSSCG00000010524;ENSSSCG00000029278;ENSSSCG00000002820;ENSSSCG00000024552;ENSSSCG00000017117;ENSSSCG00000004674;ENSSSCG00000003143;ENSSSCG00000000688;ENSSSCG0…
conservative_14_92692	ENSSSCG00000007622;ENSSSCG00000024633;ENSSSCG00000003733;ENSSSCG00000027227;ENSSSCG00000003468;ENSSSCG00000021377;ENSSSCG00000030514;ENSSSCG00000011266;ENSSSCG00000025283;ENSSSCG00000007145;ENSSSCG00000001888;ENSSSCG00000009988;ENSSSCG00000007304;ENSSSCG00000003030;ENSSSCG00000001686;ENSSSCG00000022457;ENSSSCG00000025060;ENSSSCG00000009633;ENSSSCG00000024512;ENSSSCG00000026117;ENSSSCG00000001370;…
	SCG00000021850;ENSSSCG00000004436;ENSSSCG00000024426;ENSSSCG00000007678;ENSSSCG00000014823;ENSSSCG00000006105;ENSSSCG00000004871;ENSSSCG00000027378;ENSSSCG00000000276;ENSSSCG00000007982;ENSSSCG00000013236;ENSSSCG00000013582;ENSSSCG00000029388;ENSSSCG00000008026;ENSSSCG00000010297;ENSSSCG00000002142;ENSSSCG00000026289;ENSSSCG00000021731;ENSSSCG00000006835;ENSSSCG00000022962;ENSSSCG00000027406;ENSS…
	0000007811;ENSSSCG00000001061;ENSSSCG00000005304;ENSSSCG00000010251;ENSSSCG00000001286;ENSSSCG00000003368;ENSSSCG00000012103;ENSSSCG00000003192;ENSSSCG00000021013;ENSSSCG00000003265;ENSSSCG00000011978;ENSSSCG00000016009;ENSSSCG00000017178;ENSSSCG00000028672;ENSSSCG00000017522;ENSSSCG00000017122;ENSSSCG00000007174;ENSSSCG00000005751;ENSSSCG00000007228;ENSSSCG00000008682;ENSSSCG00000021874;ENSSSCG0…
conservative_15_100312	ENSSSCG00000004434;ENSSSCG00000007698;ENSSSCG00000000228;ENSSSCG00000007665;ENSSSCG00000004962;ENSSSCG00000025788;ENSSSCG00000003092;ENSSSCG00000020809;ENSSSCG00000005782;ENSSSCG00000017299;ENSSSCG00000013007;ENSSSCG00000006547;ENSSSCG00000012150;ENSSSCG00000007265;ENSSSCG00000014390;ENSSSCG00000002367;ENSSSCG00000003202;ENSSSCG00000012917;ENSSSCG00000004826;ENSSSCG00000014599;ENSSSCG00000005914;…
	SCG00000012893;ENSSSCG00000016748;ENSSSCG00000023228;ENSSSCG00000007199;ENSSSCG00000024162;ENSSSCG00000007794;ENSSSCG00000006650;ENSSSCG00000000611;ENSSSCG00000023044;ENSSSCG00000025620;ENSSSCG00000001744;ENSSSCG00000007456;ENSSSCG00000024456;ENSSSCG00000000206;ENSSSCG00000003321;ENSSSCG00000015567;ENSSSCG00000008493;ENSSSCG00000002821;ENSSSCG00000009964;ENSSSCG00000023032;ENSSSCG00000004493;ENSS…
	0000011302;ENSSSCG00000013524;ENSSSCG00000028444;ENSSSCG00000003154;ENSSSCG00000005232;ENSSSCG00000011277;ENSSSCG00000005224;ENSSSCG00000007748;ENSSSCG00000000901;ENSSSCG00000028878;ENSSSCG00000025844;ENSSSCG00000020667;ENSSSCG00000025206;ENSSSCG00000009482;ENSSSCG00000003427;ENSSSCG00000028090;ENSSSCG00000003329;ENSSSCG00000005486;ENSSSCG00000017818;ENSSSCG00000028647;ENSSSCG00000002555;ENSSSCG0…
	024664;ENSSSCG00000010865;ENSSSCG00000026145;ENSSSCG00000001667;ENSSSCG00000020678;ENSSSCG00000009826;ENSSSCG00000021405;ENSSSCG00000017186;ENSSSCG00000024316;ENSSSCG00000007993;ENSSSCG00000025432;ENSSSCG00000022187;ENSSSCG00000004275;ENSSSCG00000017416;ENSSSCG00000022700;ENSSSCG00000012658;ENSSSCG00000005455;ENSSSCG00000022602;ENSSSCG00000022339;ENSSSCG00000025772;ENSSSCG00000021806;ENSSSCG00000…
conservative_15_100875	ENSSSCG00000009626;ENSSSCG00000024446;ENSSSCG00000022492;ENSSSCG00000010863;ENSSSCG00000004421;ENSSSCG00000012598;ENSSSCG00000027937;ENSSSCG00000011638;ENSSSCG00000013833;ENSSSCG00000012054;ENSSSCG00000009815;ENSSSCG00000001651;ENSSSCG00000011033;ENSSSCG00000007482;ENSSSCG00000029659;ENSSSCG00000030111;ENSSSCG00000023992;ENSSSCG00000000260;ENSSSCG00000027746;ENSSSCG00000024876;ENSSSCG00000030831;…
conservative_15_102467	ENSSSCG00000017237;ENSSSCG00000014455;ENSSSCG00000001485;ENSSSCG00000003143;ENSSSCG00000024099;ENSSSCG00000012347;ENSSSCG00000008984;ENSSSCG00000021915;ENSSSCG00000027009;ENSSSCG00000022566;ENSSSCG00000012197;ENSSSCG00000003155;ENSSSCG00000016789;ENSSSCG00000023988;ENSSSCG00000029167;ENSSSCG00000021579;ENSSSCG00000004222;ENSSSCG00000023137;ENSSSCG00000023453;ENSSSCG00000021230;ENSSSCG00000005477;…
conservative_15_103364	ENSSSCG00000030938;ENSSSCG00000024158;ENSSSCG00000029589;ENSSSCG00000005444;ENSSSCG00000016200;ENSSSCG00000001619;ENSSSCG00000028577;ENSSSCG00000026594;ENSSSCG00000002755;ENSSSCG00000022075;ENSSSCG00000007540;ENSSSCG00000000874;ENSSSCG00000016897;ENSSSCG00000012604;ENSSSCG00000017010;ENSSSCG00000025116;ENSSSCG00000010330;ENSSSCG00000017497;ENSSSCG00000029482;ENSSSCG00000009748;ENSSSCG00000015188;…
	SCG00000012850;ENSSSCG00000011518;ENSSSCG00000003404;ENSSSCG00000024344;ENSSSCG00000009751;ENSSSCG00000005961;ENSSSCG00000009431;ENSSSCG00000025695;ENSSSCG00000020756;ENSSSCG00000002170;ENSSSCG00000023272;ENSSSCG00000026822;ENSSSCG00000006360;ENSSSCG00000010564;ENSSSCG00000010031;ENSSSCG00000007757;ENSSSCG00000017411;ENSSSCG00000027908;ENSSSCG00000010449;ENSSSCG00000026788;ENSSSCG00000025634;ENSS…
conservative_15_105176	ENSSSCG00000027347;ENSSSCG00000005834;ENSSSCG00000001929;ENSSSCG00000017027;ENSSSCG00000007915;ENSSSCG00000015188;ENSSSCG00000030271;ENSSSCG00000016612;ENSSSCG00000027381;ENSSSCG00000025766;ENSSSCG00000016210;ENSSSCG00000023097;ENSSSCG00000025145;ENSSSCG00000026890;ENSSSCG00000027496;ENSSSCG00000026077;ENSSSCG00000007232;ENSSSCG00000030363;ENSSSCG00000001510;ENSSSCG00000002038;ENSSSCG00000007949;…
	SCG00000003898;ENSSSCG00000027112;ENSSSCG00000023178;ENSSSCG00000017624;ENSSSCG00000017696;ENSSSCG00000015252;ENSSSCG00000009632;ENSSSCG00000000234;ENSSSCG00000000449;ENSSSCG00000026383;ENSSSCG00000010067;ENSSSCG00000025448;ENSSSCG00000003133;ENSSSCG00000028266;ENSSSCG00000007501;ENSSSCG00000030520;ENSSSCG00000005918;ENSSSCG00000003066;ENSSSCG00000005638;ENSSSCG00000024750;ENSSSCG00000020659;ENSS…
conservative_15_92874	ENSSSCG00000006255;ENSSSCG00000011870;ENSSSCG00000014349;ENSSSCG00000015049;ENSSSCG00000015931;ENSSSCG00000029300;ENSSSCG00000016059;ENSSSCG00000013397;ENSSSCG00000022993;ENSSSCG00000028393;ENSSSCG00000012399;ENSSSCG00000021437;ENSSSCG00000007686
conservative_15_92925	ENSSSCG00000021523;ENSSSCG00000008512;ENSSSCG00000014554;ENSSSCG00000013611;ENSSSCG00000002359;ENSSSCG00000030364;ENSSSCG00000022098;ENSSSCG00000001822;ENSSSCG00000012241;ENSSSCG00000004663;ENSSSCG00000026302;ENSSSCG00000012857;ENSSSCG00000001147;ENSSSCG00000008319;ENSSSCG00000001157;ENSSSCG00000017755;ENSSSCG00000028019;ENSSSCG00000002362;ENSSSCG00000013403;ENSSSCG00000003166;ENSSSCG00000005628;…
conservative_15_93886	ENSSSCG00000023403;ENSSSCG00000010103;ENSSSCG00000012287;ENSSSCG00000013042;ENSSSCG00000015152;ENSSSCG00000016157;ENSSSCG00000022828;ENSSSCG00000011437;ENSSSCG00000009951;ENSSSCG00000003478;ENSSSCG00000000062;ENSSSCG00000017962;ENSSSCG00000010329;ENSSSCG00000001800;ENSSSCG00000006345;ENSSSCG00000014372;ENSSSCG00000023172;ENSSSCG00000010770;ENSSSCG00000027412;ENSSSCG00000001229;ENSSSCG00000005030;…
	SCG00000008241;ENSSSCG00000025577;ENSSSCG00000006959;ENSSSCG00000008696;ENSSSCG00000022657;ENSSSCG00000026075;ENSSSCG00000001596;ENSSSCG00000030459;ENSSSCG00000011407;ENSSSCG00000009833;ENSSSCG00000024531;ENSSSCG00000012083;ENSSSCG00000014872;ENSSSCG00000013900;ENSSSCG00000009656;ENSSSCG00000016673;ENSSSCG00000023378;ENSSSCG00000017480;ENSSSCG00000010303;ENSSSCG00000013559;ENSSSCG00000023937;ENSS…
conservative_15_94547	ENSSSCG00000013768;ENSSSCG00000024324;ENSSSCG00000003230;ENSSSCG00000000020;ENSSSCG00000021767;ENSSSCG00000016684;ENSSSCG00000007601;ENSSSCG00000022614;ENSSSCG00000015222;ENSSSCG00000023146;ENSSSCG00000007125;ENSSSCG00000007523;ENSSSCG00000023448;ENSSSCG00000011327;ENSSSCG00000021122;ENSSSCG00000030344;ENSSSCG00000026293;ENSSSCG00000003573;ENSSSCG00000022766;ENSSSCG00000001465;ENSSSCG00000017637;…
	SCG00000025089;ENSSSCG00000004041;ENSSSCG00000000892;ENSSSCG00000003464;ENSSSCG00000008847;ENSSSCG00000007703;ENSSSCG00000005780;ENSSSCG00000002830;ENSSSCG00000028996;ENSSSCG00000022197;ENSSSCG00000030865;ENSSSCG00000010016;ENSSSCG00000009946;ENSSSCG00000002656;ENSSSCG00000024335;ENSSSCG00000015276;ENSSSCG00000029147;ENSSSCG00000025652;ENSSSCG00000004112;ENSSSCG00000026644;ENSSSCG00000015565;ENSS…
	0000015861;ENSSSCG00000012353;ENSSSCG00000009666;ENSSSCG00000017046;ENSSSCG00000015135;ENSSSCG00000023270;ENSSSCG00000014339;ENSSSCG00000002843;ENSSSCG00000027683;ENSSSCG00000029405;ENSSSCG00000014785;ENSSSCG00000007548;ENSSSCG00000027083;ENSSSCG00000023078;ENSSSCG00000014079;ENSSSCG00000029823;ENSSSCG00000012065;ENSSSCG00000023037;ENSSSCG00000025151;ENSSSCG00000021176;ENSSSCG00000028221;ENSSSCG0…
conservative_15_95671	ENSSSCG00000012161;ENSSSCG00000013944;ENSSSCG00000022350;ENSSSCG00000023727;ENSSSCG00000010310;ENSSSCG00000011316;ENSSSCG00000015252;ENSSSCG00000009632;ENSSSCG00000014399;ENSSSCG00000022935;ENSSSCG00000024567;ENSSSCG00000007953;ENSSSCG00000010549;ENSSSCG00000017143;ENSSSCG00000016734;ENSSSCG00000010683;ENSSSCG00000010210;ENSSSCG00000000396;ENSSSCG00000013368;ENSSSCG00000003460;ENSSSCG00000011391;…
conservative_15_96595	ENSSSCG00000008701;ENSSSCG00000028840;ENSSSCG00000024444;ENSSSCG00000012973;ENSSSCG00000030165;ENSSSCG00000017082;ENSSSCG00000011530;ENSSSCG00000013023;ENSSSCG00000029752;ENSSSCG00000000695;ENSSSCG00000008501;ENSSSCG00000009521;ENSSSCG00000003350;ENSSSCG00000027364;ENSSSCG00000011212;ENSSSCG00000014567;ENSSSCG00000023279;ENSSSCG00000027395;ENSSSCG00000007305;ENSSSCG00000015613;ENSSSCG00000003472;…
conservative_15_99508	ENSSSCG00000007268;ENSSSCG00000009211;ENSSSCG00000022733;ENSSSCG00000024316;ENSSSCG00000005871;ENSSSCG00000021405;ENSSSCG00000005206;ENSSSCG00000006220;ENSSSCG00000011452;ENSSSCG00000022054;ENSSSCG00000027911;ENSSSCG00000007277;ENSSSCG00000028916;ENSSSCG00000009440;ENSSSCG00000022279;ENSSSCG00000025748;ENSSSCG00000014054;ENSSSCG00000002701;ENSSSCG00000001500;ENSSSCG00000003388;ENSSSCG00000026298;…
	SCG00000010724;ENSSSCG00000021855;ENSSSCG00000013457;ENSSSCG00000024421;ENSSSCG00000011656;ENSSSCG00000024817;ENSSSCG00000006759;ENSSSCG00000005760;ENSSSCG00000004989;ENSSSCG00000024796;ENSSSCG00000008029;ENSSSCG00000024315;ENSSSCG00000021230;ENSSSCG00000021078;ENSSSCG00000003732;ENSSSCG00000003135;ENSSSCG00000031039;ENSSSCG00000012824;ENSSSCG00000003736;ENSSSCG00000022161;ENSSSCG00000025792;ENSS…
conservative_15_99677	ENSSSCG00000008020;ENSSSCG00000008247;ENSSSCG00000003470;ENSSSCG00000007147;ENSSSCG00000013829;ENSSSCG00000023139;ENSSSCG00000002042;ENSSSCG00000003196;ENSSSCG00000021897;ENSSSCG00000007981;ENSSSCG00000017184;ENSSSCG00000029879;ENSSSCG00000028310;ENSSSCG00000002392;ENSSSCG00000008644;ENSSSCG00000021759;ENSSSCG00000027783;ENSSSCG00000012284;ENSSSCG00000029880;ENSSSCG00000023057;ENSSSCG00000004384;…
conservative_16_105259	ENSSSCG00000002431;ENSSSCG00000006154;ENSSSCG00000017415;ENSSSCG00000009316;ENSSSCG00000008937;ENSSSCG00000008757;ENSSSCG00000007451;ENSSSCG00000017779;ENSSSCG00000000176;ENSSSCG00000028954;ENSSSCG00000002408;ENSSSCG00000022626;ENSSSCG00000001986;ENSSSCG00000026700;ENSSSCG00000029321;ENSSSCG00000017694;ENSSSCG00000028725;ENSSSCG00000014875;ENSSSCG00000008913;ENSSSCG00000003340;ENSSSCG00000001597;…
	SCG00000017538;ENSSSCG00000007957;ENSSSCG00000029758;ENSSSCG00000028711;ENSSSCG00000022446;ENSSSCG00000020776;ENSSSCG00000029279;ENSSSCG00000006353;ENSSSCG00000030697;ENSSSCG00000008079;ENSSSCG00000000300;ENSSSCG00000017977;ENSSSCG00000003777;ENSSSCG00000001819;ENSSSCG00000029310;ENSSSCG00000013444;ENSSSCG00000025554;ENSSSCG00000005939;ENSSSCG00000013591;ENSSSCG00000000037;ENSSSCG00000003156;ENSS…
	0000009018;ENSSSCG00000027434;ENSSSCG00000027446;ENSSSCG00000007895;ENSSSCG00000022971;ENSSSCG00000001239;ENSSSCG00000011761;ENSSSCG00000004179;ENSSSCG00000004932;ENSSSCG00000027371;ENSSSCG00000014242;ENSSSCG00000022014;ENSSSCG00000030591;ENSSSCG00000006491;ENSSSCG00000000716;ENSSSCG00000008019;ENSSSCG00000027575;ENSSSCG00000014623;ENSSSCG00000017920;ENSSSCG00000000877;ENSSSCG00000026588;ENSSSCG0…
conservative_16_105315	ENSSSCG00000016191;ENSSSCG00000002517;ENSSSCG00000016485;ENSSSCG00000002457;ENSSSCG00000029980;ENSSSCG00000007675;ENSSSCG00000014669;ENSSSCG00000012608;ENSSSCG00000029432;ENSSSCG00000027664;ENSSSCG00000006989;ENSSSCG00000005278;ENSSSCG00000010788;ENSSSCG00000005731;ENSSSCG00000003823;ENSSSCG00000014690;ENSSSCG00000000921;ENSSSCG00000007808;ENSSSCG00000023819;ENSSSCG00000002999;ENSSSCG00000027205;…
	SCG00000005996;ENSSSCG00000022192;ENSSSCG00000008281;ENSSSCG00000007073;ENSSSCG00000023796;ENSSSCG00000012981;ENSSSCG00000012102;ENSSSCG00000001563;ENSSSCG00000009526;ENSSSCG00000009938;ENSSSCG00000015847;ENSSSCG00000027921;ENSSSCG00000003018;ENSSSCG00000003889;ENSSSCG00000025377;ENSSSCG00000027480;ENSSSCG00000013375;ENSSSCG00000017222;ENSSSCG00000010426;ENSSSCG00000013668;ENSSSCG00000024636;ENSS…
conservative_16_105774	ENSSSCG00000010761;ENSSSCG00000012154;ENSSSCG00000026197;ENSSSCG00000020680;ENSSSCG00000023145;ENSSSCG00000029516;ENSSSCG00000010772;ENSSSCG00000029267;ENSSSCG00000012036;ENSSSCG00000005623;ENSSSCG00000005383;ENSSSCG00000014755;ENSSSCG00000009002;ENSSSCG00000003329;ENSSSCG00000013653;ENSSSCG00000012134;ENSSSCG00000017818;ENSSSCG00000028269;ENSSSCG00000016617;ENSSSCG00000005632;ENSSSCG00000002432;…
	SCG00000030358;ENSSSCG00000001534;ENSSSCG00000015066;ENSSSCG00000020831;ENSSSCG00000003602;ENSSSCG00000029631;ENSSSCG00000007767;ENSSSCG00000022068;ENSSSCG00000030092;ENSSSCG00000002696;ENSSSCG00000011002;ENSSSCG00000009480;ENSSSCG00000030619;ENSSSCG00000030163;ENSSSCG00000012843;ENSSSCG00000011125;ENSSSCG00000014911
conservative_16_105871	ENSSSCG00000020853;ENSSSCG00000013036;ENSSSCG00000027290;ENSSSCG00000027330;ENSSSCG00000010925;ENSSSCG00000030345;ENSSSCG00000022049;ENSSSCG00000025872;ENSSSCG00000029237;ENSSSCG00000028309;ENSSSCG00000010283;ENSSSCG00000000095;ENSSSCG00000010295;ENSSSCG00000011872;ENSSSCG00000008557;ENSSSCG00000021499;ENSSSCG00000012963;ENSSSCG00000023443;ENSSSCG00000021252;ENSSSCG00000010585;ENSSSCG00000004354;…
	SCG00000028346;ENSSSCG00000015237;ENSSSCG00000015966;ENSSSCG00000016222;ENSSSCG00000013313;ENSSSCG00000027381;ENSSSCG00000010479;ENSSSCG00000025850;ENSSSCG00000004820;ENSSSCG00000002453;ENSSSCG00000008923;ENSSSCG00000008903;ENSSSCG00000011153;ENSSSCG00000011613;ENSSSCG00000001510;ENSSSCG00000007949;ENSSSCG00000016781;ENSSSCG00000029697;ENSSSCG00000002741;ENSSSCG00000005667;ENSSSCG00000014393;ENSS…
	0000012521;ENSSSCG00000016777;ENSSSCG00000030953;ENSSSCG00000004387;ENSSSCG00000024295;ENSSSCG00000001485;ENSSSCG00000012947;ENSSSCG00000021948;ENSSSCG00000015818;ENSSSCG00000012401;ENSSSCG00000028229;ENSSSCG00000011144;ENSSSCG00000029953;ENSSSCG00000003839;ENSSSCG00000006729;ENSSSCG00000015522;ENSSSCG00000025874;ENSSSCG00000010667;ENSSSCG00000004904;ENSSSCG00000006009;ENSSSCG00000017136;ENSSSCG0…
conservative_16_106288	ENSSSCG00000011780;ENSSSCG00000003217;ENSSSCG00000002385;ENSSSCG00000004655;ENSSSCG00000025331;ENSSSCG00000009445;ENSSSCG00000020846;ENSSSCG00000017536;ENSSSCG00000009858;ENSSSCG00000024093;ENSSSCG00000023667;ENSSSCG00000007007;ENSSSCG00000013911;ENSSSCG00000016423;ENSSSCG00000017237;ENSSSCG00000029332;ENSSSCG00000021453;ENSSSCG00000027040;ENSSSCG00000017201;ENSSSCG00000013527;ENSSSCG00000018057;…
	SCG00000026619;ENSSSCG00000001412;ENSSSCG00000002544;ENSSSCG00000021954;ENSSSCG00000007803;ENSSSCG00000005477;ENSSSCG00000001083;ENSSSCG00000000905;ENSSSCG00000026220;ENSSSCG00000026950;ENSSSCG00000006384;ENSSSCG00000001793;ENSSSCG00000030406;ENSSSCG00000012654;ENSSSCG00000003251;ENSSSCG00000012395;ENSSSCG00000024161;ENSSSCG00000007924;ENSSSCG00000000066;ENSSSCG00000006531;ENSSSCG00000013113;ENSS…
conservative_16_106789	ENSSSCG00000008982;ENSSSCG00000007131;ENSSSCG00000021782;ENSSSCG00000008618;ENSSSCG00000008645;ENSSSCG00000004919;ENSSSCG00000002925;ENSSSCG00000025195;ENSSSCG00000001774;ENSSSCG00000000591;ENSSSCG00000020663;ENSSSCG00000015135;ENSSSCG00000008250;ENSSSCG00000014339;ENSSSCG00000021656;ENSSSCG00000029950;ENSSSCG00000001398;ENSSSCG00000013110;ENSSSCG00000025791;ENSSSCG00000029260;ENSSSCG00000031047;…
	SCG00000009110;ENSSSCG00000007760;ENSSSCG00000016941;ENSSSCG00000027021;ENSSSCG00000005106;ENSSSCG00000022033;ENSSSCG00000023437;ENSSSCG00000010034;ENSSSCG00000022884;ENSSSCG00000021585;ENSSSCG00000015984;ENSSSCG00000022236;ENSSSCG00000000157;ENSSSCG00000024349;ENSSSCG00000021071;ENSSSCG00000017571;ENSSSCG00000016477;ENSSSCG00000010609;ENSSSCG00000009243;ENSSSCG00000003161;ENSSSCG00000023012;ENSS…
	0000030876;ENSSSCG00000024687;ENSSSCG00000012088;ENSSSCG00000012717;ENSSSCG00000025597;ENSSSCG00000003421;ENSSSCG00000029947;ENSSSCG00000017232;ENSSSCG00000016900;ENSSSCG00000018049;ENSSSCG00000002866;ENSSSCG00000017926;ENSSSCG00000010987;ENSSSCG00000009230;ENSSSCG00000006215;ENSSSCG00000014637;ENSSSCG00000003383;ENSSSCG00000029249;ENSSSCG00000010900;ENSSSCG00000008709;ENSSSCG00000005037;ENSSSCG0…
conservative_16_106858	ENSSSCG00000025423;ENSSSCG00000012855;ENSSSCG00000017051;ENSSSCG00000003847;ENSSSCG00000020843;ENSSSCG00000011714;ENSSSCG00000027286;ENSSSCG00000008914;ENSSSCG00000008321;ENSSSCG00000007567;ENSSSCG00000000937;ENSSSCG00000010670;ENSSSCG00000010271;ENSSSCG00000011978;ENSSSCG00000026628;ENSSSCG00000009781;ENSSSCG00000004572;ENSSSCG00000027262;ENSSSCG00000012103;ENSSSCG00000023939;ENSSSCG00000003833;…
	SCG00000022583;ENSSSCG00000015530;ENSSSCG00000016802;ENSSSCG00000014304;ENSSSCG00000013503;ENSSSCG00000015981;ENSSSCG00000006385;ENSSSCG00000018039;ENSSSCG00000003771;ENSSSCG00000008762;ENSSSCG00000022749;ENSSSCG00000030064;ENSSSCG00000010079;ENSSSCG00000000359;ENSSSCG00000012637;ENSSSCG00000017517;ENSSSCG00000021743;ENSSSCG00000011893;ENSSSCG00000029024;ENSSSCG00000001400;ENSSSCG00000025574;ENSS…
	0000025401;ENSSSCG00000017199;ENSSSCG00000007508;ENSSSCG00000001977;ENSSSCG00000011904;ENSSSCG00000021924;ENSSSCG00000023570;ENSSSCG00000006256;ENSSSCG00000003260;ENSSSCG00000007523;ENSSSCG00000003016;ENSSSCG00000029425;ENSSSCG00000007991;ENSSSCG00000024952;ENSSSCG00000010555;ENSSSCG00000015115;ENSSSCG00000009757;ENSSSCG00000000020;ENSSSCG00000006036;ENSSSCG00000006643;ENSSSCG00000016684;ENSSSCG0…
	016461;ENSSSCG00000008291;ENSSSCG00000017953;ENSSSCG00000026526;ENSSSCG00000029447;ENSSSCG00000017322;ENSSSCG00000025689;ENSSSCG00000003359;ENSSSCG00000030149;ENSSSCG00000013983;ENSSSCG00000008816;ENSSSCG00000015617;ENSSSCG00000025092;ENSSSCG00000000783;ENSSSCG00000006622;ENSSSCG00000017796;ENSSSCG00000014951;ENSSSCG00000026664;ENSSSCG00000009513;ENSSSCG00000024428;ENSSSCG00000003320;ENSSSCG00000…
conservative_16_107222	ENSSSCG00000000704;ENSSSCG00000017995;ENSSSCG00000016256
conservative_16_107581	ENSSSCG00000023080;ENSSSCG00000025723;ENSSSCG00000010027;ENSSSCG00000011495;ENSSSCG00000025876;ENSSSCG00000026141;ENSSSCG00000010687;ENSSSCG00000028076;ENSSSCG00000021758;ENSSSCG00000013524;ENSSSCG00000016851;ENSSSCG00000027454;ENSSSCG00000000811;ENSSSCG00000016419;ENSSSCG00000010879;ENSSSCG00000021196;ENSSSCG00000011653;ENSSSCG00000006875;ENSSSCG00000016297;ENSSSCG00000007116;ENSSSCG00000002847;…
conservative_16_107993	ENSSSCG00000003227;ENSSSCG00000001521;ENSSSCG00000011255;ENSSSCG00000028471;ENSSSCG00000007317;ENSSSCG00000010594;ENSSSCG00000026010;ENSSSCG00000012315;ENSSSCG00000000132;ENSSSCG00000013430;ENSSSCG00000011819;ENSSSCG00000025226;ENSSSCG00000000577;ENSSSCG00000024384;ENSSSCG00000030177;ENSSSCG00000028583;ENSSSCG00000012955;ENSSSCG00000006621;ENSSSCG00000024618;ENSSSCG00000015949;ENSSSCG00000023340;…
	SCG00000012918;ENSSSCG00000016260;ENSSSCG00000017459;ENSSSCG00000027686;ENSSSCG00000029987;ENSSSCG00000008013;ENSSSCG00000003169;ENSSSCG00000008231;ENSSSCG00000012830;ENSSSCG00000026754;ENSSSCG00000021741;ENSSSCG00000025649;ENSSSCG00000000769;ENSSSCG00000020815;ENSSSCG00000027342;ENSSSCG00000025220;ENSSSCG00000014628;ENSSSCG00000002921;ENSSSCG00000001391;ENSSSCG00000005190;ENSSSCG00000024021;ENSS…
conservative_16_108741	ENSSSCG00000027491;ENSSSCG00000020868;ENSSSCG00000026516;ENSSSCG00000014994;ENSSSCG00000007368;ENSSSCG00000015681;ENSSSCG00000000912;ENSSSCG00000007672;ENSSSCG00000016757;ENSSSCG00000003561;ENSSSCG00000002333;ENSSSCG00000002546;ENSSSCG00000006452;ENSSSCG00000006375;ENSSSCG00000028148;ENSSSCG00000005325;ENSSSCG00000015633;ENSSSCG00000023648;ENSSSCG00000009503;ENSSSCG00000015290;ENSSSCG00000029999;…
conservative_16_108742	ENSSSCG00000025416;ENSSSCG00000008092;ENSSSCG00000022636;ENSSSCG00000029729;ENSSSCG00000015874;ENSSSCG00000003573;ENSSSCG00000024578;ENSSSCG00000015250;ENSSSCG00000024345;ENSSSCG00000014235;ENSSSCG00000013994;ENSSSCG00000016529;ENSSSCG00000004511;ENSSSCG00000027756;ENSSSCG00000028856;ENSSSCG00000028007;ENSSSCG00000010648;ENSSSCG00000013491;ENSSSCG00000028312;ENSSSCG00000021364;ENSSSCG00000002309;…
conservative_16_109152	ENSSSCG00000009897;ENSSSCG00000026161;ENSSSCG00000025374;ENSSSCG00000003888;ENSSSCG00000017252;ENSSSCG00000000114;ENSSSCG00000003058;ENSSSCG00000026261;ENSSSCG00000021370;ENSSSCG00000011532;ENSSSCG00000026936;ENSSSCG00000006651;ENSSSCG00000001826;ENSSSCG00000028164;ENSSSCG00000016605;ENSSSCG00000029503;ENSSSCG00000028195;ENSSSCG00000023631;ENSSSCG00000022674;ENSSSCG00000004980;ENSSSCG00000006704;…
conservative_16_109388	ENSSSCG00000025972;ENSSSCG00000007453;ENSSSCG00000001436;ENSSSCG00000027670;ENSSSCG00000026661;ENSSSCG00000004117;ENSSSCG00000029212;ENSSSCG00000013053;ENSSSCG00000021724;ENSSSCG00000006465;ENSSSCG00000021402;ENSSSCG00000005228;ENSSSCG00000021131;ENSSSCG00000022527;ENSSSCG00000021886;ENSSSCG00000030017;ENSSSCG00000017187;ENSSSCG00000023376;ENSSSCG00000003317;ENSSSCG00000018025;ENSSSCG00000015544;…
conservative_16_110291	ENSSSCG00000022121;ENSSSCG00000012944;ENSSSCG00000012985;ENSSSCG00000009878;ENSSSCG00000002011;ENSSSCG00000008041;ENSSSCG00000030049;ENSSSCG00000029744;ENSSSCG00000013546;ENSSSCG00000005710;ENSSSCG00000002314;ENSSSCG00000013618;ENSSSCG00000007211;ENSSSCG00000017398;ENSSSCG00000026602;ENSSSCG00000009030;ENSSSCG00000023347;ENSSSCG00000010307;ENSSSCG00000029900;ENSSSCG00000027920;ENSSSCG00000020716;…
	SCG00000010593;ENSSSCG00000002914;ENSSSCG00000030255;ENSSSCG00000015618;ENSSSCG00000002886;ENSSSCG00000013304;ENSSSCG00000007861;ENSSSCG00000015119;ENSSSCG00000002954;ENSSSCG00000002884;ENSSSCG00000004643;ENSSSCG00000006475;ENSSSCG00000011894;ENSSSCG00000017778;ENSSSCG00000012790;ENSSSCG00000007289;ENSSSCG00000003578;ENSSSCG00000010017;ENSSSCG00000025618;ENSSSCG00000003156;ENSSSCG00000011507;ENSS…
	0000005778;ENSSSCG00000012999;ENSSSCG00000025924;ENSSSCG00000022721;ENSSSCG00000008207;ENSSSCG00000024578;ENSSSCG00000026875;ENSSSCG00000006273;ENSSSCG00000002608;ENSSSCG00000005205;ENSSSCG00000002381;ENSSSCG00000026765;ENSSSCG00000012274;ENSSSCG00000001910;ENSSSCG00000026331;ENSSSCG00000003067;ENSSSCG00000023762;ENSSSCG00000028018;ENSSSCG00000027062;ENSSSCG00000012953;ENSSSCG00000000110;ENSSSCG0…
conservative_17_110772	ENSSSCG00000013764;ENSSSCG00000027986;ENSSSCG00000000567;ENSSSCG00000013434;ENSSSCG00000011426;ENSSSCG00000021347;ENSSSCG00000011621;ENSSSCG00000011762
conservative_17_111919	ENSSSCG00000009412;ENSSSCG00000008957;ENSSSCG00000013382;ENSSSCG00000006254;ENSSSCG00000008296;ENSSSCG00000030283;ENSSSCG00000003341;ENSSSCG00000013840;ENSSSCG00000010728;ENSSSCG00000014561;ENSSSCG00000020821;ENSSSCG00000029201;ENSSSCG00000003857;ENSSSCG00000029061;ENSSSCG00000026417;ENSSSCG00000010519;ENSSSCG00000001370;ENSSSCG00000007968;ENSSSCG00000014980;ENSSSCG00000009633;ENSSSCG00000024512;…
	SCG00000017349;ENSSSCG00000003239;ENSSSCG00000007430;ENSSSCG00000024152;ENSSSCG00000027376;ENSSSCG00000025602;ENSSSCG00000021328;ENSSSCG00000008167;ENSSSCG00000012620;ENSSSCG00000007336;ENSSSCG00000016929;ENSSSCG00000015515;ENSSSCG00000021721;ENSSSCG00000028512;ENSSSCG00000021746;ENSSSCG00000021714;ENSSSCG00000021540;ENSSSCG00000024328;ENSSSCG00000010118;ENSSSCG00000014691;ENSSSCG00000021935;ENSS…
	0000023516;ENSSSCG00000028825;ENSSSCG00000016897;ENSSSCG00000024423;ENSSSCG00000014662;ENSSSCG00000003672;ENSSSCG00000025116;ENSSSCG00000014446;ENSSSCG00000003622;ENSSSCG00000017136;ENSSSCG00000016255;ENSSSCG00000007473;ENSSSCG00000009705;ENSSSCG00000024158;ENSSSCG00000023384;ENSSSCG00000003729;ENSSSCG00000006697;ENSSSCG00000022678;ENSSSCG00000016200;ENSSSCG00000000060;ENSSSCG00000016555;ENSSSCG0…
conservative_17_113049	ENSSSCG00000025775;ENSSSCG00000016943;ENSSSCG00000030065;ENSSSCG00000006358;ENSSSCG00000015068;ENSSSCG00000009875;ENSSSCG00000016704;ENSSSCG00000023675;ENSSSCG00000030645;ENSSSCG00000000717;ENSSSCG00000030029;ENSSSCG00000012904;ENSSSCG00000029506;ENSSSCG00000023484;ENSSSCG00000001806;ENSSSCG00000015336;ENSSSCG00000022705;ENSSSCG00000011895;ENSSSCG00000016833;ENSSSCG00000009746;ENSSSCG00000024388;…
	SCG00000017644;ENSSSCG00000027569;ENSSSCG00000005360;ENSSSCG00000012171;ENSSSCG00000017956;ENSSSCG00000015896;ENSSSCG00000013063;ENSSSCG00000000038;ENSSSCG00000014405;ENSSSCG00000017759;ENSSSCG00000006162;ENSSSCG00000014813;ENSSSCG00000029990;ENSSSCG00000017335;ENSSSCG00000024480;ENSSSCG00000001786;ENSSSCG00000002653;ENSSSCG00000028327;ENSSSCG00000027725;ENSSSCG00000022153;ENSSSCG00000003586;ENSS…
	0000011229;ENSSSCG00000007247;ENSSSCG00000020732;ENSSSCG00000027953;ENSSSCG00000023391;ENSSSCG00000024694;ENSSSCG00000008599;ENSSSCG00000004849;ENSSSCG00000024710;ENSSSCG00000021173;ENSSSCG00000029683;ENSSSCG00000028563;ENSSSCG00000001425;ENSSSCG00000013670;ENSSSCG00000027558;ENSSSCG00000000900;ENSSSCG00000005855;ENSSSCG00000004561;ENSSSCG00000022941;ENSSSCG00000023290;ENSSSCG00000013396;ENSSSCG0…
	015074;ENSSSCG00000027348;ENSSSCG00000027986;ENSSSCG00000016177;ENSSSCG00000007140;ENSSSCG00000003000;ENSSSCG00000001749;ENSSSCG00000003182;ENSSSCG00000002998;ENSSSCG00000006639;ENSSSCG00000030109;ENSSSCG00000012112;ENSSSCG00000003006;ENSSSCG00000024862;ENSSSCG00000023682;ENSSSCG00000007969;ENSSSCG00000028076;ENSSSCG00000017192;ENSSSCG00000026819;ENSSSCG00000014635;ENSSSCG00000023289;ENSSSCG00000…
conservative_17_113355	ENSSSCG00000026887;ENSSSCG00000015916;ENSSSCG00000009486;ENSSSCG00000001443;ENSSSCG00000027068;ENSSSCG00000026276;ENSSSCG00000007472;ENSSSCG00000004966;ENSSSCG00000022148;ENSSSCG00000008759;ENSSSCG00000006231;ENSSSCG00000008850;ENSSSCG00000007032;ENSSSCG00000023137;ENSSSCG00000030857;ENSSSCG00000010230;ENSSSCG00000025265;ENSSSCG00000011598;ENSSSCG00000008014;ENSSSCG00000009609;ENSSSCG00000011970;…
	SCG00000010687;ENSSSCG00000021298;ENSSSCG00000012365;ENSSSCG00000028419;ENSSSCG00000001085;ENSSSCG00000029268;ENSSSCG00000027960;ENSSSCG00000016469;ENSSSCG00000016564;ENSSSCG00000026579;ENSSSCG00000028250;ENSSSCG00000005662;ENSSSCG00000011108;ENSSSCG00000009131;ENSSSCG00000015756;ENSSSCG00000009268;ENSSSCG00000023639;ENSSSCG00000003391;ENSSSCG00000021342;ENSSSCG00000001538;ENSSSCG00000003240;ENSS…
conservative_17_113911	ENSSSCG00000023109;ENSSSCG00000025470;ENSSSCG00000010753;ENSSSCG00000030329;ENSSSCG00000010601;ENSSSCG00000002425;ENSSSCG00000010704;ENSSSCG00000003345;ENSSSCG00000014204;ENSSSCG00000024230;ENSSSCG00000003481;ENSSSCG00000024119;ENSSSCG00000004290;ENSSSCG00000012849;ENSSSCG00000028517;ENSSSCG00000000940;ENSSSCG00000003721;ENSSSCG00000017502;ENSSSCG00000023156;ENSSSCG00000011037;ENSSSCG00000012857;…
	SCG00000007186;ENSSSCG00000014446;ENSSSCG00000003171;ENSSSCG00000023475;ENSSSCG00000016810;ENSSSCG00000016897;ENSSSCG00000007540;ENSSSCG00000014662;ENSSSCG00000015399;ENSSSCG00000013888;ENSSSCG00000005941;ENSSSCG00000014782;ENSSSCG00000029745;ENSSSCG00000001619;ENSSSCG00000006286;ENSSSCG00000012089;ENSSSCG00000028629;ENSSSCG00000016603;ENSSSCG00000025928;ENSSSCG00000024314;ENSSSCG00000028787;ENSS…
conservative_17_113997	ENSSSCG00000010476;ENSSSCG00000001428;ENSSSCG00000016184;ENSSSCG00000012068;ENSSSCG00000010300;ENSSSCG00000014039;ENSSSCG00000000205;ENSSSCG00000004411;ENSSSCG00000001931;ENSSSCG00000000477;ENSSSCG00000009947;ENSSSCG00000026676;ENSSSCG00000014890;ENSSSCG00000014439;ENSSSCG00000002846;ENSSSCG00000016789;ENSSSCG00000012267;ENSSSCG00000024236;ENSSSCG00000021261;ENSSSCG00000002026;ENSSSCG00000010580;…
	SCG00000003114;ENSSSCG00000016313;ENSSSCG00000017610;ENSSSCG00000025294;ENSSSCG00000008700;ENSSSCG00000014778;ENSSSCG00000028805;ENSSSCG00000028531;ENSSSCG00000008453;ENSSSCG00000010706;ENSSSCG00000008128;ENSSSCG00000010109;ENSSSCG00000016391;ENSSSCG00000012741;ENSSSCG00000010183;ENSSSCG00000008030;ENSSSCG00000029835;ENSSSCG00000000629;ENSSSCG00000000271;ENSSSCG00000015611;ENSSSCG00000020893;ENSS…
conservative_17_113998	ENSSSCG00000000628;ENSSSCG00000014395;ENSSSCG00000012982;ENSSSCG00000010796;ENSSSCG00000002959;ENSSSCG00000001513;ENSSSCG00000013235;ENSSSCG00000005831;ENSSSCG00000024781;ENSSSCG00000002246;ENSSSCG00000023137;ENSSSCG00000012250;ENSSSCG00000022329;ENSSSCG00000004708;ENSSSCG00000004441;ENSSSCG00000009357;ENSSSCG00000002989;ENSSSCG00000021222;ENSSSCG00000024879;ENSSSCG00000024552;ENSSSCG00000017117;…
	SCG00000008510;ENSSSCG00000025977;ENSSSCG00000010600;ENSSSCG00000003191;ENSSSCG00000014091;ENSSSCG00000027009;ENSSSCG00000012569;ENSSSCG00000008823;ENSSSCG00000023124;ENSSSCG00000028445;ENSSSCG00000012884;ENSSSCG00000008973;ENSSSCG00000013262;ENSSSCG00000030552;ENSSSCG00000022422;ENSSSCG00000006779;ENSSSCG00000000976;ENSSSCG00000022860;ENSSSCG00000024305;ENSSSCG00000002689;ENSSSCG00000016728;ENSS…
conservative_17_114297	ENSSSCG00000001708;ENSSSCG00000004432;ENSSSCG00000002759;ENSSSCG00000030608;ENSSSCG00000020991;ENSSSCG00000017524;ENSSSCG00000029154;ENSSSCG00000023939;ENSSSCG00000000523;ENSSSCG00000013614;ENSSSCG00000022129;ENSSSCG00000011141;ENSSSCG00000011550;ENSSSCG00000017214;ENSSSCG00000014031;ENSSSCG00000005597;ENSSSCG00000007567;ENSSSCG00000017187;ENSSSCG00000002825;ENSSSCG00000014794;ENSSSCG00000012053;…
conservative_17_114298	ENSSSCG00000001945;ENSSSCG00000026858;ENSSSCG00000021400;ENSSSCG00000023611;ENSSSCG00000027189;ENSSSCG00000027840;ENSSSCG00000005245;ENSSSCG00000015945;ENSSSCG00000002771;ENSSSCG00000021816;ENSSSCG00000002042;ENSSSCG00000010629;ENSSSCG00000005831;ENSSSCG00000024781;ENSSSCG00000010142;ENSSSCG00000010816;ENSSSCG00000011817;ENSSSCG00000003737;ENSSSCG00000027246;ENSSSCG00000017320;ENSSSCG00000003178;…
conservative_17_114299	ENSSSCG00000013598;ENSSSCG00000012889;ENSSSCG00000000662;ENSSSCG00000023944;ENSSSCG00000022410;ENSSSCG00000013303;ENSSSCG00000015137;ENSSSCG00000005530;ENSSSCG00000009457;ENSSSCG00000000264;ENSSSCG00000030337;ENSSSCG00000027565;ENSSSCG00000017997;ENSSSCG00000009436;ENSSSCG00000015620;ENSSSCG00000005382;ENSSSCG00000009931;ENSSSCG00000015677;ENSSSCG00000025425;ENSSSCG00000015211;ENSSSCG00000003167;…
	SCG00000027390;ENSSSCG00000027128;ENSSSCG00000015258;ENSSSCG00000017756;ENSSSCG00000003215;ENSSSCG00000002739;ENSSSCG00000029374;ENSSSCG00000013837;ENSSSCG00000007092;ENSSSCG00000011694;ENSSSCG00000012512;ENSSSCG00000017277;ENSSSCG00000017203;ENSSSCG00000002927;ENSSSCG00000012741;ENSSSCG00000016193;ENSSSCG00000028696;ENSSSCG00000005067;ENSSSCG00000008842;ENSSSCG00000015780;ENSSSCG00000017648;ENSS…
conservative_17_114389	ENSSSCG00000003030;ENSSSCG00000030330;ENSSSCG00000013382;ENSSSCG00000002864;ENSSSCG00000030283;ENSSSCG00000023001;ENSSSCG00000003699;ENSSSCG00000006008;ENSSSCG00000017196;ENSSSCG00000007622;ENSSSCG00000010728;ENSSSCG00000029201;ENSSSCG00000023220;ENSSSCG00000010519;ENSSSCG00000026117;ENSSSCG00000009633;ENSSSCG00000023363;ENSSSCG00000004754;ENSSSCG00000003178;ENSSSCG00000013237;ENSSSCG00000024851;…
	SCG00000025988;ENSSSCG00000021917;ENSSSCG00000000545;ENSSSCG00000010570;ENSSSCG00000016580;ENSSSCG00000029557;ENSSSCG00000007493;ENSSSCG00000012850;ENSSSCG00000013731;ENSSSCG00000001520;ENSSSCG00000011518;ENSSSCG00000000704;ENSSSCG00000029620;ENSSSCG00000027795;ENSSSCG00000007791;ENSSSCG00000003770;ENSSSCG00000009431;ENSSSCG00000024514;ENSSSCG00000010739;ENSSSCG00000008187;ENSSSCG00000005750;ENSS…
conservative_17_114390	ENSSSCG00000030095;ENSSSCG00000022195;ENSSSCG00000020850;ENSSSCG00000017884;ENSSSCG00000013909;ENSSSCG00000008677;ENSSSCG00000014293;ENSSSCG00000009917;ENSSSCG00000012553;ENSSSCG00000022824;ENSSSCG00000025820;ENSSSCG00000011485;ENSSSCG00000027324;ENSSSCG00000025824;ENSSSCG00000012275;ENSSSCG00000029561;ENSSSCG00000008265;ENSSSCG00000002532;ENSSSCG00000011342;ENSSSCG00000025160;ENSSSCG00000024794;…
	SCG00000000469;ENSSSCG00000003128;ENSSSCG00000013360;ENSSSCG00000000983;ENSSSCG00000000968;ENSSSCG00000023921;ENSSSCG00000010396;ENSSSCG00000027672;ENSSSCG00000016503;ENSSSCG00000017490;ENSSSCG00000006274;ENSSSCG00000008240;ENSSSCG00000017286;ENSSSCG00000025350;ENSSSCG00000030589;ENSSSCG00000003582;ENSSSCG00000013615;ENSSSCG00000005645;ENSSSCG00000010170;ENSSSCG00000029236;ENSSSCG00000005602;ENSS…
conservative_17_114603	ENSSSCG00000024804;ENSSSCG00000022182;ENSSSCG00000002495;ENSSSCG00000028595;ENSSSCG00000002719;ENSSSCG00000003017;ENSSSCG00000022221;ENSSSCG00000009231;ENSSSCG00000001005;ENSSSCG00000004956;ENSSSCG00000012034;ENSSSCG00000007520;ENSSSCG00000022831;ENSSSCG00000024166;ENSSSCG00000005742;ENSSSCG00000014347;ENSSSCG00000015604;ENSSSCG00000008572;ENSSSCG00000007800;ENSSSCG00000005605;ENSSSCG00000023627;…
	SCG00000028467;ENSSSCG00000012620;ENSSSCG00000007977;ENSSSCG00000009921;ENSSSCG00000007430;ENSSSCG00000024152;ENSSSCG00000029421;ENSSSCG00000004923;ENSSSCG00000010199;ENSSSCG00000029202;ENSSSCG00000025602;ENSSSCG00000003142;ENSSSCG00000000243;ENSSSCG00000026930;ENSSSCG00000013545;ENSSSCG00000012858;ENSSSCG00000005934;ENSSSCG00000003239;ENSSSCG00000011377;ENSSSCG00000017349;ENSSSCG00000000195;ENSS…
	0000001075;ENSSSCG00000001231;ENSSSCG00000005836;ENSSSCG00000026448;ENSSSCG00000000401;ENSSSCG00000017087;ENSSSCG00000013412;ENSSSCG00000013320;ENSSSCG00000001641;ENSSSCG00000012840;ENSSSCG00000014726;ENSSSCG00000026092;ENSSSCG00000015497;ENSSSCG00000002921;ENSSSCG00000029880;ENSSSCG00000008984;ENSSSCG00000011436;ENSSSCG00000024021;ENSSSCG00000008268;ENSSSCG00000015536;ENSSSCG00000030920;ENSSSCG0…
	003235;ENSSSCG00000007161;ENSSSCG00000011295;ENSSSCG00000016093;ENSSSCG00000027402;ENSSSCG00000011675;ENSSSCG00000029927;ENSSSCG00000002720;ENSSSCG00000014895;ENSSSCG00000021194;ENSSSCG00000010527;ENSSSCG00000014394;ENSSSCG00000002235;ENSSSCG00000016809;ENSSSCG00000023738;ENSSSCG00000009665;ENSSSCG00000021646;ENSSSCG00000010645;ENSSSCG00000001508;ENSSSCG00000030249;ENSSSCG00000026422;ENSSSCG00000…
conservative_17_115321	ENSSSCG00000008640;ENSSSCG00000007027;ENSSSCG00000000918;ENSSSCG00000007546;ENSSSCG00000010349;ENSSSCG00000020756;ENSSSCG00000005740;ENSSSCG00000007691;ENSSSCG00000014370;ENSSSCG00000012293;ENSSSCG00000004371;ENSSSCG00000006832;ENSSSCG00000006624;ENSSSCG00000012895;ENSSSCG00000007115;ENSSSCG00000010564;ENSSSCG00000010031;ENSSSCG00000010522;ENSSSCG00000020913;ENSSSCG00000012066;ENSSSCG00000016331;…
conservative_17_117324	ENSSSCG00000022856;ENSSSCG00000023150;ENSSSCG00000013262;ENSSSCG00000021852;ENSSSCG00000024604;ENSSSCG00000007003;ENSSSCG00000007642;ENSSSCG00000029003;ENSSSCG00000007583;ENSSSCG00000010077;ENSSSCG00000021668;ENSSSCG00000010534;ENSSSCG00000025667;ENSSSCG00000015278;ENSSSCG00000017789;ENSSSCG00000012161;ENSSSCG00000021364;ENSSSCG00000008122;ENSSSCG00000005249;ENSSSCG00000015699;ENSSSCG00000001910;…
	SCG00000002295;ENSSSCG00000011805;ENSSSCG00000001925;ENSSSCG00000012363;ENSSSCG00000021521;ENSSSCG00000002892;ENSSSCG00000000862;ENSSSCG00000024549;ENSSSCG00000004074;ENSSSCG00000030528;ENSSSCG00000024967;ENSSSCG00000017366;ENSSSCG00000001258;ENSSSCG00000015902;ENSSSCG00000004307;ENSSSCG00000011859;ENSSSCG00000006539;ENSSSCG00000006618;ENSSSCG00000002993;ENSSSCG00000007710;ENSSSCG00000005257;ENSS…
conservative_17_117664	ENSSSCG00000007705;ENSSSCG00000029641;ENSSSCG00000006522;ENSSSCG00000021266;ENSSSCG00000015544;ENSSSCG00000011689;ENSSSCG00000010879;ENSSSCG00000003432;ENSSSCG00000008943;ENSSSCG00000002370;ENSSSCG00000006718;ENSSSCG00000022310;ENSSSCG00000029375;ENSSSCG00000013901;ENSSSCG00000026152;ENSSSCG00000023483;ENSSSCG00000017566;ENSSSCG00000017533;ENSSSCG00000018047;ENSSSCG00000026781;ENSSSCG00000008200;…
conservative_17_117734	ENSSSCG00000006845;ENSSSCG00000010185;ENSSSCG00000026362;ENSSSCG00000017251;ENSSSCG00000005094;ENSSSCG00000003362;ENSSSCG00000011047;ENSSSCG00000024446;ENSSSCG00000007478;ENSSSCG00000011052;ENSSSCG00000009831;ENSSSCG00000003152;ENSSSCG00000017747;ENSSSCG00000008534;ENSSSCG00000005372;ENSSSCG00000013744;ENSSSCG00000013155;ENSSSCG00000006954;ENSSSCG00000014387;ENSSSCG00000014931;ENSSSCG00000008738;…
conservative_17_118757	ENSSSCG00000014337;ENSSSCG00000002706;ENSSSCG00000024437;ENSSSCG00000004464;ENSSSCG00000003201;ENSSSCG00000007231;ENSSSCG00000028681;ENSSSCG00000006948;ENSSSCG00000009711;ENSSSCG00000028284;ENSSSCG00000008289;ENSSSCG00000008300;ENSSSCG00000030921;ENSSSCG00000030073;ENSSSCG00000024333;ENSSSCG00000015980;ENSSSCG00000030168;ENSSSCG00000009131;ENSSSCG00000015345;ENSSSCG00000014562;ENSSSCG00000015322;…
conservative_18_119896	ENSSSCG00000010768;ENSSSCG00000021360;ENSSSCG00000008481;ENSSSCG00000013495;ENSSSCG00000021032;ENSSSCG00000000002;ENSSSCG00000000193;ENSSSCG00000026539;ENSSSCG00000014433;ENSSSCG00000023973;ENSSSCG00000029525;ENSSSCG00000020972;ENSSSCG00000016614;ENSSSCG00000010654;ENSSSCG00000009300;ENSSSCG00000011145;ENSSSCG00000021041;ENSSSCG00000002476;ENSSSCG00000009910;ENSSSCG00000001867;ENSSSCG00000009004;…
	SCG00000000692;ENSSSCG00000029440;ENSSSCG00000023412;ENSSSCG00000004734;ENSSSCG00000021092;ENSSSCG00000030285;ENSSSCG00000012712;ENSSSCG00000014125;ENSSSCG00000021949;ENSSSCG00000025931;ENSSSCG00000022039;ENSSSCG00000000260;ENSSSCG00000027105;ENSSSCG00000025021;ENSSSCG00000015116;ENSSSCG00000022265;ENSSSCG00000004787;ENSSSCG00000009556;ENSSSCG00000010394;ENSSSCG00000017260;ENSSSCG00000005621;ENSS…
conservative_18_120796	ENSSSCG00000009337;ENSSSCG00000007460
conservative_18_121394	ENSSSCG00000025245;ENSSSCG00000021600;ENSSSCG00000007373;ENSSSCG00000008362;ENSSSCG00000016834;ENSSSCG00000027033;ENSSSCG00000008844;ENSSSCG00000001918;ENSSSCG00000006625;ENSSSCG00000015261;ENSSSCG00000027518;ENSSSCG00000002910;ENSSSCG00000027515;ENSSSCG00000021061;ENSSSCG00000021357;ENSSSCG00000008218;ENSSSCG00000024253;ENSSSCG00000007836;ENSSSCG00000009047;ENSSSCG00000016799;ENSSSCG00000007999;…
	SCG00000023264;ENSSSCG00000029163;ENSSSCG00000026793;ENSSSCG00000022953;ENSSSCG00000014454;ENSSSCG00000016432;ENSSSCG00000010796;ENSSSCG00000014395;ENSSSCG00000021845;ENSSSCG00000021882;ENSSSCG00000003371;ENSSSCG00000026968;ENSSSCG00000024781;ENSSSCG00000017159;ENSSSCG00000022723;ENSSSCG00000007569;ENSSSCG00000022368;ENSSSCG00000010376;ENSSSCG00000014361;ENSSSCG00000013907;ENSSSCG00000010138;ENSS…
	0000028829;ENSSSCG00000024029;ENSSSCG00000024567;ENSSSCG00000015550;ENSSSCG00000027389;ENSSSCG00000000674;ENSSSCG00000026269;ENSSSCG00000009778;ENSSSCG00000003438;ENSSSCG00000013261;ENSSSCG00000012329;ENSSSCG00000021915;ENSSSCG00000026350;ENSSSCG00000000419;ENSSSCG00000014238;ENSSSCG00000002405;ENSSSCG00000000318;ENSSSCG00000001859;ENSSSCG00000024564;ENSSSCG00000002991;ENSSSCG00000027745;ENSSSCG0…
conservative_18_123488	ENSSSCG00000017921;ENSSSCG00000006288;ENSSSCG00000013513;ENSSSCG00000028685;ENSSSCG00000016861;ENSSSCG00000025231;ENSSSCG00000007914;ENSSSCG00000011407;ENSSSCG00000013266;ENSSSCG00000005031;ENSSSCG00000023096;ENSSSCG00000021128;ENSSSCG00000003039;ENSSSCG00000023956;ENSSSCG00000030337;ENSSSCG00000015282;ENSSSCG00000023523;ENSSSCG00000005849;ENSSSCG00000029144;ENSSSCG00000022565;ENSSSCG00000007456;…
conservative_18_123531	ENSSSCG00000010508;ENSSSCG00000023602;ENSSSCG00000007762;ENSSSCG00000012386;ENSSSCG00000004903;ENSSSCG00000028239;ENSSSCG00000005759;ENSSSCG00000022256;ENSSSCG00000024821;ENSSSCG00000029637;ENSSSCG00000030572;ENSSSCG00000002033;ENSSSCG00000021630;ENSSSCG00000026152;ENSSSCG00000000811;ENSSSCG00000017219;ENSSSCG00000017862;ENSSSCG00000009764;ENSSSCG00000025789;ENSSSCG00000015797;ENSSSCG00000015255;…
	SCG00000023475;ENSSSCG00000011257;ENSSSCG00000016897;ENSSSCG00000024423;ENSSSCG00000010296;ENSSSCG00000003672;ENSSSCG00000015399;ENSSSCG00000016400;ENSSSCG00000012089;ENSSSCG00000017200;ENSSSCG00000027364;ENSSSCG00000013725;ENSSSCG00000007332;ENSSSCG00000009010;ENSSSCG00000005608;ENSSSCG00000012001;ENSSSCG00000005472;ENSSSCG00000013246;ENSSSCG00000023314;ENSSSCG00000010748;ENSSSCG00000022630;ENSS…
	0000015102;ENSSSCG00000029630;ENSSSCG00000024957;ENSSSCG00000021121;ENSSSCG00000009243;ENSSSCG00000003161;ENSSSCG00000027602;ENSSSCG00000029464;ENSSSCG00000021558;ENSSSCG00000007157;ENSSSCG00000024349;ENSSSCG00000021071;ENSSSCG00000007922;ENSSSCG00000010743;ENSSSCG00000015767;ENSSSCG00000029613;ENSSSCG00000011950;ENSSSCG00000016131;ENSSSCG00000020942;ENSSSCG00000006314;ENSSSCG00000001244;ENSSSCG0…
conservative_18_123858	ENSSSCG00000003503;ENSSSCG00000025741;ENSSSCG00000002345;ENSSSCG00000008202;ENSSSCG00000004791;ENSSSCG00000010379;ENSSSCG00000007512;ENSSSCG00000029834;ENSSSCG00000025792;ENSSSCG00000022161;ENSSSCG00000002455;ENSSSCG00000003705;ENSSSCG00000023127;ENSSSCG00000020882;ENSSSCG00000020837;ENSSSCG00000006643;ENSSSCG00000000020;ENSSSCG00000022538;ENSSSCG00000023848;ENSSSCG00000001816;ENSSSCG00000004178;…
conservative_18_124041	ENSSSCG00000001252;ENSSSCG00000000964;ENSSSCG00000016469;ENSSSCG00000024969;ENSSSCG00000026126;ENSSSCG00000013916;ENSSSCG00000000453;ENSSSCG00000010166;ENSSSCG00000009742;ENSSSCG00000026442;ENSSSCG00000026698;ENSSSCG00000014960;ENSSSCG00000018015;ENSSSCG00000017254;ENSSSCG00000008549;ENSSSCG00000008266;ENSSSCG00000010391;ENSSSCG00000027155;ENSSSCG00000026242;ENSSSCG00000029221;ENSSSCG00000023329;…
conservative_18_124267	ENSSSCG00000007460;ENSSSCG00000009337
conservative_18_125118	ENSSSCG00000022260;ENSSSCG00000012094;ENSSSCG00000012973;ENSSSCG00000009640;ENSSSCG00000016006;ENSSSCG00000009362;ENSSSCG00000015953;ENSSSCG00000029729;ENSSSCG00000025485;ENSSSCG00000012953;ENSSSCG00000007512;ENSSSCG00000026765;ENSSSCG00000025480;ENSSSCG00000023127;ENSSSCG00000016216;ENSSSCG00000027627;ENSSSCG00000007165;ENSSSCG00000006740;ENSSSCG00000004191;ENSSSCG00000021668;ENSSSCG00000014851;…
	SCG00000028513;ENSSSCG00000024311;ENSSSCG00000024576;ENSSSCG00000007989;ENSSSCG00000003956;ENSSSCG00000022906;ENSSSCG00000000672;ENSSSCG00000025534;ENSSSCG00000001137;ENSSSCG00000016433;ENSSSCG00000001074;ENSSSCG00000006461;ENSSSCG00000022368;ENSSSCG00000008749;ENSSSCG00000017885;ENSSSCG00000029578;ENSSSCG00000012380;ENSSSCG00000021882;ENSSSCG00000021845;ENSSSCG00000012141;ENSSSCG00000010796;ENSS…
	0000016627;ENSSSCG00000027855;ENSSSCG00000016855;ENSSSCG00000024235;ENSSSCG00000027150;ENSSSCG00000009792;ENSSSCG00000000209;ENSSSCG00000012785;ENSSSCG00000007509;ENSSSCG00000012649;ENSSSCG00000001554;ENSSSCG00000010235;ENSSSCG00000030426;ENSSSCG00000027514;ENSSSCG00000030541;ENSSSCG00000026832;ENSSSCG00000025907;ENSSSCG00000021006;ENSSSCG00000030637;ENSSSCG00000014019;ENSSSCG00000007052;ENSSSCG0…
conservative_18_125293	ENSSSCG00000024373;ENSSSCG00000024567;ENSSSCG00000023993;ENSSSCG00000003942;ENSSSCG00000004561;ENSSSCG00000004361;ENSSSCG00000009895;ENSSSCG00000011646;ENSSSCG00000010912;ENSSSCG00000000719;ENSSSCG00000004215;ENSSSCG00000000601;ENSSSCG00000030388;ENSSSCG00000000832;ENSSSCG00000009113;ENSSSCG00000017863;ENSSSCG00000005388;ENSSSCG00000026818;ENSSSCG00000005917;ENSSSCG00000003149;ENSSSCG00000028583
conservative_1_12484	ENSSSCG00000025747;ENSSSCG00000015782;ENSSSCG00000015508;ENSSSCG00000002841;ENSSSCG00000005075;ENSSSCG00000029251;ENSSSCG00000009553;ENSSSCG00000003268;ENSSSCG00000005043;ENSSSCG00000000359;ENSSSCG00000010523;ENSSSCG00000006603;ENSSSCG00000026947;ENSSSCG00000000185;ENSSSCG00000023826;ENSSSCG00000026679;ENSSSCG00000022276;ENSSSCG00000016912;ENSSSCG00000014304;ENSSSCG00000027612;ENSSSCG00000009312;…
	SCG00000018053;ENSSSCG00000004034;ENSSSCG00000013113;ENSSSCG00000003064;ENSSSCG00000029778;ENSSSCG00000022454;ENSSSCG00000001646;ENSSSCG00000023074;ENSSSCG00000028698;ENSSSCG00000016459;ENSSSCG00000008317;ENSSSCG00000023788;ENSSSCG00000010478;ENSSSCG00000024067;ENSSSCG00000022963;ENSSSCG00000002507;ENSSSCG00000005780;ENSSSCG00000025170;ENSSSCG00000028551;ENSSSCG00000009365;ENSSSCG00000005250;ENSS…
conservative_1_12489	ENSSSCG00000025573;ENSSSCG00000028176;ENSSSCG00000017998;ENSSSCG00000023132;ENSSSCG00000022235;ENSSSCG00000010307;ENSSSCG00000013846;ENSSSCG00000005487;ENSSSCG00000013865;ENSSSCG00000013423;ENSSSCG00000007211;ENSSSCG00000027964;ENSSSCG00000026227;ENSSSCG00000021839;ENSSSCG00000009878;ENSSSCG00000008041;ENSSSCG00000023584;ENSSSCG00000017509;ENSSSCG00000010143;ENSSSCG00000012297;ENSSSCG00000013546;…
	SCG00000009663;ENSSSCG00000029492;ENSSSCG00000003578;ENSSSCG00000002884;ENSSSCG00000005388;ENSSSCG00000024987;ENSSSCG00000003794;ENSSSCG00000011894;ENSSSCG00000002397;ENSSSCG00000011795;ENSSSCG00000030639;ENSSSCG00000020957;ENSSSCG00000003187;ENSSSCG00000024132;ENSSSCG00000007798;ENSSSCG00000006927;ENSSSCG00000021406;ENSSSCG00000002380;ENSSSCG00000009881;ENSSSCG00000017495;ENSSSCG00000016330;ENSS…
	0000010849;ENSSSCG00000005234;ENSSSCG00000013927;ENSSSCG00000012153;ENSSSCG00000010529;ENSSSCG00000023730;ENSSSCG00000011424;ENSSSCG00000029222;ENSSSCG00000004379;ENSSSCG00000016287;ENSSSCG00000011543;ENSSSCG00000002558;ENSSSCG00000005279;ENSSSCG00000016528;ENSSSCG00000030516;ENSSSCG00000013414;ENSSSCG00000017397;ENSSSCG00000003807;ENSSSCG00000010532;ENSSSCG00000017351;ENSSSCG00000009551;ENSSSCG0…
conservative_1_12849	ENSSSCG00000016861;ENSSSCG00000024149;ENSSSCG00000012880;ENSSSCG00000013598;ENSSSCG00000013266;ENSSSCG00000020884;ENSSSCG00000017438;ENSSSCG00000007721;ENSSSCG00000011804;ENSSSCG00000021936;ENSSSCG00000017971;ENSSSCG00000008545;ENSSSCG00000011175;ENSSSCG00000015480;ENSSSCG00000000431;ENSSSCG00000024064;ENSSSCG00000009866;ENSSSCG00000021475;ENSSSCG00000030408;ENSSSCG00000005318;ENSSSCG00000001652;…
conservative_1_12911	ENSSSCG00000030004;ENSSSCG00000023247;ENSSSCG00000003357;ENSSSCG00000014852;ENSSSCG00000027288;ENSSSCG00000012394;ENSSSCG00000022879;ENSSSCG00000006343;ENSSSCG00000005680;ENSSSCG00000026028;ENSSSCG00000017707;ENSSSCG00000017383;ENSSSCG00000025265;ENSSSCG00000008684;ENSSSCG00000022798;ENSSSCG00000024646;ENSSSCG00000026144;ENSSSCG00000020940;ENSSSCG00000004273;ENSSSCG00000010894;ENSSSCG00000000965;…
conservative_1_13658	ENSSSCG00000012952;ENSSSCG00000012895;ENSSSCG00000012983;ENSSSCG00000016042;ENSSSCG00000012293;ENSSSCG00000004412;ENSSSCG00000005740;ENSSSCG00000010912;ENSSSCG00000012950;ENSSSCG00000020862;ENSSSCG00000006360;ENSSSCG00000005643;ENSSSCG00000017282;ENSSSCG00000027215;ENSSSCG00000005840;ENSSSCG00000009625;ENSSSCG00000007426;ENSSSCG00000017488;ENSSSCG00000010922;ENSSSCG00000010829;ENSSSCG00000004439;…
conservative_1_13840	ENSSSCG00000021512;ENSSSCG00000009650;ENSSSCG00000004921;ENSSSCG00000027082;ENSSSCG00000010747;ENSSSCG00000014287;ENSSSCG00000003333;ENSSSCG00000006302;ENSSSCG00000030106;ENSSSCG00000003603;ENSSSCG00000017036;ENSSSCG00000021131;ENSSSCG00000026546;ENSSSCG00000014029;ENSSSCG00000028478;ENSSSCG00000029641;ENSSSCG00000006783;ENSSSCG00000015905;ENSSSCG00000017638;ENSSSCG00000006460;ENSSSCG00000003022;…
	SCG00000023453;ENSSSCG00000026156;ENSSSCG00000017982;ENSSSCG00000017610;ENSSSCG00000026268;ENSSSCG00000015827;ENSSSCG00000020687;ENSSSCG00000002105;ENSSSCG00000004484;ENSSSCG00000027151;ENSSSCG00000027489;ENSSSCG00000004169;ENSSSCG00000025584;ENSSSCG00000008226;ENSSSCG00000027442;ENSSSCG00000007727;ENSSSCG00000026506;ENSSSCG00000025683;ENSSSCG00000009146;ENSSSCG00000002993;ENSSSCG00000023978;ENSS…
	0000022265;ENSSSCG00000023286;ENSSSCG00000006088;ENSSSCG00000008534;ENSSSCG00000008397;ENSSSCG00000001657;ENSSSCG00000024121;ENSSSCG00000001659;ENSSSCG00000020724;ENSSSCG00000021249;ENSSSCG00000016585;ENSSSCG00000030215;ENSSSCG00000012767;ENSSSCG00000008954;ENSSSCG00000004857;ENSSSCG00000004719;ENSSSCG00000007092;ENSSSCG00000026257;ENSSSCG00000024652;ENSSSCG00000000235;ENSSSCG00000026002;ENSSSCG0…
conservative_1_13873	ENSSSCG00000009942;ENSSSCG00000012582;ENSSSCG00000010113;ENSSSCG00000014727;ENSSSCG00000025597;ENSSSCG00000013529;ENSSSCG00000026118;ENSSSCG00000012703;ENSSSCG00000025399;ENSSSCG00000000090;ENSSSCG00000009659;ENSSSCG00000012088;ENSSSCG00000024687;ENSSSCG00000002299;ENSSSCG00000016900;ENSSSCG00000016451;ENSSSCG00000008772;ENSSSCG00000002888;ENSSSCG00000007862;ENSSSCG00000003506;ENSSSCG00000014637;…
	SCG00000000964;ENSSSCG00000030187;ENSSSCG00000022241;ENSSSCG00000026141;ENSSSCG00000020667;ENSSSCG00000025206;ENSSSCG00000028878;ENSSSCG00000000901;ENSSSCG00000007748;ENSSSCG00000005224;ENSSSCG00000005232;ENSSSCG00000012172;ENSSSCG00000011277;ENSSSCG00000030725;ENSSSCG00000003154;ENSSSCG00000014806;ENSSSCG00000025589;ENSSSCG00000000158;ENSSSCG00000025272;ENSSSCG00000018026;ENSSSCG00000003722;ENSS…
	0000010563;ENSSSCG00000021706;ENSSSCG00000005762;ENSSSCG00000002787;ENSSSCG00000024253;ENSSSCG00000001702;ENSSSCG00000000399;ENSSSCG00000002529;ENSSSCG00000011575;ENSSSCG00000015307;ENSSSCG00000016244;ENSSSCG00000025114;ENSSSCG00000010532;ENSSSCG00000030709;ENSSSCG00000021277;ENSSSCG00000029222;ENSSSCG00000013335;ENSSSCG00000006083;ENSSSCG00000013635;ENSSSCG00000001509;ENSSSCG00000026223;ENSSSCG0…
conservative_1_13912	ENSSSCG00000008641;ENSSSCG00000016453;ENSSSCG00000003208;ENSSSCG00000016400;ENSSSCG00000016698;ENSSSCG00000004149;ENSSSCG00000001867;ENSSSCG00000007713;ENSSSCG00000001827;ENSSSCG00000010716;ENSSSCG00000029783;ENSSSCG00000029281;ENSSSCG00000008123;ENSSSCG00000007038;ENSSSCG00000007775;ENSSSCG00000026741;ENSSSCG00000005630;ENSSSCG00000023973;ENSSSCG00000004023;ENSSSCG00000022812;ENSSSCG00000020972;…
conservative_1_14141	ENSSSCG00000015391;ENSSSCG00000007599;ENSSSCG00000006864;ENSSSCG00000026113;ENSSSCG00000029264;ENSSSCG00000010377;ENSSSCG00000005752;ENSSSCG00000015238;ENSSSCG00000026618;ENSSSCG00000016613;ENSSSCG00000013883;ENSSSCG00000009874;ENSSSCG00000001798;ENSSSCG00000023930;ENSSSCG00000010187;ENSSSCG00000010807;ENSSSCG00000017728;ENSSSCG00000025345;ENSSSCG00000027916;ENSSSCG00000000638;ENSSSCG00000015660;…
	SCG00000026254;ENSSSCG00000025744;ENSSSCG00000022327;ENSSSCG00000022048;ENSSSCG00000004850;ENSSSCG00000007504;ENSSSCG00000017834;ENSSSCG00000009528;ENSSSCG00000002106;ENSSSCG00000021053;ENSSSCG00000008949;ENSSSCG00000007132;ENSSSCG00000020897;ENSSSCG00000016573;ENSSSCG00000001917;ENSSSCG00000028801;ENSSSCG00000008714;ENSSSCG00000010240;ENSSSCG00000017095;ENSSSCG00000026496;ENSSSCG00000024938;ENSS…
conservative_1_14148	ENSSSCG00000002923;ENSSSCG00000025907;ENSSSCG00000004744;ENSSSCG00000000665;ENSSSCG00000027936;ENSSSCG00000022957;ENSSSCG00000021243
conservative_1_14944	ENSSSCG00000013767;ENSSSCG00000030291;ENSSSCG00000021574;ENSSSCG00000026378;ENSSSCG00000030425;ENSSSCG00000029842;ENSSSCG00000015235;ENSSSCG00000001929;ENSSSCG00000013339;ENSSSCG00000006248;ENSSSCG00000009662;ENSSSCG00000010528;ENSSSCG00000025319;ENSSSCG00000025542;ENSSSCG00000007167
conservative_1_1515	ENSSSCG00000009553;ENSSSCG00000013599;ENSSSCG00000003124;ENSSSCG00000017076;ENSSSCG00000005832;ENSSSCG00000022073;ENSSSCG00000005318;ENSSSCG00000015508;ENSSSCG00000005954;ENSSSCG00000012896;ENSSSCG00000005043;ENSSSCG00000005308;ENSSSCG00000017517;ENSSSCG00000012416;ENSSSCG00000021072;ENSSSCG00000016294;ENSSSCG00000012644;ENSSSCG00000026454;ENSSSCG00000001750;ENSSSCG00000024902;ENSSSCG00000026510;…
	SCG00000025450;ENSSSCG00000025728;ENSSSCG00000003113;ENSSSCG00000024989;ENSSSCG00000027474;ENSSSCG00000009998;ENSSSCG00000010949;ENSSSCG00000007791;ENSSSCG00000010317;ENSSSCG00000028216;ENSSSCG00000001027;ENSSSCG00000029620;ENSSSCG00000013627;ENSSSCG00000009751;ENSSSCG00000024896;ENSSSCG00000011518;ENSSSCG00000001582;ENSSSCG00000012850;ENSSSCG00000014281;ENSSSCG00000005721;ENSSSCG00000029557;ENSS…
conservative_1_15425	ENSSSCG00000000265;ENSSSCG00000024789;ENSSSCG00000024284;ENSSSCG00000004147;ENSSSCG00000017189;ENSSSCG00000002653;ENSSSCG00000015285;ENSSSCG00000006955;ENSSSCG00000005317;ENSSSCG00000004631;ENSSSCG00000023939;ENSSSCG00000008009;ENSSSCG00000017289;ENSSSCG00000016603;ENSSSCG00000007682;ENSSSCG00000001631;ENSSSCG00000005935;ENSSSCG00000023863;ENSSSCG00000011217;ENSSSCG00000012482;ENSSSCG00000026868;…
conservative_1_1647	ENSSSCG00000030291;ENSSSCG00000013767;ENSSSCG00000029842;ENSSSCG00000001929;ENSSSCG00000015235;ENSSSCG00000021574;ENSSSCG00000026378;ENSSSCG00000030425;ENSSSCG00000006248;ENSSSCG00000009662;ENSSSCG00000010528;ENSSSCG00000013339;ENSSSCG00000025319;ENSSSCG00000025542;ENSSSCG00000007167
conservative_1_17157	ENSSSCG00000027389;ENSSSCG00000026729;ENSSSCG00000003388;ENSSSCG00000016258;ENSSSCG00000006165;ENSSSCG00000030674;ENSSSCG00000004675;ENSSSCG00000001440;ENSSSCG00000000449;ENSSSCG00000005845;ENSSSCG00000028605;ENSSSCG00000006813;ENSSSCG00000001418;ENSSSCG00000010353;ENSSSCG00000025826;ENSSSCG00000030520;ENSSSCG00000024088;ENSSSCG00000005620;ENSSSCG00000005918;ENSSSCG00000013715;ENSSSCG00000013726;…
conservative_1_17498	ENSSSCG00000025626;ENSSSCG00000004038;ENSSSCG00000016244;ENSSSCG00000012462;ENSSSCG00000005505;ENSSSCG00000013049;ENSSSCG00000028006;ENSSSCG00000016559;ENSSSCG00000028083;ENSSSCG00000003236;ENSSSCG00000004679;ENSSSCG00000003503;ENSSSCG00000008422;ENSSSCG00000004908;ENSSSCG00000000604;ENSSSCG00000028870;ENSSSCG00000025635;ENSSSCG00000015951;ENSSSCG00000028108
conservative_1_17533	ENSSSCG00000026926;ENSSSCG00000003302;ENSSSCG00000021316;ENSSSCG00000022043;ENSSSCG00000024467;ENSSSCG00000010824;ENSSSCG00000000110;ENSSSCG00000012999;ENSSSCG00000030694;ENSSSCG00000022409;ENSSSCG00000024925;ENSSSCG00000002608;ENSSSCG00000029834;ENSSSCG00000020649;ENSSSCG00000001254;ENSSSCG00000014505;ENSSSCG00000012161;ENSSSCG00000009364;ENSSSCG00000014996;ENSSSCG00000005249;ENSSSCG00000012440;…
	SCG00000016678;ENSSSCG00000029507;ENSSSCG00000024405;ENSSSCG00000005907;ENSSSCG00000011610;ENSSSCG00000000393;ENSSSCG00000029200;ENSSSCG00000013841;ENSSSCG00000000759;ENSSSCG00000024508;ENSSSCG00000027984;ENSSSCG00000004936;ENSSSCG00000017514;ENSSSCG00000007356;ENSSSCG00000009742;ENSSSCG00000029135;ENSSSCG00000022957;ENSSSCG00000016885;ENSSSCG00000022550;ENSSSCG00000030921;ENSSSCG00000029699;ENSS…
	0000026248;ENSSSCG00000015859;ENSSSCG00000010176;ENSSSCG00000029256;ENSSSCG00000026785;ENSSSCG00000011755;ENSSSCG00000022380;ENSSSCG00000011504;ENSSSCG00000020799;ENSSSCG00000024771;ENSSSCG00000002269;ENSSSCG00000030216;ENSSSCG00000014966;ENSSSCG00000014780;ENSSSCG00000004322;ENSSSCG00000023616;ENSSSCG00000009596;ENSSSCG00000017555;ENSSSCG00000022499;ENSSSCG00000008933;ENSSSCG00000007208;ENSSSCG0…
conservative_1_19519	ENSSSCG00000030680;ENSSSCG00000003146;ENSSSCG00000017839;ENSSSCG00000028493;ENSSSCG00000014379;ENSSSCG00000024910;ENSSSCG00000027349;ENSSSCG00000015781;ENSSSCG00000027427;ENSSSCG00000007334;ENSSSCG00000024543;ENSSSCG00000008016;ENSSSCG00000012359;ENSSSCG00000002957;ENSSSCG00000003624;ENSSSCG00000003155;ENSSSCG00000009682;ENSSSCG00000029560;ENSSSCG00000001268;ENSSSCG00000022248;ENSSSCG00000013530;…
	SCG00000022906;ENSSSCG00000028068;ENSSSCG00000023665;ENSSSCG00000003073;ENSSSCG00000001137;ENSSSCG00000016600;ENSSSCG00000003348;ENSSSCG00000024255;ENSSSCG00000014822;ENSSSCG00000005641;ENSSSCG00000003038;ENSSSCG00000015047;ENSSSCG00000003641;ENSSSCG00000025072;ENSSSCG00000015048;ENSSSCG00000001424;ENSSSCG00000005418;ENSSSCG00000026762;ENSSSCG00000025591;ENSSSCG00000006149;ENSSSCG00000029639;ENSS…
conservative_1_19550	ENSSSCG00000010493;ENSSSCG00000014799;ENSSSCG00000024164;ENSSSCG00000004928;ENSSSCG00000028006;ENSSSCG00000025410;ENSSSCG00000002836;ENSSSCG00000014011;ENSSSCG00000023437;ENSSSCG00000005106;ENSSSCG00000009285;ENSSSCG00000028102;ENSSSCG00000012712;ENSSSCG00000013079;ENSSSCG00000005063;ENSSSCG00000009667;ENSSSCG00000005999;ENSSSCG00000024307;ENSSSCG00000009831;ENSSSCG00000013892;ENSSSCG00000009556;…
conservative_1_19585	ENSSSCG00000008981;ENSSSCG00000008209;ENSSSCG00000023911;ENSSSCG00000024261;ENSSSCG00000020855;ENSSSCG00000016574;ENSSSCG00000028296;ENSSSCG00000017169;ENSSSCG00000012645;ENSSSCG00000007770;ENSSSCG00000030598;ENSSSCG00000025134;ENSSSCG00000025833;ENSSSCG00000008444;ENSSSCG00000022202;ENSSSCG00000014964;ENSSSCG00000010792;ENSSSCG00000022197;ENSSSCG00000010016;ENSSSCG00000021927;ENSSSCG00000002656;…
	SCG00000001472;ENSSSCG00000023148;ENSSSCG00000015139;ENSSSCG00000024290;ENSSSCG00000028631;ENSSSCG00000000921;ENSSSCG00000021258;ENSSSCG00000007685;ENSSSCG00000015960;ENSSSCG00000028901;ENSSSCG00000009309;ENSSSCG00000011254;ENSSSCG00000030561;ENSSSCG00000018032;ENSSSCG00000017129;ENSSSCG00000008459;ENSSSCG00000003659;ENSSSCG00000024602;ENSSSCG00000030350;ENSSSCG00000010387;ENSSSCG00000023333;ENSS…
conservative_1_20456	ENSSSCG00000003579;ENSSSCG00000017613;ENSSSCG00000029782;ENSSSCG00000027262;ENSSSCG00000006635;ENSSSCG00000009998;ENSSSCG00000029900;ENSSSCG00000005774;ENSSSCG00000000743;ENSSSCG00000002922;ENSSSCG00000012520;ENSSSCG00000005511;ENSSSCG00000008306;ENSSSCG00000008938;ENSSSCG00000029205;ENSSSCG00000025321;ENSSSCG00000021333;ENSSSCG00000010003;ENSSSCG00000015383;ENSSSCG00000001883;ENSSSCG00000013856;…
conservative_1_20458	ENSSSCG00000007049;ENSSSCG00000023500;ENSSSCG00000011609;ENSSSCG00000015108;ENSSSCG00000028878;ENSSSCG00000014626;ENSSSCG00000016605;ENSSSCG00000008966;ENSSSCG00000014252;ENSSSCG00000003333;ENSSSCG00000010204;ENSSSCG00000002888;ENSSSCG00000026665;ENSSSCG00000010692;ENSSSCG00000026568;ENSSSCG00000011358;ENSSSCG00000013115;ENSSSCG00000010703;ENSSSCG00000006664;ENSSSCG00000013884;ENSSSCG00000002610;…
conservative_1_21943	ENSSSCG00000014933;ENSSSCG00000011951;ENSSSCG00000025561;ENSSSCG00000017576;ENSSSCG00000017730;ENSSSCG00000006353;ENSSSCG00000021993;ENSSSCG00000027490;ENSSSCG00000027466;ENSSSCG00000027766;ENSSSCG00000007606;ENSSSCG00000030228;ENSSSCG00000028388;ENSSSCG00000014409;ENSSSCG00000006911;ENSSSCG00000026692;ENSSSCG00000021574;ENSSSCG00000015918;ENSSSCG00000013351;ENSSSCG00000000205;ENSSSCG00000017532;…
conservative_1_2307	ENSSSCG00000028243;ENSSSCG00000009569;ENSSSCG00000017978;ENSSSCG00000009564;ENSSSCG00000007543;ENSSSCG00000000455;ENSSSCG00000007744;ENSSSCG00000022741;ENSSSCG00000027700;ENSSSCG00000021037;ENSSSCG00000004444;ENSSSCG00000003848;ENSSSCG00000009468;ENSSSCG00000006115;ENSSSCG00000021972;ENSSSCG00000021288;ENSSSCG00000009954;ENSSSCG00000016674;ENSSSCG00000016747;ENSSSCG00000002001;ENSSSCG00000000600;…
	SCG00000005001;ENSSSCG00000024725;ENSSSCG00000027458;ENSSSCG00000022154;ENSSSCG00000021910;ENSSSCG00000017947;ENSSSCG00000001750;ENSSSCG00000030202;ENSSSCG00000013379;ENSSSCG00000000238;ENSSSCG00000009008;ENSSSCG00000008762;ENSSSCG00000003570;ENSSSCG00000006385;ENSSSCG00000011602;ENSSSCG00000007433;ENSSSCG00000008038;ENSSSCG00000029687;ENSSSCG00000026548;ENSSSCG00000028685;ENSSSCG00000012743;ENSS…
	0000028979;ENSSSCG00000004821;ENSSSCG00000009473;ENSSSCG00000010030;ENSSSCG00000026377;ENSSSCG00000008986;ENSSSCG00000013762;ENSSSCG00000008498;ENSSSCG00000023108;ENSSSCG00000027992;ENSSSCG00000028303;ENSSSCG00000021492;ENSSSCG00000006627;ENSSSCG00000006521;ENSSSCG00000002905;ENSSSCG00000029135;ENSSSCG00000008729;ENSSSCG00000004464;ENSSSCG00000021581;ENSSSCG00000011660;ENSSSCG00000011587;ENSSSCG0…
conservative_1_24179	ENSSSCG00000020873;ENSSSCG00000002672;ENSSSCG00000014405;ENSSSCG00000015896;ENSSSCG00000010224;ENSSSCG00000004789;ENSSSCG00000006320;ENSSSCG00000005846;ENSSSCG00000024522;ENSSSCG00000011334;ENSSSCG00000000263;ENSSSCG00000002895;ENSSSCG00000004556;ENSSSCG00000021575;ENSSSCG00000022153;ENSSSCG00000011176;ENSSSCG00000011493;ENSSSCG00000025251;ENSSSCG00000027759;ENSSSCG00000013170;ENSSSCG00000023573;…
conservative_1_24212	ENSSSCG00000028861;ENSSSCG00000028841;ENSSSCG00000030333;ENSSSCG00000016583;ENSSSCG00000029902;ENSSSCG00000000156;ENSSSCG00000029267;ENSSSCG00000021654;ENSSSCG00000026652;ENSSSCG00000015509;ENSSSCG00000016302;ENSSSCG00000017295;ENSSSCG00000026967;ENSSSCG00000023989;ENSSSCG00000008646;ENSSSCG00000014228;ENSSSCG00000007162;ENSSSCG00000005504;ENSSSCG00000024043;ENSSSCG00000006018;ENSSSCG00000028269;…
conservative_1_24613	ENSSSCG00000015506;ENSSSCG00000006932;ENSSSCG00000012138;ENSSSCG00000001819;ENSSSCG00000013462;ENSSSCG00000004516;ENSSSCG00000029450;ENSSSCG00000001807;ENSSSCG00000005220;ENSSSCG00000000268;ENSSSCG00000012886;ENSSSCG00000016301;ENSSSCG00000007754;ENSSSCG00000030698;ENSSSCG00000017455;ENSSSCG00000013510;ENSSSCG00000020941;ENSSSCG00000027957;ENSSSCG00000026724;ENSSSCG00000003613;ENSSSCG00000012347;…
conservative_1_24854	ENSSSCG00000007358;ENSSSCG00000008360;ENSSSCG00000014821;ENSSSCG00000008769;ENSSSCG00000029164;ENSSSCG00000007151;ENSSSCG00000029442;ENSSSCG00000016728;ENSSSCG00000028747;ENSSSCG00000000252;ENSSSCG00000031039;ENSSSCG00000001876;ENSSSCG00000003731;ENSSSCG00000005064;ENSSSCG00000012824;ENSSSCG00000021078;ENSSSCG00000021230;ENSSSCG00000010128;ENSSSCG00000021760;ENSSSCG00000028080;ENSSSCG00000023101;…
	SCG00000011107;ENSSSCG00000026126;ENSSSCG00000026401;ENSSSCG00000030036;ENSSSCG00000015742;ENSSSCG00000000853;ENSSSCG00000015345;ENSSSCG00000028104;ENSSSCG00000002967;ENSSSCG00000008266;ENSSSCG00000024070;ENSSSCG00000005626;ENSSSCG00000029731;ENSSSCG00000017489;ENSSSCG00000009595;ENSSSCG00000003195;ENSSSCG00000006540;ENSSSCG00000025685;ENSSSCG00000014760;ENSSSCG00000027365;ENSSSCG00000012574;ENSS…
	0000024571;ENSSSCG00000027759;ENSSSCG00000021257;ENSSSCG00000016527;ENSSSCG00000025801;ENSSSCG00000024024;ENSSSCG00000013175;ENSSSCG00000006479;ENSSSCG00000030080;ENSSSCG00000006742;ENSSSCG00000011163;ENSSSCG00000013856;ENSSSCG00000003198;ENSSSCG00000013822;ENSSSCG00000013272;ENSSSCG00000024666;ENSSSCG00000007004;ENSSSCG00000027683;ENSSSCG00000028571;ENSSSCG00000012946;ENSSSCG00000005828;ENSSSCG0…
conservative_1_24911	ENSSSCG00000002452;ENSSSCG00000016218;ENSSSCG00000026349;ENSSSCG00000006467;ENSSSCG00000026098;ENSSSCG00000015772;ENSSSCG00000008821;ENSSSCG00000021163;ENSSSCG00000021023;ENSSSCG00000016261;ENSSSCG00000002254;ENSSSCG00000013773;ENSSSCG00000008676;ENSSSCG00000024851;ENSSSCG00000024767;ENSSSCG00000000607;ENSSSCG00000014445;ENSSSCG00000027897;ENSSSCG00000017165;ENSSSCG00000013057;ENSSSCG00000010358;…
	SCG00000011443;ENSSSCG00000028800;ENSSSCG00000000997;ENSSSCG00000005928;ENSSSCG00000017189;ENSSSCG00000004147;ENSSSCG00000013621;ENSSSCG00000021070;ENSSSCG00000007095;ENSSSCG00000017294;ENSSSCG00000022252;ENSSSCG00000011493;ENSSSCG00000006955;ENSSSCG00000026299;ENSSSCG00000015071;ENSSSCG00000011952;ENSSSCG00000001626;ENSSSCG00000011693;ENSSSCG00000014813;ENSSSCG00000026849;ENSSSCG00000002600;ENSS…
	0000005089;ENSSSCG00000026741;ENSSSCG00000022245;ENSSSCG00000028218;ENSSSCG00000008303;ENSSSCG00000009304;ENSSSCG00000028099;ENSSSCG00000014311;ENSSSCG00000006260;ENSSSCG00000012878;ENSSSCG00000016383;ENSSSCG00000010830;ENSSSCG00000027962;ENSSSCG00000003377;ENSSSCG00000000971;ENSSSCG00000004720;ENSSSCG00000006255;ENSSSCG00000017343;ENSSSCG00000003378;ENSSSCG00000011435;ENSSSCG00000007951;ENSSSCG0…
conservative_1_25129	ENSSSCG00000026266;ENSSSCG00000006758;ENSSSCG00000025820;ENSSSCG00000010277;ENSSSCG00000010245;ENSSSCG00000021610;ENSSSCG00000007943;ENSSSCG00000010223;ENSSSCG00000015297;ENSSSCG00000001758;ENSSSCG00000004548;ENSSSCG00000003266;ENSSSCG00000015383;ENSSSCG00000005914;ENSSSCG00000005498;ENSSSCG00000003941;ENSSSCG00000005325;ENSSSCG00000009349;ENSSSCG00000009529;ENSSSCG00000003515;ENSSSCG00000029999;…
conservative_1_25641	ENSSSCG00000004144;ENSSSCG00000026386;ENSSSCG00000000748;ENSSSCG00000029466;ENSSSCG00000004744;ENSSSCG00000015053;ENSSSCG00000017614;ENSSSCG00000015598;ENSSSCG00000004260;ENSSSCG00000021529;ENSSSCG00000022133;ENSSSCG00000003884;ENSSSCG00000005873;ENSSSCG00000008208;ENSSSCG00000024505;ENSSSCG00000000004;ENSSSCG00000015866;ENSSSCG00000000079;ENSSSCG00000017450;ENSSSCG00000021754;ENSSSCG00000010888;…
	SCG00000007555;ENSSSCG00000030048;ENSSSCG00000005375;ENSSSCG00000030491;ENSSSCG00000014126;ENSSSCG00000010913;ENSSSCG00000011001;ENSSSCG00000028071;ENSSSCG00000001841;ENSSSCG00000004927;ENSSSCG00000003325;ENSSSCG00000008120;ENSSSCG00000023983;ENSSSCG00000022229;ENSSSCG00000008722;ENSSSCG00000006320;ENSSSCG00000013764;ENSSSCG00000004556;ENSSSCG00000000263;ENSSSCG00000027665;ENSSSCG00000030026;ENSS…
	0000009858;ENSSSCG00000024294;ENSSSCG00000005393;ENSSSCG00000010549;ENSSSCG00000007953;ENSSSCG00000015753;ENSSSCG00000003112;ENSSSCG00000026109;ENSSSCG00000005703;ENSSSCG00000000612;ENSSSCG00000008620;ENSSSCG00000000296;ENSSSCG00000004655;ENSSSCG00000022388;ENSSSCG00000021326;ENSSSCG00000025217;ENSSSCG00000000104;ENSSSCG00000016726;ENSSSCG00000016423;ENSSSCG00000017406;ENSSSCG00000004954;ENSSSCG0…
	015493;ENSSSCG00000017464;ENSSSCG00000028137;ENSSSCG00000009914;ENSSSCG00000030115;ENSSSCG00000024869;ENSSSCG00000027842;ENSSSCG00000028354;ENSSSCG00000022738;ENSSSCG00000012359;ENSSSCG00000003795;ENSSSCG00000028963;ENSSSCG00000007334;ENSSSCG00000003724;ENSSSCG00000025374;ENSSSCG00000026937;ENSSSCG00000015597;ENSSSCG00000011592;ENSSSCG00000025027;ENSSSCG00000007531;ENSSSCG00000014618;ENSSSCG00000…
conservative_1_25642	ENSSSCG00000009917;ENSSSCG00000009098;ENSSSCG00000015830;ENSSSCG00000030095;ENSSSCG00000014293;ENSSSCG00000002642;ENSSSCG00000012643;ENSSSCG00000028088;ENSSSCG00000021752;ENSSSCG00000005844;ENSSSCG00000001675;ENSSSCG00000017216;ENSSSCG00000003929;ENSSSCG00000029815;ENSSSCG00000011485;ENSSSCG00000023820;ENSSSCG00000003561;ENSSSCG00000010771;ENSSSCG00000015519;ENSSSCG00000002990;ENSSSCG00000011342;…
	SCG00000011872;ENSSSCG00000030537;ENSSSCG00000014269;ENSSSCG00000015799;ENSSSCG00000001453;ENSSSCG00000015582;ENSSSCG00000000015;ENSSSCG00000016933;ENSSSCG00000023856;ENSSSCG00000006314;ENSSSCG00000022080;ENSSSCG00000012347;ENSSSCG00000013915;ENSSSCG00000001244;ENSSSCG00000010067;ENSSSCG00000020853;ENSSSCG00000006985;ENSSSCG00000028969;ENSSSCG00000025872;ENSSSCG00000029237;ENSSSCG00000007922;ENSS…
	0000001838;ENSSSCG00000005251;ENSSSCG00000021642;ENSSSCG00000029077;ENSSSCG00000021944;ENSSSCG00000022536;ENSSSCG00000025943;ENSSSCG00000026533;ENSSSCG00000018041;ENSSSCG00000025334;ENSSSCG00000011125;ENSSSCG00000027417;ENSSSCG00000003602;ENSSSCG00000015066;ENSSSCG00000000705;ENSSSCG00000027569;ENSSSCG00000017056;ENSSSCG00000023941;ENSSSCG00000008588;ENSSSCG00000026505;ENSSSCG00000025344;ENSSSCG0…
	002854;ENSSSCG00000012077;ENSSSCG00000006646;ENSSSCG00000001873;ENSSSCG00000009998;ENSSSCG00000024312;ENSSSCG00000004941;ENSSSCG00000021699;ENSSSCG00000009882;ENSSSCG00000023512;ENSSSCG00000010739;ENSSSCG00000013022;ENSSSCG00000028987;ENSSSCG00000005586;ENSSSCG00000006924;ENSSSCG00000013232;ENSSSCG00000008501;ENSSSCG00000025205;ENSSSCG00000003430;ENSSSCG00000025729;ENSSSCG00000000728;ENSSSCG00000…
conservative_1_25644	ENSSSCG00000007951;ENSSSCG00000001811;ENSSSCG00000007349;ENSSSCG00000029968;ENSSSCG00000002835;ENSSSCG00000000706;ENSSSCG00000005380;ENSSSCG00000010389;ENSSSCG00000006349;ENSSSCG00000012878;ENSSSCG00000028099;ENSSSCG00000003315;ENSSSCG00000026741;ENSSSCG00000016751;ENSSSCG00000001905;ENSSSCG00000028892;ENSSSCG00000000753;ENSSSCG00000012486;ENSSSCG00000003377;ENSSSCG00000010716;ENSSSCG00000013464;…
	SCG00000004757;ENSSSCG00000005965;ENSSSCG00000012290;ENSSSCG00000026781;ENSSSCG00000010850;ENSSSCG00000001786;ENSSSCG00000002653;ENSSSCG00000013988;ENSSSCG00000028123;ENSSSCG00000002366;ENSSSCG00000011443;ENSSSCG00000028800;ENSSSCG00000003832;ENSSSCG00000015092;ENSSSCG00000010480;ENSSSCG00000000745;ENSSSCG00000013983;ENSSSCG00000027430;ENSSSCG00000004438;ENSSSCG00000008291;ENSSSCG00000016461;ENSS…
conservative_1_26171	ENSSSCG00000013934;ENSSSCG00000011895;ENSSSCG00000005343;ENSSSCG00000017550;ENSSSCG00000022163;ENSSSCG00000024263;ENSSSCG00000000717;ENSSSCG00000029538;ENSSSCG00000021494;ENSSSCG00000014943;ENSSSCG00000005876;ENSSSCG00000002668;ENSSSCG00000025775;ENSSSCG00000024815;ENSSSCG00000007778;ENSSSCG00000016109;ENSSSCG00000008576;ENSSSCG00000005604;ENSSSCG00000014838;ENSSSCG00000023055;ENSSSCG00000029773;…
	SCG00000023974;ENSSSCG00000004125;ENSSSCG00000017743;ENSSSCG00000010933;ENSSSCG00000023540;ENSSSCG00000020671;ENSSSCG00000030692;ENSSSCG00000014558;ENSSSCG00000018015;ENSSSCG00000006731;ENSSSCG00000022374;ENSSSCG00000006960;ENSSSCG00000010166;ENSSSCG00000004525;ENSSSCG00000023329;ENSSSCG00000001457;ENSSSCG00000024394;ENSSSCG00000026242;ENSSSCG00000022668;ENSSSCG00000014436;ENSSSCG00000009253;ENSS…
conservative_1_26305	ENSSSCG00000003252;ENSSSCG00000022641;ENSSSCG00000023716;ENSSSCG00000030505;ENSSSCG00000025284;ENSSSCG00000000257;ENSSSCG00000002001;ENSSSCG00000015535;ENSSSCG00000004040;ENSSSCG00000025428;ENSSSCG00000021972;ENSSSCG00000001409;ENSSSCG00000000757;ENSSSCG00000011256;ENSSSCG00000007350;ENSSSCG00000021312;ENSSSCG00000003898;ENSSSCG00000007744;ENSSSCG00000022202;ENSSSCG00000001392;ENSSSCG00000022197;…
conservative_1_26344	ENSSSCG00000000745;ENSSSCG00000030149;ENSSSCG00000021642;ENSSSCG00000025689;ENSSSCG00000012965;ENSSSCG00000011292;ENSSSCG00000001838;ENSSSCG00000017953;ENSSSCG00000014734;ENSSSCG00000016283;ENSSSCG00000011454;ENSSSCG00000008574;ENSSSCG00000016204;ENSSSCG00000017322;ENSSSCG00000017578;ENSSSCG00000023767;ENSSSCG00000016090;ENSSSCG00000024907;ENSSSCG00000030122;ENSSSCG00000028227;ENSSSCG00000007767;…
	SCG00000017422;ENSSSCG00000014228;ENSSSCG00000023989;ENSSSCG00000014248;ENSSSCG00000014909;ENSSSCG00000016848;ENSSSCG00000030262;ENSSSCG00000021654;ENSSSCG00000029902;ENSSSCG00000002885;ENSSSCG00000003514;ENSSSCG00000013504;ENSSSCG00000028841;ENSSSCG00000003590;ENSSSCG00000012713;ENSSSCG00000023865;ENSSSCG00000010189;ENSSSCG00000015099;ENSSSCG00000024144;ENSSSCG00000004520;ENSSSCG00000008309;ENSS…
	0000010881;ENSSSCG00000006877;ENSSSCG00000028444;ENSSSCG00000024055;ENSSSCG00000022451;ENSSSCG00000025120;ENSSSCG00000023415;ENSSSCG00000026141;ENSSSCG00000006194;ENSSSCG00000009906;ENSSSCG00000010027;ENSSSCG00000022629;ENSSSCG00000027615;ENSSSCG00000028878;ENSSSCG00000014602;ENSSSCG00000001473;ENSSSCG00000023860;ENSSSCG00000000023;ENSSSCG00000006497;ENSSSCG00000010993;ENSSSCG00000009251;ENSSSCG0…
conservative_1_2721	ENSSSCG00000016873;ENSSSCG00000017099;ENSSSCG00000016748;ENSSSCG00000007001;ENSSSCG00000004980;ENSSSCG00000000451;ENSSSCG00000026745;ENSSSCG00000024470;ENSSSCG00000024110;ENSSSCG00000023790;ENSSSCG00000021940;ENSSSCG00000002729;ENSSSCG00000010272;ENSSSCG00000011394;ENSSSCG00000015001;ENSSSCG00000021158;ENSSSCG00000015402;ENSSSCG00000023082;ENSSSCG00000016192;ENSSSCG00000028216;ENSSSCG00000016262;…
conservative_1_3278	ENSSSCG00000026223;ENSSSCG00000021617;ENSSSCG00000014437;ENSSSCG00000024155;ENSSSCG00000022290;ENSSSCG00000011451;ENSSSCG00000016776;ENSSSCG00000021857;ENSSSCG00000016533;ENSSSCG00000024240;ENSSSCG00000020657;ENSSSCG00000006521;ENSSSCG00000012915;ENSSSCG00000008128;ENSSSCG00000009501;ENSSSCG00000004552;ENSSSCG00000010544;ENSSSCG00000021276;ENSSSCG00000003382;ENSSSCG00000008142;ENSSSCG00000005629;…
conservative_1_3745	ENSSSCG00000022715;ENSSSCG00000021529;ENSSSCG00000002263;ENSSSCG00000005908;ENSSSCG00000010379;ENSSSCG00000029425;ENSSSCG00000016156;ENSSSCG00000012789;ENSSSCG00000024578;ENSSSCG00000017872;ENSSSCG00000022967;ENSSSCG00000000415;ENSSSCG00000002814;ENSSSCG00000005017;ENSSSCG00000012324;ENSSSCG00000008010;ENSSSCG00000014415;ENSSSCG00000015746;ENSSSCG00000006777;ENSSSCG00000026052;ENSSSCG00000017391;…
conservative_1_5749	ENSSSCG00000021222;ENSSSCG00000003871;ENSSSCG00000024879;ENSSSCG00000008140;ENSSSCG00000026858;ENSSSCG00000001975;ENSSSCG00000012380;ENSSSCG00000013235;ENSSSCG00000024943;ENSSSCG00000012141;ENSSSCG00000026793;ENSSSCG00000003158;ENSSSCG00000016346;ENSSSCG00000015506;ENSSSCG00000021914;ENSSSCG00000004708;ENSSSCG00000012250;ENSSSCG00000022723;ENSSSCG00000017885;ENSSSCG00000029578;ENSSSCG00000006698;…
	SCG00000017755;ENSSSCG00000020691;ENSSSCG00000001393;ENSSSCG00000021928;ENSSSCG00000002008;ENSSSCG00000027427;ENSSSCG00000007334;ENSSSCG00000004507;ENSSSCG00000012342;ENSSSCG00000017464;ENSSSCG00000009703;ENSSSCG00000029560;ENSSSCG00000002309;ENSSSCG00000029533;ENSSSCG00000011979;ENSSSCG00000017906;ENSSSCG00000027848;ENSSSCG00000027349;ENSSSCG00000015781;ENSSSCG00000022384;ENSSSCG00000023359;ENSS…
conservative_1_6278	ENSSSCG00000003342;ENSSSCG00000010128;ENSSSCG00000003521;ENSSSCG00000027114;ENSSSCG00000026268;ENSSSCG00000009957;ENSSSCG00000023380;ENSSSCG00000029059;ENSSSCG00000015716;ENSSSCG00000028567;ENSSSCG00000008717;ENSSSCG00000017089;ENSSSCG00000026477;ENSSSCG00000000089;ENSSSCG00000027532;ENSSSCG00000023680;ENSSSCG00000007949;ENSSSCG00000005388;ENSSSCG00000010934;ENSSSCG00000017342;ENSSSCG00000027200;…
conservative_1_6456	ENSSSCG00000009875;ENSSSCG00000024815;ENSSSCG00000016704;ENSSSCG00000024777;ENSSSCG00000000216;ENSSSCG00000026516;ENSSSCG00000002559;ENSSSCG00000005343;ENSSSCG00000023021;ENSSSCG00000021398;ENSSSCG00000002546;ENSSSCG00000017393;ENSSSCG00000027252;ENSSSCG00000009417;ENSSSCG00000009555;ENSSSCG00000001528;ENSSSCG00000024179;ENSSSCG00000023631;ENSSSCG00000015589;ENSSSCG00000000707;ENSSSCG00000006517;…
	SCG00000007034;ENSSSCG00000003007;ENSSSCG00000017766;ENSSSCG00000024922;ENSSSCG00000023956;ENSSSCG00000017705;ENSSSCG00000021135;ENSSSCG00000029974;ENSSSCG00000024320;ENSSSCG00000013620;ENSSSCG00000012271;ENSSSCG00000003104;ENSSSCG00000022795;ENSSSCG00000027809;ENSSSCG00000005849;ENSSSCG00000007667;ENSSSCG00000013032;ENSSSCG00000027447;ENSSSCG00000023173;ENSSSCG00000023569;ENSSSCG00000010106;ENSS…
	0000023171;ENSSSCG00000013629;ENSSSCG00000027726;ENSSSCG00000014971;ENSSSCG00000007360;ENSSSCG00000017455;ENSSSCG00000021243;ENSSSCG00000013432;ENSSSCG00000006240;ENSSSCG00000008013;ENSSSCG00000024661;ENSSSCG00000005367;ENSSSCG00000007462;ENSSSCG00000007818;ENSSSCG00000026701;ENSSSCG00000010829;ENSSSCG00000000285;ENSSSCG00000007557;ENSSSCG00000007160;ENSSSCG00000005313;ENSSSCG00000009753;ENSSSCG0…
conservative_1_6986	ENSSSCG00000029535;ENSSSCG00000007563;ENSSSCG00000000832;ENSSSCG00000004457;ENSSSCG00000006321;ENSSSCG00000007530;ENSSSCG00000023125;ENSSSCG00000002014;ENSSSCG00000022509;ENSSSCG00000014196;ENSSSCG00000017501;ENSSSCG00000011612;ENSSSCG00000017867;ENSSSCG00000025863;ENSSSCG00000008010;ENSSSCG00000003842;ENSSSCG00000025003;ENSSSCG00000002862;ENSSSCG00000014056;ENSSSCG00000016140;ENSSSCG00000011458;…
conservative_1_7077	ENSSSCG00000008159;ENSSSCG00000015080;ENSSSCG00000013050;ENSSSCG00000023930;ENSSSCG00000027770;ENSSSCG00000011743;ENSSSCG00000025483;ENSSSCG00000010707;ENSSSCG00000008079;ENSSSCG00000015593;ENSSSCG00000017995;ENSSSCG00000022442;ENSSSCG00000012941;ENSSSCG00000013157;ENSSSCG00000021915;ENSSSCG00000023102;ENSSSCG00000016461;ENSSSCG00000000704;ENSSSCG00000015854;ENSSSCG00000007710;ENSSSCG00000016302;…
conservative_1_7147	ENSSSCG00000024449;ENSSSCG00000023500;ENSSSCG00000026589;ENSSSCG00000009125;ENSSSCG00000003572;ENSSSCG00000020912;ENSSSCG00000014871;ENSSSCG00000005725;ENSSSCG00000000587;ENSSSCG00000008344;ENSSSCG00000028170;ENSSSCG00000010726;ENSSSCG00000006337;ENSSSCG00000003454;ENSSSCG00000023922;ENSSSCG00000015085;ENSSSCG00000014901;ENSSSCG00000021700;ENSSSCG00000007187;ENSSSCG00000007135;ENSSSCG00000017181;…
	SCG00000001021;ENSSSCG00000017306;ENSSSCG00000014798;ENSSSCG00000023912;ENSSSCG00000011364;ENSSSCG00000029228;ENSSSCG00000013003;ENSSSCG00000011662;ENSSSCG00000007994;ENSSSCG00000003227;ENSSSCG00000012962;ENSSSCG00000009232;ENSSSCG00000015621;ENSSSCG00000001062;ENSSSCG00000028503;ENSSSCG00000030698;ENSSSCG00000024920;ENSSSCG00000001433;ENSSSCG00000001629;ENSSSCG00000013507;ENSSSCG00000027162;ENSS…
conservative_1_716	ENSSSCG00000011801;ENSSSCG00000001617;ENSSSCG00000023461;ENSSSCG00000015394;ENSSSCG00000018056;ENSSSCG00000007609;ENSSSCG00000002658;ENSSSCG00000010725;ENSSSCG00000010131;ENSSSCG00000003963;ENSSSCG00000011560;ENSSSCG00000006457;ENSSSCG00000026755;ENSSSCG00000011717;ENSSSCG00000024685;ENSSSCG00000011914;ENSSSCG00000001393;ENSSSCG00000011289;ENSSSCG00000003134;ENSSSCG00000000983;ENSSSCG00000000295;…
	SCG00000028571;ENSSSCG00000015861;ENSSSCG00000027017;ENSSSCG00000017046;ENSSSCG00000011875;ENSSSCG00000009061;ENSSSCG00000025151;ENSSSCG00000023037;ENSSSCG00000003101;ENSSSCG00000024841;ENSSSCG00000014710;ENSSSCG00000007548;ENSSSCG00000028221;ENSSSCG00000016698;ENSSSCG00000005466;ENSSSCG00000030080;ENSSSCG00000010866;ENSSSCG00000010877;ENSSSCG00000009551;ENSSSCG00000018038;ENSSSCG00000002922;ENSS…
	0000008533;ENSSSCG00000028922;ENSSSCG00000027505;ENSSSCG00000004058;ENSSSCG00000028157;ENSSSCG00000014357;ENSSSCG00000027874;ENSSSCG00000014431;ENSSSCG00000013629;ENSSSCG00000000050;ENSSSCG00000010957;ENSSSCG00000024979;ENSSSCG00000027487;ENSSSCG00000014083;ENSSSCG00000000269;ENSSSCG00000024371;ENSSSCG00000016657;ENSSSCG00000006253;ENSSSCG00000026708;ENSSSCG00000026754;ENSSSCG00000012830;ENSSSCG0…
conservative_1_7591	ENSSSCG00000003055;ENSSSCG00000028190;ENSSSCG00000010113;ENSSSCG00000015631;ENSSSCG00000025972;ENSSSCG00000022310;ENSSSCG00000008178;ENSSSCG00000017330;ENSSSCG00000007637;ENSSSCG00000005906;ENSSSCG00000007705;ENSSSCG00000015503;ENSSSCG00000003145;ENSSSCG00000011313;ENSSSCG00000001089;ENSSSCG00000023487;ENSSSCG00000027486;ENSSSCG00000028078;ENSSSCG00000013063;ENSSSCG00000030596;ENSSSCG00000009812;…
conservative_1_8471	ENSSSCG00000010770;ENSSSCG00000016417;ENSSSCG00000015733;ENSSSCG00000022975;ENSSSCG00000025538;ENSSSCG00000010003;ENSSSCG00000009603;ENSSSCG00000022729;ENSSSCG00000001204;ENSSSCG00000016109;ENSSSCG00000008190;ENSSSCG00000007368;ENSSSCG00000021494;ENSSSCG00000026516;ENSSSCG00000030682;ENSSSCG00000006828;ENSSSCG00000012904;ENSSSCG00000003478;ENSSSCG00000002292;ENSSSCG00000000062;ENSSSCG00000003799;…
	SCG00000002748;ENSSSCG00000017284;ENSSSCG00000006424;ENSSSCG00000024090;ENSSSCG00000023386;ENSSSCG00000015944;ENSSSCG00000028901;ENSSSCG00000017593;ENSSSCG00000021490;ENSSSCG00000026495;ENSSSCG00000027782;ENSSSCG00000022023;ENSSSCG00000008237;ENSSSCG00000017129;ENSSSCG00000008459;ENSSSCG00000025503;ENSSSCG00000012736;ENSSSCG00000017954;ENSSSCG00000004064;ENSSSCG00000030247;ENSSSCG00000009783;ENSS…
conservative_1_9188	ENSSSCG00000022000;ENSSSCG00000023411;ENSSSCG00000017559;ENSSSCG00000016212;ENSSSCG00000014933;ENSSSCG00000013238;ENSSSCG00000013576;ENSSSCG00000002633;ENSSSCG00000008724;ENSSSCG00000004368;ENSSSCG00000005967;ENSSSCG00000003435;ENSSSCG00000025460;ENSSSCG00000025112;ENSSSCG00000029437;ENSSSCG00000026633;ENSSSCG00000010711;ENSSSCG00000001518;ENSSSCG00000003488;ENSSSCG00000013351;ENSSSCG00000008803;…
	SCG00000014532;ENSSSCG00000009864;ENSSSCG00000029391;ENSSSCG00000015216;ENSSSCG00000011317;ENSSSCG00000029034;ENSSSCG00000026192;ENSSSCG00000011889;ENSSSCG00000029723;ENSSSCG00000005484;ENSSSCG00000004359;ENSSSCG00000007665;ENSSSCG00000000372;ENSSSCG00000021367;ENSSSCG00000000228;ENSSSCG00000012485;ENSSSCG00000021862;ENSSSCG00000004434;ENSSSCG00000007698;ENSSSCG00000000160;ENSSSCG00000026140;ENSS…
	0000007143;ENSSSCG00000009672;ENSSSCG00000007753;ENSSSCG00000006082;ENSSSCG00000004781;ENSSSCG00000010358;ENSSSCG00000017274;ENSSSCG00000024767;ENSSSCG00000024851;ENSSSCG00000010226;ENSSSCG00000012986;ENSSSCG00000012960;ENSSSCG00000030675;ENSSSCG00000004754;ENSSSCG00000013473;ENSSSCG00000021965;ENSSSCG00000029571;ENSSSCG00000014958;ENSSSCG00000010181;ENSSSCG00000003765;ENSSSCG00000013229;ENSSSCG0…
	009322;ENSSSCG00000010809;ENSSSCG00000028343;ENSSSCG00000005856;ENSSSCG00000030598;ENSSSCG00000003593;ENSSSCG00000029147;ENSSSCG00000025535;ENSSSCG00000016996;ENSSSCG00000015012;ENSSSCG00000027186;ENSSSCG00000023485;ENSSSCG00000012656;ENSSSCG00000028081;ENSSSCG00000008164;ENSSSCG00000022641;ENSSSCG00000012006;ENSSSCG00000007728;ENSSSCG00000027113;ENSSSCG00000011256;ENSSSCG00000023036;ENSSSCG00000…
conservative_1_9384	ENSSSCG00000005320;ENSSSCG00000008293;ENSSSCG00000006264;ENSSSCG00000020703;ENSSSCG00000013644;ENSSSCG00000025012;ENSSSCG00000012678;ENSSSCG00000004180;ENSSSCG00000024694;ENSSSCG00000025978;ENSSSCG00000026921;ENSSSCG00000010157;ENSSSCG00000002699;ENSSSCG00000015052;ENSSSCG00000000117;ENSSSCG00000012030;ENSSSCG00000016884;ENSSSCG00000030830;ENSSSCG00000025407;ENSSSCG00000020824;ENSSSCG00000026520;…
	SCG00000017762;ENSSSCG00000005994;ENSSSCG00000001477;ENSSSCG00000017075;ENSSSCG00000012915;ENSSSCG00000013869;ENSSSCG00000028889;ENSSSCG00000022522;ENSSSCG00000022001;ENSSSCG00000020877;ENSSSCG00000011451;ENSSSCG00000027941;ENSSSCG00000023636;ENSSSCG00000004189;ENSSSCG00000026260;ENSSSCG00000025336;ENSSSCG00000016042;ENSSSCG00000012293;ENSSSCG00000013691;ENSSSCG00000026731;ENSSSCG00000001728;ENSS…
conservative_1_973	ENSSSCG00000020871;ENSSSCG00000009352;ENSSSCG00000001922;ENSSSCG00000007970;ENSSSCG00000026522;ENSSSCG00000009482;ENSSSCG00000003279;ENSSSCG00000028090;ENSSSCG00000030901;ENSSSCG00000006218;ENSSSCG00000017405;ENSSSCG00000008832;ENSSSCG00000014649;ENSSSCG00000005623;ENSSSCG00000013884;ENSSSCG00000000156;ENSSSCG00000027057;ENSSSCG00000012154;ENSSSCG00000025258;ENSSSCG00000011548;ENSSSCG00000024007;…
	SCG00000022741;ENSSSCG00000021037;ENSSSCG00000028344;ENSSSCG00000009589;ENSSSCG00000003431;ENSSSCG00000021139;ENSSSCG00000027314;ENSSSCG00000001409;ENSSSCG00000021972;ENSSSCG00000002896;ENSSSCG00000023160;ENSSSCG00000028315;ENSSSCG00000030957;ENSSSCG00000008695;ENSSSCG00000021312;ENSSSCG00000013612;ENSSSCG00000014745;ENSSSCG00000014388;ENSSSCG00000015535;ENSSSCG00000003834;ENSSSCG00000016277;ENSS…
conservative_2_125801	ENSSSCG00000029574;ENSSSCG00000023997;ENSSSCG00000003979;ENSSSCG00000003275;ENSSSCG00000015081;ENSSSCG00000007795;ENSSSCG00000022469;ENSSSCG00000001507;ENSSSCG00000024528;ENSSSCG00000003106;ENSSSCG00000006138;ENSSSCG00000017465;ENSSSCG00000029841;ENSSSCG00000011636;ENSSSCG00000025374;ENSSSCG00000023085;ENSSSCG00000026655;ENSSSCG00000024357;ENSSSCG00000007580;ENSSSCG00000016109;ENSSSCG00000013551;…
conservative_2_126506	ENSSSCG00000010256;ENSSSCG00000012619;ENSSSCG00000025182;ENSSSCG00000027571;ENSSSCG00000006394;ENSSSCG00000016106;ENSSSCG00000015792;ENSSSCG00000008560;ENSSSCG00000027709;ENSSSCG00000006036;ENSSSCG00000029311;ENSSSCG00000011699;ENSSSCG00000001726;ENSSSCG00000007093;ENSSSCG00000022506;ENSSSCG00000025152;ENSSSCG00000006947
conservative_2_127360	ENSSSCG00000030582;ENSSSCG00000005934;ENSSSCG00000017349;ENSSSCG00000008168;ENSSSCG00000026242;ENSSSCG00000009253;ENSSSCG00000023780;ENSSSCG00000027216;ENSSSCG00000022563;ENSSSCG00000021340;ENSSSCG00000022685;ENSSSCG00000003755;ENSSSCG00000013916;ENSSSCG00000029871;ENSSSCG00000008723;ENSSSCG00000002373;ENSSSCG00000021328;ENSSSCG00000008167;ENSSSCG00000005216;ENSSSCG00000010903;ENSSSCG00000021336;…
conservative_2_127388	ENSSSCG00000027355;ENSSSCG00000007478;ENSSSCG00000027021;ENSSSCG00000030708;ENSSSCG00000010034;ENSSSCG00000022884;ENSSSCG00000028102;ENSSSCG00000030351;ENSSSCG00000024568;ENSSSCG00000022485;ENSSSCG00000005429;ENSSSCG00000030831;ENSSSCG00000003821;ENSSSCG00000028492;ENSSSCG00000004550;ENSSSCG00000005856;ENSSSCG00000004112;ENSSSCG00000028724;ENSSSCG00000025833;ENSSSCG00000008981;ENSSSCG00000003760;…
	SCG00000026281;ENSSSCG00000001653;ENSSSCG00000010649;ENSSSCG00000001513;ENSSSCG00000002270;ENSSSCG00000013235;ENSSSCG00000016344;ENSSSCG00000012901;ENSSSCG00000016433;ENSSSCG00000001074;ENSSSCG00000022723;ENSSSCG00000025945;ENSSSCG00000008749;ENSSSCG00000003871;ENSSSCG00000010138;ENSSSCG00000007093;ENSSSCG00000027076;ENSSSCG00000022742;ENSSSCG00000021404;ENSSSCG00000006409;ENSSSCG00000000400;ENSS…
conservative_2_129551	ENSSSCG00000003151;ENSSSCG00000017624;ENSSSCG00000027467;ENSSSCG00000024135;ENSSSCG00000009182;ENSSSCG00000023439;ENSSSCG00000026346;ENSSSCG00000017400;ENSSSCG00000004741;ENSSSCG00000017698;ENSSSCG00000004644;ENSSSCG00000014116;ENSSSCG00000025317;ENSSSCG00000013061;ENSSSCG00000017049;ENSSSCG00000024804;ENSSSCG00000007486;ENSSSCG00000009761;ENSSSCG00000027124;ENSSSCG00000022182;ENSSSCG00000025080;…
	SCG00000017354;ENSSSCG00000028499;ENSSSCG00000000024;ENSSSCG00000008169;ENSSSCG00000014892;ENSSSCG00000025425;ENSSSCG00000029239;ENSSSCG00000015677;ENSSSCG00000025464;ENSSSCG00000002863;ENSSSCG00000023806;ENSSSCG00000013645;ENSSSCG00000021790;ENSSSCG00000027565;ENSSSCG00000014811;ENSSSCG00000017924;ENSSSCG00000015019;ENSSSCG00000020743;ENSSSCG00000023292;ENSSSCG00000015432;ENSSSCG00000016088;ENSS…
conservative_2_129642	ENSSSCG00000015756;ENSSSCG00000024973;ENSSSCG00000017421;ENSSSCG00000020675;ENSSSCG00000012495;ENSSSCG00000021913;ENSSSCG00000005852;ENSSSCG00000012489;ENSSSCG00000010826;ENSSSCG00000002883;ENSSSCG00000008729;ENSSSCG00000026442;ENSSSCG00000006731;ENSSSCG00000009302;ENSSSCG00000023557;ENSSSCG00000007305;ENSSSCG00000003201;ENSSSCG00000009916;ENSSSCG00000028521;ENSSSCG00000004438;ENSSSCG00000012744;…
conservative_2_130693	ENSSSCG00000024357;ENSSSCG00000026161;ENSSSCG00000012730;ENSSSCG00000006346;ENSSSCG00000013119;ENSSSCG00000007496;ENSSSCG00000029345;ENSSSCG00000020870;ENSSSCG00000004608;ENSSSCG00000013131;ENSSSCG00000000707;ENSSSCG00000003801;ENSSSCG00000025046;ENSSSCG00000003275;ENSSSCG00000003580;ENSSSCG00000010336;ENSSSCG00000007700;ENSSSCG00000017266;ENSSSCG00000014486;ENSSSCG00000023997;ENSSSCG00000021250;…
conservative_2_131307	ENSSSCG00000003308;ENSSSCG00000026124;ENSSSCG00000002904;ENSSSCG00000010459;ENSSSCG00000007606;ENSSSCG00000002190;ENSSSCG00000023411;ENSSSCG00000013195;ENSSSCG00000005508;ENSSSCG00000002159;ENSSSCG00000026070;ENSSSCG00000014323;ENSSSCG00000014052;ENSSSCG00000000046;ENSSSCG00000005436;ENSSSCG00000005467;ENSSSCG00000028249;ENSSSCG00000021134;ENSSSCG00000017215;ENSSSCG00000022035;ENSSSCG00000014076;…
conservative_2_131611	ENSSSCG00000022077;ENSSSCG00000025900;ENSSSCG00000015648;ENSSSCG00000006933;ENSSSCG00000006784;ENSSSCG00000021861;ENSSSCG00000020717;ENSSSCG00000029577;ENSSSCG00000001100;ENSSSCG00000029427;ENSSSCG00000003262;ENSSSCG00000010057;ENSSSCG00000028580;ENSSSCG00000005585;ENSSSCG00000005134;ENSSSCG00000027130;ENSSSCG00000009489;ENSSSCG00000026901;ENSSSCG00000026021;ENSSSCG00000016380;ENSSSCG00000011394;…
	SCG00000025907;ENSSSCG00000020864;ENSSSCG00000003437;ENSSSCG00000030348;ENSSSCG00000029852;ENSSSCG00000029219;ENSSSCG00000012886;ENSSSCG00000008089;ENSSSCG00000009776;ENSSSCG00000027760;ENSSSCG00000026673;ENSSSCG00000027510;ENSSSCG00000022373;ENSSSCG00000015200;ENSSSCG00000029347;ENSSSCG00000016201;ENSSSCG00000016199;ENSSSCG00000008446;ENSSSCG00000022114;ENSSSCG00000002995;ENSSSCG00000008387;ENSS…
conservative_2_131612	ENSSSCG00000004738;ENSSSCG00000000856;ENSSSCG00000008131;ENSSSCG00000024450;ENSSSCG00000003097;ENSSSCG00000013857;ENSSSCG00000014130;ENSSSCG00000025544;ENSSSCG00000012689;ENSSSCG00000025486;ENSSSCG00000003824;ENSSSCG00000003589;ENSSSCG00000011849;ENSSSCG00000013389;ENSSSCG00000022268;ENSSSCG00000013573;ENSSSCG00000008887;ENSSSCG00000022853;ENSSSCG00000020832;ENSSSCG00000023153;ENSSSCG00000013578;…
	SCG00000031047;ENSSSCG00000026114;ENSSSCG00000011615;ENSSSCG00000006491;ENSSSCG00000000716;ENSSSCG00000022208;ENSSSCG00000008019;ENSSSCG00000011692;ENSSSCG00000005362;ENSSSCG00000029110;ENSSSCG00000022971;ENSSSCG00000025295;ENSSSCG00000024672;ENSSSCG00000025754;ENSSSCG00000016662;ENSSSCG00000026270;ENSSSCG00000012759;ENSSSCG00000010879;ENSSSCG00000004752;ENSSSCG00000029952;ENSSSCG00000012360;ENSS…
conservative_2_132164	ENSSSCG00000012965;ENSSSCG00000021642;ENSSSCG00000003832;ENSSSCG00000029077;ENSSSCG00000003359;ENSSSCG00000004438;ENSSSCG00000029409;ENSSSCG00000008291;ENSSSCG00000016283;ENSSSCG00000006969;ENSSSCG00000017578;ENSSSCG00000016621;ENSSSCG00000015649;ENSSSCG00000011568;ENSSSCG00000011090;ENSSSCG00000001057;ENSSSCG00000007707;ENSSSCG00000005984;ENSSSCG00000011199;ENSSSCG00000028227;ENSSSCG00000013894;…
	SCG00000004024;ENSSSCG00000024928;ENSSSCG00000022693;ENSSSCG00000000004;ENSSSCG00000004008;ENSSSCG00000025563;ENSSSCG00000014099;ENSSSCG00000004144;ENSSSCG00000008133;ENSSSCG00000007452;ENSSSCG00000025343;ENSSSCG00000004744;ENSSSCG00000000605;ENSSSCG00000027190;ENSSSCG00000025883;ENSSSCG00000015053;ENSSSCG00000014841;ENSSSCG00000007261;ENSSSCG00000003087;ENSSSCG00000017614;ENSSSCG00000008977;ENSS…
	0000022575;ENSSSCG00000007246;ENSSSCG00000029342;ENSSSCG00000004700;ENSSSCG00000012270;ENSSSCG00000008465;ENSSSCG00000002295;ENSSSCG00000009557;ENSSSCG00000015129;ENSSSCG00000010749;ENSSSCG00000028703;ENSSSCG00000029753;ENSSSCG00000007933;ENSSSCG00000007114;ENSSSCG00000013694;ENSSSCG00000021380;ENSSSCG00000029602;ENSSSCG00000003049;ENSSSCG00000008054;ENSSSCG00000027657;ENSSSCG00000016285;ENSSSCG0…
conservative_2_132275	ENSSSCG00000024607;ENSSSCG00000001824;ENSSSCG00000002977;ENSSSCG00000000438;ENSSSCG00000026904;ENSSSCG00000017980;ENSSSCG00000009373;ENSSSCG00000025740;ENSSSCG00000025305;ENSSSCG00000024942;ENSSSCG00000000441;ENSSSCG00000001526;ENSSSCG00000016452;ENSSSCG00000003765;ENSSSCG00000010181;ENSSSCG00000015249;ENSSSCG00000011291;ENSSSCG00000010487;ENSSSCG00000016498;ENSSSCG00000007675;ENSSSCG00000023908;…
	SCG00000026958;ENSSSCG00000010734;ENSSSCG00000010486;ENSSSCG00000024344;ENSSSCG00000016213;ENSSSCG00000010791;ENSSSCG00000009751;ENSSSCG00000012077;ENSSSCG00000024312;ENSSSCG00000026893;ENSSSCG00000004941;ENSSSCG00000008187;ENSSSCG00000005666;ENSSSCG00000029837;ENSSSCG00000005586;ENSSSCG00000025450;ENSSSCG00000022490;ENSSSCG00000021907;ENSSSCG00000014530;ENSSSCG00000015255;ENSSSCG00000027035;ENSS…
	0000009305;ENSSSCG00000005689;ENSSSCG00000004246;ENSSSCG00000000130;ENSSSCG00000006963;ENSSSCG00000005999;ENSSSCG00000001654;ENSSSCG00000013594;ENSSSCG00000028492;ENSSSCG00000003821;ENSSSCG00000024164;ENSSSCG00000023218;ENSSSCG00000027355;ENSSSCG00000022492;ENSSSCG00000021181;ENSSSCG00000022033;ENSSSCG00000030708;ENSSSCG00000022884;ENSSSCG00000028102;ENSSSCG00000005534;ENSSSCG00000001009;ENSSSCG0…
conservative_2_132276	ENSSSCG00000017161;ENSSSCG00000026934;ENSSSCG00000029630;ENSSSCG00000015102;ENSSSCG00000007157;ENSSSCG00000002737;ENSSSCG00000017528;ENSSSCG00000013772;ENSSSCG00000024569;ENSSSCG00000027602;ENSSSCG00000012780;ENSSSCG00000022996;ENSSSCG00000027078;ENSSSCG00000003324;ENSSSCG00000014259;ENSSSCG00000027637;ENSSSCG00000027302;ENSSSCG00000005554;ENSSSCG00000004014;ENSSSCG00000011847;ENSSSCG00000024060;…
	SCG00000002511;ENSSSCG00000025583;ENSSSCG00000011426;ENSSSCG00000006093;ENSSSCG00000027497;ENSSSCG00000016675;ENSSSCG00000017181;ENSSSCG00000014868;ENSSSCG00000030136;ENSSSCG00000002510;ENSSSCG00000028170;ENSSSCG00000015085;ENSSSCG00000014901;ENSSSCG00000017172;ENSSSCG00000002716;ENSSSCG00000006003;ENSSSCG00000028393;ENSSSCG00000029264;ENSSSCG00000013784;ENSSSCG00000003262;ENSSSCG00000012881;ENSS…
	0000026203;ENSSSCG00000003447;ENSSSCG00000002882;ENSSSCG00000025599;ENSSSCG00000012031;ENSSSCG00000029770;ENSSSCG00000008081;ENSSSCG00000010719;ENSSSCG00000010023;ENSSSCG00000010109;ENSSSCG00000029587;ENSSSCG00000009519;ENSSSCG00000008842;ENSSSCG00000000629;ENSSSCG00000015591;ENSSSCG00000002927;ENSSSCG00000016391;ENSSSCG00000017203;ENSSSCG00000002868;ENSSSCG00000003599;ENSSSCG00000027546;ENSSSCG0…
conservative_2_132376	ENSSSCG00000023764;ENSSSCG00000017066;ENSSSCG00000002348;ENSSSCG00000023280;ENSSSCG00000010276;ENSSSCG00000013863;ENSSSCG00000008238;ENSSSCG00000024092;ENSSSCG00000026259;ENSSSCG00000006342;ENSSSCG00000022764;ENSSSCG00000006289;ENSSSCG00000008319;ENSSSCG00000027868;ENSSSCG00000015110;ENSSSCG00000017437;ENSSSCG00000009929;ENSSSCG00000022925;ENSSSCG00000011263;ENSSSCG00000012541;ENSSSCG00000027883;…
	SCG00000023675;ENSSSCG00000001204;ENSSSCG00000016943;ENSSSCG00000013939;ENSSSCG00000024058;ENSSSCG00000001589;ENSSSCG00000006643;ENSSSCG00000028820;ENSSSCG00000000020;ENSSSCG00000008021;ENSSSCG00000010555;ENSSSCG00000011327;ENSSSCG00000030344;ENSSSCG00000004529;ENSSSCG00000007475;ENSSSCG00000007523;ENSSSCG00000004764;ENSSSCG00000003573;ENSSSCG00000016671;ENSSSCG00000015162;ENSSSCG00000004214;ENSS…
conservative_2_132481	ENSSSCG00000027470;ENSSSCG00000017525;ENSSSCG00000008903;ENSSSCG00000000669;ENSSSCG00000001512;ENSSSCG00000006719;ENSSSCG00000028346;ENSSSCG00000010832;ENSSSCG00000026610;ENSSSCG00000025564;ENSSSCG00000000981;ENSSSCG00000028674;ENSSSCG00000022891;ENSSSCG00000007648;ENSSSCG00000002038;ENSSSCG00000030363;ENSSSCG00000007949;ENSSSCG00000030848;ENSSSCG00000005443;ENSSSCG00000027532;ENSSSCG00000026741;…
	SCG00000009960;ENSSSCG00000013656;ENSSSCG00000024255;ENSSSCG00000017513;ENSSSCG00000016724;ENSSSCG00000024576;ENSSSCG00000024715;ENSSSCG00000029652;ENSSSCG00000007989;ENSSSCG00000006365;ENSSSCG00000026527;ENSSSCG00000024309;ENSSSCG00000001988;ENSSSCG00000004854;ENSSSCG00000002267;ENSSSCG00000013785;ENSSSCG00000001920;ENSSSCG00000023924;ENSSSCG00000015048;ENSSSCG00000015047;ENSSSCG00000017167;ENSS…
	0000021647;ENSSSCG00000014126;ENSSSCG00000004927;ENSSSCG00000001475;ENSSSCG00000003325;ENSSSCG00000003897;ENSSSCG00000030827;ENSSSCG00000022535;ENSSSCG00000027338;ENSSSCG00000010404;ENSSSCG00000013482;ENSSSCG00000007682;ENSSSCG00000026862;ENSSSCG00000017198;ENSSSCG00000027665;ENSSSCG00000005447;ENSSSCG00000030026;ENSSSCG00000017271;ENSSSCG00000015618;ENSSSCG00000030220;ENSSSCG00000013304;ENSSSCG0…
	022978;ENSSSCG00000016233;ENSSSCG00000014365;ENSSSCG00000023582;ENSSSCG00000025294;ENSSSCG00000027029;ENSSSCG00000007147;ENSSSCG00000000374;ENSSSCG00000000131;ENSSSCG00000007072;ENSSSCG00000021430;ENSSSCG00000029829;ENSSSCG00000004232;ENSSSCG00000010209;ENSSSCG00000026425;ENSSSCG00000002950;ENSSSCG00000006860;ENSSSCG00000013475;ENSSSCG00000028253;ENSSSCG00000016533;ENSSSCG00000001659;ENSSSCG00000…
conservative_2_132723	ENSSSCG00000024130;ENSSSCG00000016473;ENSSSCG00000000696;ENSSSCG00000008266;ENSSSCG00000030168;ENSSSCG00000026579;ENSSSCG00000027869;ENSSSCG00000015626;ENSSSCG00000002769;ENSSSCG00000007541;ENSSSCG00000027960;ENSSSCG00000009916;ENSSSCG00000017254;ENSSSCG00000000576;ENSSSCG00000028133;ENSSSCG00000013226;ENSSSCG00000003359;ENSSSCG00000023135;ENSSSCG00000025689;ENSSSCG00000012965;ENSSSCG00000012406;…
	SCG00000025279;ENSSSCG00000007977;ENSSSCG00000003642;ENSSSCG00000007586;ENSSSCG00000012779;ENSSSCG00000027104;ENSSSCG00000027376;ENSSSCG00000002960;ENSSSCG00000003470;ENSSSCG00000025721;ENSSSCG00000023810;ENSSSCG00000024152;ENSSSCG00000012679;ENSSSCG00000017065;ENSSSCG00000005618;ENSSSCG00000015049;ENSSSCG00000011841;ENSSSCG00000005998;ENSSSCG00000023038;ENSSSCG00000021275;ENSSSCG00000006077;ENSS…
conservative_2_133252	ENSSSCG00000001447;ENSSSCG00000015799;ENSSSCG00000011412;ENSSSCG00000007801;ENSSSCG00000008613;ENSSSCG00000012654;ENSSSCG00000008878;ENSSSCG00000029400;ENSSSCG00000014085;ENSSSCG00000013609;ENSSSCG00000028203;ENSSSCG00000021430;ENSSSCG00000025964;ENSSSCG00000009089;ENSSSCG00000003222;ENSSSCG00000020654;ENSSSCG00000026798;ENSSSCG00000030532;ENSSSCG00000008620;ENSSSCG00000001986;ENSSSCG00000024664;…
conservative_2_133415	ENSSSCG00000004603;ENSSSCG00000014281;ENSSSCG00000007493;ENSSSCG00000010215;ENSSSCG00000000433;ENSSSCG00000007782;ENSSSCG00000021917;ENSSSCG00000022461;ENSSSCG00000028927;ENSSSCG00000012846;ENSSSCG00000000499;ENSSSCG00000003477;ENSSSCG00000008869;ENSSSCG00000001863;ENSSSCG00000029830;ENSSSCG00000004675;ENSSSCG00000017869;ENSSSCG00000016883;ENSSSCG00000003437;ENSSSCG00000015200;ENSSSCG00000029079;…
	SCG00000009412;ENSSSCG00000027970;ENSSSCG00000009610;ENSSSCG00000021129;ENSSSCG00000000278;ENSSSCG00000010387;ENSSSCG00000004064;ENSSSCG00000022740;ENSSSCG00000007808;ENSSSCG00000017954;ENSSSCG00000001978;ENSSSCG00000011453;ENSSSCG00000008459;ENSSSCG00000003407;ENSSSCG00000003850;ENSSSCG00000027422;ENSSSCG00000021881;ENSSSCG00000014795;ENSSSCG00000014690;ENSSSCG00000010926;ENSSSCG00000013321;ENSS…
	0000001477;ENSSSCG00000013125;ENSSSCG00000022455;ENSSSCG00000001075;ENSSSCG00000004439;ENSSSCG00000003301;ENSSSCG00000023698;ENSSSCG00000005836;ENSSSCG00000016568;ENSSSCG00000013936;ENSSSCG00000013412;ENSSSCG00000017459;ENSSSCG00000000401;ENSSSCG00000024628;ENSSSCG00000022516;ENSSSCG00000004225;ENSSSCG00000007218;ENSSSCG00000014628;ENSSSCG00000026092;ENSSSCG00000007645;ENSSSCG00000015536;ENSSSCG0…
conservative_2_134613	ENSSSCG00000014014;ENSSSCG00000024676;ENSSSCG00000024701;ENSSSCG00000017995;ENSSSCG00000007470;ENSSSCG00000014437;ENSSSCG00000025996;ENSSSCG00000017258;ENSSSCG00000029507;ENSSSCG00000003486;ENSSSCG00000016461;ENSSSCG00000002905;ENSSSCG00000029545;ENSSSCG00000013902;ENSSSCG00000003201;ENSSSCG00000002773;ENSSSCG00000028481;ENSSSCG00000028133;ENSSSCG00000029429;ENSSSCG00000009742;ENSSSCG00000006957;…
conservative_2_134710	ENSSSCG00000022605;ENSSSCG00000021139;ENSSSCG00000003199;ENSSSCG00000005112;ENSSSCG00000016828;ENSSSCG00000004122;ENSSSCG00000010953;ENSSSCG00000028296;ENSSSCG00000025465;ENSSSCG00000012645;ENSSSCG00000006388;ENSSSCG00000012656;ENSSSCG00000000257;ENSSSCG00000009644;ENSSSCG00000017978;ENSSSCG00000025652;ENSSSCG00000026007;ENSSSCG00000008444;ENSSSCG00000007543;ENSSSCG00000016611;ENSSSCG00000009114;…
conservative_2_135306	ENSSSCG00000028877;ENSSSCG00000021900;ENSSSCG00000027435;ENSSSCG00000009739;ENSSSCG00000016794;ENSSSCG00000011265;ENSSSCG00000005346;ENSSSCG00000005761;ENSSSCG00000016407;ENSSSCG00000030539;ENSSSCG00000021584;ENSSSCG00000000953;ENSSSCG00000012851;ENSSSCG00000000739;ENSSSCG00000027852;ENSSSCG00000023042;ENSSSCG00000025325;ENSSSCG00000000973;ENSSSCG00000020676;ENSSSCG00000004002;ENSSSCG00000005617;…
	SCG00000014170;ENSSSCG00000014287;ENSSSCG00000022151;ENSSSCG00000006542;ENSSSCG00000028214;ENSSSCG00000027849;ENSSSCG00000011160;ENSSSCG00000003471;ENSSSCG00000006567;ENSSSCG00000005848;ENSSSCG00000014252;ENSSSCG00000025040;ENSSSCG00000020911;ENSSSCG00000027762;ENSSSCG00000023892;ENSSSCG00000006460;ENSSSCG00000023571;ENSSSCG00000028662;ENSSSCG00000009896;ENSSSCG00000015199;ENSSSCG00000004475;ENSS…
	0000000371;ENSSSCG00000006553;ENSSSCG00000014041;ENSSSCG00000016380;ENSSSCG00000009420;ENSSSCG00000022204;ENSSSCG00000027229;ENSSSCG00000011059;ENSSSCG00000006933;ENSSSCG00000006864;ENSSSCG00000021764;ENSSSCG00000002716;ENSSSCG00000006003;ENSSSCG00000020717;ENSSSCG00000013784;ENSSSCG00000015238;ENSSSCG00000005752;ENSSSCG00000008740;ENSSSCG00000008229;ENSSSCG00000027758;ENSSSCG00000016675;ENSSSCG0…
conservative_2_135615	ENSSSCG00000028949;ENSSSCG00000028304;ENSSSCG00000026023;ENSSSCG00000006862;ENSSSCG00000012307;ENSSSCG00000012835;ENSSSCG00000009257;ENSSSCG00000013915;ENSSSCG00000010728;ENSSSCG00000002689;ENSSSCG00000002494;ENSSSCG00000020777;ENSSSCG00000015593;ENSSSCG00000010267;ENSSSCG00000016927;ENSSSCG00000004516;ENSSSCG00000006137
conservative_2_135675	ENSSSCG00000011360;ENSSSCG00000011346;ENSSSCG00000009593;ENSSSCG00000012148;ENSSSCG00000004825;ENSSSCG00000002037;ENSSSCG00000014259;ENSSSCG00000022212;ENSSSCG00000008225;ENSSSCG00000013061;ENSSSCG00000014529;ENSSSCG00000012371;ENSSSCG00000024416;ENSSSCG00000012324;ENSSSCG00000004895;ENSSSCG00000009396;ENSSSCG00000029630;ENSSSCG00000021186;ENSSSCG00000015955;ENSSSCG00000021986;ENSSSCG00000021269;…
conservative_2_136685	ENSSSCG00000022985;ENSSSCG00000015617;ENSSSCG00000023108;ENSSSCG00000012965;ENSSSCG00000025689;ENSSSCG00000028303;ENSSSCG00000005907;ENSSSCG00000017322;ENSSSCG00000002486;ENSSSCG00000028872;ENSSSCG00000004130;ENSSSCG00000029569;ENSSSCG00000007767;ENSSSCG00000007470;ENSSSCG00000012783;ENSSSCG00000026664;ENSSSCG00000024701;ENSSSCG00000001538;ENSSSCG00000012843;ENSSSCG00000007252;ENSSSCG00000014014;…
conservative_2_136686	ENSSSCG00000016195;ENSSSCG00000026318;ENSSSCG00000002464;ENSSSCG00000002471;ENSSSCG00000016999;ENSSSCG00000003469;ENSSSCG00000028848;ENSSSCG00000009217;ENSSSCG00000014431;ENSSSCG00000029074;ENSSSCG00000014074;ENSSSCG00000013861;ENSSSCG00000015525;ENSSSCG00000024430;ENSSSCG00000000451;ENSSSCG00000013849;ENSSSCG00000004491;ENSSSCG00000009744;ENSSSCG00000015239;ENSSSCG00000003172;ENSSSCG00000010186;…
conservative_2_136811	ENSSSCG00000007093;ENSSSCG00000025152;ENSSSCG00000022506;ENSSSCG00000006947;ENSSSCG00000001726;ENSSSCG00000011699;ENSSSCG00000027709;ENSSSCG00000006036;ENSSSCG00000029311;ENSSSCG00000010256;ENSSSCG00000012619;ENSSSCG00000027571;ENSSSCG00000025182;ENSSSCG00000008560;ENSSSCG00000016106;ENSSSCG00000006394;ENSSSCG00000015792
conservative_2_137349	ENSSSCG00000008627;ENSSSCG00000016827;ENSSSCG00000008887;ENSSSCG00000003774;ENSSSCG00000011579;ENSSSCG00000022268;ENSSSCG00000007457;ENSSSCG00000009829;ENSSSCG00000009233;ENSSSCG00000028537;ENSSSCG00000014273;ENSSSCG00000003824;ENSSSCG00000025486;ENSSSCG00000029196;ENSSSCG00000017341;ENSSSCG00000009354;ENSSSCG00000024450;ENSSSCG00000012734;ENSSSCG00000021445;ENSSSCG00000017507;ENSSSCG00000027043;…
conservative_2_138527	ENSSSCG00000007446;ENSSSCG00000003477;ENSSSCG00000025729;ENSSSCG00000016201;ENSSSCG00000012846;ENSSSCG00000010047;ENSSSCG00000005349;ENSSSCG00000028778;ENSSSCG00000008555;ENSSSCG00000004156;ENSSSCG00000023276;ENSSSCG00000021917;ENSSSCG00000009585;ENSSSCG00000008039;ENSSSCG00000010570;ENSSSCG00000004603;ENSSSCG00000027514;ENSSSCG00000000063;ENSSSCG00000001067;ENSSSCG00000026065;ENSSSCG00000004978;…
	SCG00000007618;ENSSSCG00000024020;ENSSSCG00000008040;ENSSSCG00000023986;ENSSSCG00000011165;ENSSSCG00000024959;ENSSSCG00000028332;ENSSSCG00000024962;ENSSSCG00000008282;ENSSSCG00000005595;ENSSSCG00000022812;ENSSSCG00000030710;ENSSSCG00000003729;ENSSSCG00000028602;ENSSSCG00000026486;ENSSSCG00000015636;ENSSSCG00000027783;ENSSSCG00000007425;ENSSSCG00000015959;ENSSSCG00000009748;ENSSSCG00000021307;ENSS…
conservative_2_139424	ENSSSCG00000003333;ENSSSCG00000014578;ENSSSCG00000006542;ENSSSCG00000000683;ENSSSCG00000021131;ENSSSCG00000021402;ENSSSCG00000029641;ENSSSCG00000008312;ENSSSCG00000015126;ENSSSCG00000003093;ENSSSCG00000014450;ENSSSCG00000015199;ENSSSCG00000015905;ENSSSCG00000015581;ENSSSCG00000005848;ENSSSCG00000014574;ENSSSCG00000013753;ENSSSCG00000007453;ENSSSCG00000026628;ENSSSCG00000009781;ENSSSCG00000003461;…
conservative_2_139879	ENSSSCG00000004255;ENSSSCG00000022228;ENSSSCG00000007284;ENSSSCG00000025792;ENSSSCG00000003900;ENSSSCG00000009855;ENSSSCG00000005702;ENSSSCG00000012824;ENSSSCG00000007407;ENSSSCG00000003334;ENSSSCG00000002635;ENSSSCG00000030377;ENSSSCG00000010853;ENSSSCG00000029646;ENSSSCG00000016288;ENSSSCG00000021274;ENSSSCG00000008948;ENSSSCG00000017766;ENSSSCG00000002664;ENSSSCG00000013806;ENSSSCG00000022018;…
conservative_2_140020	ENSSSCG00000026936;ENSSSCG00000011532;ENSSSCG00000028164;ENSSSCG00000016605;ENSSSCG00000029503;ENSSSCG00000028195;ENSSSCG00000023631;ENSSSCG00000022674;ENSSSCG00000001826;ENSSSCG00000006651;ENSSSCG00000017252;ENSSSCG00000003888;ENSSSCG00000009897;ENSSSCG00000026161;ENSSSCG00000025374;ENSSSCG00000026261;ENSSSCG00000021370;ENSSSCG00000000114;ENSSSCG00000003058;ENSSSCG00000011317;ENSSSCG00000015519;…
conservative_2_140209	ENSSSCG00000021472;ENSSSCG00000009361;ENSSSCG00000029317;ENSSSCG00000008675;ENSSSCG00000012973;ENSSSCG00000007899;ENSSSCG00000029772;ENSSSCG00000000005;ENSSSCG00000015550;ENSSSCG00000006520;ENSSSCG00000026191;ENSSSCG00000003715;ENSSSCG00000029829;ENSSSCG00000008550;ENSSSCG00000005725;ENSSSCG00000013045;ENSSSCG00000030415;ENSSSCG00000016892;ENSSSCG00000001680;ENSSSCG00000023673;ENSSSCG00000003606;…
conservative_2_140211	ENSSSCG00000030435;ENSSSCG00000024655;ENSSSCG00000022115;ENSSSCG00000029597;ENSSSCG00000016347;ENSSSCG00000028682;ENSSSCG00000005326;ENSSSCG00000013478;ENSSSCG00000001203;ENSSSCG00000004926;ENSSSCG00000012627;ENSSSCG00000002786;ENSSSCG00000009348;ENSSSCG00000028720;ENSSSCG00000011936;ENSSSCG00000025381;ENSSSCG00000012789;ENSSSCG00000011103;ENSSSCG00000002014;ENSSSCG00000030452;ENSSSCG00000007454;…
	SCG00000026236;ENSSSCG00000005494;ENSSSCG00000017407;ENSSSCG00000000549;ENSSSCG00000001147;ENSSSCG00000023920;ENSSSCG00000000269;ENSSSCG00000029223;ENSSSCG00000000025;ENSSSCG00000030325;ENSSSCG00000024382;ENSSSCG00000017176;ENSSSCG00000007670;ENSSSCG00000028172;ENSSSCG00000024136;ENSSSCG00000004589;ENSSSCG00000026708;ENSSSCG00000015244;ENSSSCG00000024807;ENSSSCG00000029604;ENSSSCG00000009262;ENSS…
conservative_2_140807	ENSSSCG00000015202;ENSSSCG00000008312;ENSSSCG00000015126;ENSSSCG00000022135;ENSSSCG00000014450;ENSSSCG00000012113;ENSSSCG00000009057;ENSSSCG00000012971;ENSSSCG00000029877;ENSSSCG00000016588;ENSSSCG00000009087;ENSSSCG00000006502;ENSSSCG00000021874;ENSSSCG00000006567;ENSSSCG00000028435;ENSSSCG00000007745;ENSSSCG00000005717;ENSSSCG00000009896;ENSSSCG00000021784;ENSSSCG00000006460;ENSSSCG00000027652;…
	SCG00000003085;ENSSSCG00000024619;ENSSSCG00000005894;ENSSSCG00000003660;ENSSSCG00000010896;ENSSSCG00000007440;ENSSSCG00000025603;ENSSSCG00000010651;ENSSSCG00000006767;ENSSSCG00000021798;ENSSSCG00000000572;ENSSSCG00000022714;ENSSSCG00000027243;ENSSSCG00000021698;ENSSSCG00000002252;ENSSSCG00000008116;ENSSSCG00000003505;ENSSSCG00000006488;ENSSSCG00000011340;ENSSSCG00000015231;ENSSSCG00000013177;ENSS…
conservative_2_140925	ENSSSCG00000000034;ENSSSCG00000005122;ENSSSCG00000027976;ENSSSCG00000016114;ENSSSCG00000000702;ENSSSCG00000016992;ENSSSCG00000006756;ENSSSCG00000011845;ENSSSCG00000027864;ENSSSCG00000005301;ENSSSCG00000011943;ENSSSCG00000008830;ENSSSCG00000011765;ENSSSCG00000010839;ENSSSCG00000008272;ENSSSCG00000004154;ENSSSCG00000028472;ENSSSCG00000014651;ENSSSCG00000017116;ENSSSCG00000030039;ENSSSCG00000004656;…
	SCG00000012293;ENSSSCG00000003595;ENSSSCG00000008993;ENSSSCG00000028624;ENSSSCG00000014751;ENSSSCG00000010057;ENSSSCG00000001100;ENSSSCG00000025270;ENSSSCG00000029945;ENSSSCG00000029085;ENSSSCG00000028490;ENSSSCG00000021861;ENSSSCG00000006933;ENSSSCG00000021264;ENSSSCG00000007599;ENSSSCG00000006864;ENSSSCG00000027916;ENSSSCG00000011402;ENSSSCG00000016733;ENSSSCG00000023643;ENSSSCG00000006553;ENSS…
	0000015948;ENSSSCG00000001903;ENSSSCG00000022899;ENSSSCG00000026355;ENSSSCG00000009226;ENSSSCG00000004856;ENSSSCG00000028562;ENSSSCG00000021347;ENSSSCG00000016448;ENSSSCG00000015140;ENSSSCG00000030882;ENSSSCG00000016161;ENSSSCG00000011787;ENSSSCG00000008607;ENSSSCG00000011414;ENSSSCG00000014364;ENSSSCG00000027155;ENSSSCG00000004042;ENSSSCG00000008549;ENSSSCG00000015277;ENSSSCG00000014461;ENSSSCG0…
	015314;ENSSSCG00000015961;ENSSSCG00000028051;ENSSSCG00000022580;ENSSSCG00000011756;ENSSSCG00000000644;ENSSSCG00000013804;ENSSSCG00000010189;ENSSSCG00000015099;ENSSSCG00000013653;ENSSSCG00000024227;ENSSSCG00000012002;ENSSSCG00000018047;ENSSSCG00000011924;ENSSSCG00000029076;ENSSSCG00000029983;ENSSSCG00000021934;ENSSSCG00000000273;ENSSSCG00000014655;ENSSSCG00000028413;ENSSSCG00000004017;ENSSSCG00000…
conservative_2_142978	ENSSSCG00000004146;ENSSSCG00000003120;ENSSSCG00000029084;ENSSSCG00000007491;ENSSSCG00000029590;ENSSSCG00000005469;ENSSSCG00000005113;ENSSSCG00000021848;ENSSSCG00000027081;ENSSSCG00000013052;ENSSSCG00000003429;ENSSSCG00000026569;ENSSSCG00000013555;ENSSSCG00000007248;ENSSSCG00000026481;ENSSSCG00000028351;ENSSSCG00000003226;ENSSSCG00000012941;ENSSSCG00000008802;ENSSSCG00000006500;ENSSSCG00000009456;…
conservative_2_143071	ENSSSCG00000024912;ENSSSCG00000001457;ENSSSCG00000013432;ENSSSCG00000008511;ENSSSCG00000014632;ENSSSCG00000012947;ENSSSCG00000007645;ENSSSCG00000021473;ENSSSCG00000013523;ENSSSCG00000001209;ENSSSCG00000004300;ENSSSCG00000012164;ENSSSCG00000023492;ENSSSCG00000023929;ENSSSCG00000013284;ENSSSCG00000028945;ENSSSCG00000017581;ENSSSCG00000024355;ENSSSCG00000027350;ENSSSCG00000011817;ENSSSCG00000013031;…
conservative_2_143342	ENSSSCG00000008237;ENSSSCG00000005628;ENSSSCG00000008459;ENSSSCG00000009873;ENSSSCG00000024751;ENSSSCG00000027197;ENSSSCG00000026654;ENSSSCG00000010169;ENSSSCG00000021258;ENSSSCG00000002440;ENSSSCG00000007685;ENSSSCG00000011730;ENSSSCG00000018032;ENSSSCG00000030561;ENSSSCG00000023148;ENSSSCG00000005278;ENSSSCG00000025193;ENSSSCG00000015436;ENSSSCG00000010911;ENSSSCG00000001592;ENSSSCG00000007736;…
	SCG00000017510;ENSSSCG00000002329;ENSSSCG00000013497;ENSSSCG00000028250;ENSSSCG00000015626;ENSSSCG00000021347;ENSSSCG00000004856;ENSSSCG00000013729;ENSSSCG00000020941;ENSSSCG00000025216;ENSSSCG00000016464;ENSSSCG00000027775;ENSSSCG00000027800;ENSSSCG00000011219;ENSSSCG00000005951;ENSSSCG00000023055;ENSSSCG00000029099;ENSSSCG00000008576;ENSSSCG00000025793;ENSSSCG00000006620;ENSSSCG00000013049;ENSS…
conservative_2_143960	ENSSSCG00000017851;ENSSSCG00000030649;ENSSSCG00000015707;ENSSSCG00000025989;ENSSSCG00000002395;ENSSSCG00000015047;ENSSSCG00000015048;ENSSSCG00000006463;ENSSSCG00000003038;ENSSSCG00000022655;ENSSSCG00000002774;ENSSSCG00000004543;ENSSSCG00000016732;ENSSSCG00000000274;ENSSSCG00000021818;ENSSSCG00000004549;ENSSSCG00000011382;ENSSSCG00000030137;ENSSSCG00000013340;ENSSSCG00000000148;ENSSSCG00000029248;…
	SCG00000006696;ENSSSCG00000010375;ENSSSCG00000022976;ENSSSCG00000014039;ENSSSCG00000016050;ENSSSCG00000022549;ENSSSCG00000000146;ENSSSCG00000010476;ENSSSCG00000008047;ENSSSCG00000016184;ENSSSCG00000025985;ENSSSCG00000026155;ENSSSCG00000024627;ENSSSCG00000011287;ENSSSCG00000007545;ENSSSCG00000007668;ENSSSCG00000027409;ENSSSCG00000017018;ENSSSCG00000017635;ENSSSCG00000021274;ENSSSCG00000009448;ENSS…
conservative_2_143975	ENSSSCG00000016636;ENSSSCG00000028905;ENSSSCG00000010384;ENSSSCG00000014368;ENSSSCG00000002879;ENSSSCG00000010511;ENSSSCG00000000862;ENSSSCG00000003193;ENSSSCG00000014012;ENSSSCG00000005725;ENSSSCG00000012030;ENSSSCG00000013670;ENSSSCG00000025407;ENSSSCG00000011197;ENSSSCG00000002202;ENSSSCG00000029443;ENSSSCG00000005855;ENSSSCG00000013583;ENSSSCG00000003746;ENSSSCG00000016954;ENSSSCG00000023185;…
conservative_2_145865	ENSSSCG00000021190;ENSSSCG00000014057;ENSSSCG00000025374;ENSSSCG00000024025;ENSSSCG00000025524;ENSSSCG00000026474;ENSSSCG00000013661;ENSSSCG00000022785;ENSSSCG00000001081;ENSSSCG00000017187;ENSSSCG00000017330;ENSSSCG00000026665;ENSSSCG00000011635;ENSSSCG00000010931;ENSSSCG00000025707;ENSSSCG00000002642;ENSSSCG00000003336;ENSSSCG00000008075;ENSSSCG00000007453;ENSSSCG00000004671;ENSSSCG00000017094;…
conservative_2_146294	ENSSSCG00000003699;ENSSSCG00000007622;ENSSSCG00000003733;ENSSSCG00000013382;ENSSSCG00000025283;ENSSSCG00000008296;ENSSSCG00000011744;ENSSSCG00000030283;ENSSSCG00000003341;ENSSSCG00000027312;ENSSSCG00000008957;ENSSSCG00000027970;ENSSSCG00000022301;ENSSSCG00000016530;ENSSSCG00000017177;ENSSSCG00000007485;ENSSSCG00000001370;ENSSSCG00000015212;ENSSSCG00000023833;ENSSSCG00000001376;ENSSSCG00000024613;…
	SCG00000008062;ENSSSCG00000014244;ENSSSCG00000025893;ENSSSCG00000028112;ENSSSCG00000028233;ENSSSCG00000023169;ENSSSCG00000025661;ENSSSCG00000025624;ENSSSCG00000013594;ENSSSCG00000029390;ENSSSCG00000006954;ENSSSCG00000010638;ENSSSCG00000024307;ENSSSCG00000030831;ENSSSCG00000012317;ENSSSCG00000024513;ENSSSCG00000010294;ENSSSCG00000028527;ENSSSCG00000008368;ENSSSCG00000021585;ENSSSCG00000022236;ENSS…
conservative_2_146454	ENSSSCG00000027786;ENSSSCG00000028806;ENSSSCG00000017410;ENSSSCG00000021100;ENSSSCG00000028456;ENSSSCG00000002451;ENSSSCG00000000940;ENSSSCG00000009930;ENSSSCG00000014034;ENSSSCG00000026708;ENSSSCG00000017948;ENSSSCG00000014035;ENSSSCG00000007022;ENSSSCG00000013399;ENSSSCG00000005644;ENSSSCG00000011333;ENSSSCG00000016657;ENSSSCG00000000978;ENSSSCG00000030325;ENSSSCG00000011392;ENSSSCG00000000492;…
conservative_2_146717	ENSSSCG00000012056;ENSSSCG00000012933;ENSSSCG00000009529;ENSSSCG00000017563;ENSSSCG00000006893;ENSSSCG00000005774;ENSSSCG00000015633;ENSSSCG00000007926;ENSSSCG00000029796;ENSSSCG00000028107;ENSSSCG00000002015;ENSSSCG00000021696;ENSSSCG00000012639;ENSSSCG00000030431;ENSSSCG00000002010;ENSSSCG00000027494;ENSSSCG00000006807;ENSSSCG00000029598;ENSSSCG00000017389;ENSSSCG00000011791;ENSSSCG00000002199;…
	SCG00000027180;ENSSSCG00000006531;ENSSSCG00000023556;ENSSSCG00000000066;ENSSSCG00000029449;ENSSSCG00000013749;ENSSSCG00000027027;ENSSSCG00000017391;ENSSSCG00000027468;ENSSSCG00000001984;ENSSSCG00000021515;ENSSSCG00000013870;ENSSSCG00000024196;ENSSSCG00000029551;ENSSSCG00000006568;ENSSSCG00000025958;ENSSSCG00000028106;ENSSSCG00000005923;ENSSSCG00000026569;ENSSSCG00000013555;ENSSSCG00000008690;ENSS…
conservative_2_146718	ENSSSCG00000011592;ENSSSCG00000009001;ENSSSCG00000004565;ENSSSCG00000029011;ENSSSCG00000005657;ENSSSCG00000003539;ENSSSCG00000000289;ENSSSCG00000000707;ENSSSCG00000007789;ENSSSCG00000003106;ENSSSCG00000004494;ENSSSCG00000022469;ENSSSCG00000000504;ENSSSCG00000002663;ENSSSCG00000015589;ENSSSCG00000004815;ENSSSCG00000029071;ENSSSCG00000012345;ENSSSCG00000029075;ENSSSCG00000025046;ENSSSCG00000001474;…
	SCG00000021653;ENSSSCG00000016334;ENSSSCG00000001572;ENSSSCG00000011249;ENSSSCG00000023830;ENSSSCG00000000415;ENSSSCG00000005446;ENSSSCG00000027055;ENSSSCG00000007200;ENSSSCG00000013286;ENSSSCG00000008125;ENSSSCG00000000045;ENSSSCG00000013462;ENSSSCG00000001091;ENSSSCG00000015841;ENSSSCG00000003443;ENSSSCG00000002640;ENSSSCG00000022972;ENSSSCG00000014225;ENSSSCG00000011065;ENSSSCG00000010083;ENSS…
conservative_2_146816	ENSSSCG00000000451;ENSSSCG00000010767;ENSSSCG00000026103;ENSSSCG00000015659;ENSSSCG00000014047;ENSSSCG00000009815;ENSSSCG00000009545;ENSSSCG00000008590;ENSSSCG00000030329;ENSSSCG00000008042;ENSSSCG00000009641;ENSSSCG00000010753;ENSSSCG00000012549;ENSSSCG00000002464;ENSSSCG00000016999;ENSSSCG00000025713;ENSSSCG00000010704;ENSSSCG00000004290;ENSSSCG00000015828;ENSSSCG00000020925;ENSSSCG00000021021;…
conservative_3_147092	ENSSSCG00000027290;ENSSSCG00000027330;ENSSSCG00000010925;ENSSSCG00000013243;ENSSSCG00000003133;ENSSSCG00000020853;ENSSSCG00000010067;ENSSSCG00000015767;ENSSSCG00000007285;ENSSSCG00000010283;ENSSSCG00000029237;ENSSSCG00000001453;ENSSSCG00000017250;ENSSSCG00000013081;ENSSSCG00000027877;ENSSSCG00000008557;ENSSSCG00000016845;ENSSSCG00000001244;ENSSSCG00000020942;ENSSSCG00000021252;ENSSSCG00000016110;…
	SCG00000010566;ENSSSCG00000024519;ENSSSCG00000017614;ENSSSCG00000008931;ENSSSCG00000022401;ENSSSCG00000022951;ENSSSCG00000003620;ENSSSCG00000026386;ENSSSCG00000001016;ENSSSCG00000025343;ENSSSCG00000016376;ENSSSCG00000010756;ENSSSCG00000028658;ENSSSCG00000007421;ENSSSCG00000029329;ENSSSCG00000024505;ENSSSCG00000025563;ENSSSCG00000000004;ENSSSCG00000024262;ENSSSCG00000008208;ENSSSCG00000000307;ENSS…
conservative_3_147185	ENSSSCG00000017540;ENSSSCG00000005607;ENSSSCG00000022654;ENSSSCG00000027691;ENSSSCG00000027792;ENSSSCG00000004623;ENSSSCG00000003289;ENSSSCG00000021416;ENSSSCG00000009845;ENSSSCG00000021431;ENSSSCG00000002809;ENSSSCG00000016338;ENSSSCG00000029225;ENSSSCG00000012685;ENSSSCG00000003272;ENSSSCG00000011391;ENSSSCG00000029751;ENSSSCG00000000720;ENSSSCG00000030352;ENSSSCG00000013589;ENSSSCG00000013354;…
	SCG00000028806;ENSSSCG00000014723;ENSSSCG00000023349;ENSSSCG00000001734;ENSSSCG00000001516;ENSSSCG00000009930;ENSSSCG00000000443;ENSSSCG00000002451;ENSSSCG00000005905;ENSSSCG00000023156;ENSSSCG00000001245;ENSSSCG00000022968;ENSSSCG00000014035;ENSSSCG00000002547;ENSSSCG00000008155;ENSSSCG00000009735;ENSSSCG00000009520;ENSSSCG00000005859;ENSSSCG00000025694;ENSSSCG00000026994;ENSSSCG00000003707;ENSS…
	0000013905;ENSSSCG00000008371;ENSSSCG00000024404;ENSSSCG00000004190;ENSSSCG00000025826;ENSSSCG00000013046;ENSSSCG00000017553;ENSSSCG00000021740;ENSSSCG00000028266;ENSSSCG00000002285;ENSSSCG00000009632;ENSSSCG00000015252;ENSSSCG00000003151;ENSSSCG00000030674;ENSSSCG00000030400;ENSSSCG00000012661;ENSSSCG00000008508;ENSSSCG00000008554;ENSSSCG00000008697;ENSSSCG00000001025;ENSSSCG00000030362;ENSSSCG0…
conservative_3_147309	ENSSSCG00000017546;ENSSSCG00000016579;ENSSSCG00000008604;ENSSSCG00000027723;ENSSSCG00000008357;ENSSSCG00000026224;ENSSSCG00000002971;ENSSSCG00000026475;ENSSSCG00000025796;ENSSSCG00000004878;ENSSSCG00000012236;ENSSSCG00000025810;ENSSSCG00000009558;ENSSSCG00000001925;ENSSSCG00000030449;ENSSSCG00000012832;ENSSSCG00000002892;ENSSSCG00000017305;ENSSSCG00000005590;ENSSSCG00000015275;ENSSSCG00000017693;…
	SCG00000027350;ENSSSCG00000026448;ENSSSCG00000005836;ENSSSCG00000018055;ENSSSCG00000011502;ENSSSCG00000027686;ENSSSCG00000024331;ENSSSCG00000017087;ENSSSCG00000024628;ENSSSCG00000027543;ENSSSCG00000004148;ENSSSCG00000013505;ENSSSCG00000017075;ENSSSCG00000012915;ENSSSCG00000021415;ENSSSCG00000027050;ENSSSCG00000024778;ENSSSCG00000006247;ENSSSCG00000013385;ENSSSCG00000024539;ENSSSCG00000001075;ENSS…
	0000007602;ENSSSCG00000015201;ENSSSCG00000014293;ENSSSCG00000011608;ENSSSCG00000013909;ENSSSCG00000006304;ENSSSCG00000028736;ENSSSCG00000002792;ENSSSCG00000009924;ENSSSCG00000003511;ENSSSCG00000003351;ENSSSCG00000010509;ENSSSCG00000029815;ENSSSCG00000030209;ENSSSCG00000022624;ENSSSCG00000012262;ENSSSCG00000017216;ENSSSCG00000006801;ENSSSCG00000010204;ENSSSCG00000000552;ENSSSCG00000008265;ENSSSCG0…
conservative_3_147391	ENSSSCG00000022329;ENSSSCG00000015821;ENSSSCG00000014742;ENSSSCG00000006231;ENSSSCG00000016286;ENSSSCG00000023894;ENSSSCG00000007032;ENSSSCG00000007981;ENSSSCG00000021024;ENSSSCG00000005831;ENSSSCG00000010629;ENSSSCG00000002639;ENSSSCG00000001700;ENSSSCG00000030000;ENSSSCG00000027189;ENSSSCG00000003739;ENSSSCG00000024912;ENSSSCG00000021259;ENSSSCG00000000688;ENSSSCG00000017500;ENSSSCG00000008014;…
	SCG00000007767;ENSSSCG00000026455;ENSSSCG00000018041;ENSSSCG00000001965;ENSSSCG00000006622;ENSSSCG00000000783;ENSSSCG00000013902;ENSSSCG00000006796;ENSSSCG00000022292;ENSSSCG00000025689;ENSSSCG00000017578;ENSSSCG00000014734;ENSSSCG00000016283;ENSSSCG00000002486;ENSSSCG00000008470;ENSSSCG00000026658;ENSSSCG00000012672;ENSSSCG00000003584;ENSSSCG00000002142;ENSSSCG00000002981;ENSSSCG00000017249;ENSS…
conservative_3_147520	ENSSSCG00000017876;ENSSSCG00000024001;ENSSSCG00000028681;ENSSSCG00000007231;ENSSSCG00000000080;ENSSSCG00000025663;ENSSSCG00000015742;ENSSSCG00000011357;ENSSSCG00000017754;ENSSSCG00000020941;ENSSSCG00000011108;ENSSSCG00000002329;ENSSSCG00000010097;ENSSSCG00000014951;ENSSSCG00000021485;ENSSSCG00000030122;ENSSSCG00000001057;ENSSSCG00000011090;ENSSSCG00000023767;ENSSSCG00000016090;ENSSSCG00000024428;…
	SCG00000021628;ENSSSCG00000023792;ENSSSCG00000025959;ENSSSCG00000003492;ENSSSCG00000010070;ENSSSCG00000015049;ENSSSCG00000022009;ENSSSCG00000022056;ENSSSCG00000010176;ENSSSCG00000014434;ENSSSCG00000024771;ENSSSCG00000017367;ENSSSCG00000013588;ENSSSCG00000027127;ENSSSCG00000022380;ENSSSCG00000014385;ENSSSCG00000023062;ENSSSCG00000028900;ENSSSCG00000004001;ENSSSCG00000007208;ENSSSCG00000017930;ENSS…
	0000021527;ENSSSCG00000002658;ENSSSCG00000001634;ENSSSCG00000006196;ENSSSCG00000011559;ENSSSCG00000022299;ENSSSCG00000018056;ENSSSCG00000013739;ENSSSCG00000014747;ENSSSCG00000011801;ENSSSCG00000001042;ENSSSCG00000000188;ENSSSCG00000029308;ENSSSCG00000006274;ENSSSCG00000030589;ENSSSCG00000023921;ENSSSCG00000015826;ENSSSCG00000017914;ENSSSCG00000014482;ENSSSCG00000008409;ENSSSCG00000003134;ENSSSCG0…
conservative_3_147973	ENSSSCG00000011519;ENSSSCG00000009364;ENSSSCG00000005249;ENSSSCG00000024005;ENSSSCG00000025094;ENSSSCG00000010077;ENSSSCG00000007583;ENSSSCG00000000974;ENSSSCG00000013030;ENSSSCG00000017143;ENSSSCG00000007714;ENSSSCG00000003191;ENSSSCG00000013262;ENSSSCG00000024117;ENSSSCG00000023123;ENSSSCG00000021852;ENSSSCG00000017793;ENSSSCG00000014861;ENSSSCG00000003302;ENSSSCG00000028018;ENSSSCG00000012094;…
	SCG00000017637;ENSSSCG00000005920;ENSSSCG00000002867;ENSSSCG00000012561;ENSSSCG00000022766;ENSSSCG00000023021;ENSSSCG00000020807;ENSSSCG00000006734;ENSSSCG00000030272;ENSSSCG00000024388;ENSSSCG00000025444;ENSSSCG00000030021;ENSSSCG00000023610;ENSSSCG00000002559;ENSSSCG00000022389;ENSSSCG00000011425;ENSSSCG00000002917;ENSSSCG00000009417;ENSSSCG00000027252;ENSSSCG00000016704;ENSSSCG00000029328;ENSS…
	0000021209;ENSSSCG00000011317;ENSSSCG00000007347;ENSSSCG00000014532;ENSSSCG00000030155;ENSSSCG00000016202;ENSSSCG00000024006;ENSSSCG00000013661;ENSSSCG00000001081;ENSSSCG00000020809;ENSSSCG00000021862;ENSSSCG00000015273;ENSSSCG00000004434;ENSSSCG00000012870;ENSSSCG00000009326;ENSSSCG00000007665;ENSSSCG00000010764;ENSSSCG00000017427;ENSSSCG00000013836;ENSSSCG00000004548;ENSSSCG00000015638;ENSSSCG0…
conservative_3_149927	ENSSSCG00000003509;ENSSSCG00000029983;ENSSSCG00000021934;ENSSSCG00000004045;ENSSSCG00000028338;ENSSSCG00000017094;ENSSSCG00000006725;ENSSSCG00000004017;ENSSSCG00000006730;ENSSSCG00000014106;ENSSSCG00000000241;ENSSSCG00000030171;ENSSSCG00000013928;ENSSSCG00000015370;ENSSSCG00000025834;ENSSSCG00000013448;ENSSSCG00000007720;ENSSSCG00000020818;ENSSSCG00000016894;ENSSSCG00000023462;ENSSSCG00000004276;…
	SCG00000010609;ENSSSCG00000014380;ENSSSCG00000003161;ENSSSCG00000029692;ENSSSCG00000004753;ENSSSCG00000023012;ENSSSCG00000017161;ENSSSCG00000027667;ENSSSCG00000022218;ENSSSCG00000009593;ENSSSCG00000011346;ENSSSCG00000030839;ENSSSCG00000010474;ENSSSCG00000023004;ENSSSCG00000005058;ENSSSCG00000008652;ENSSSCG00000028048;ENSSSCG00000014259;ENSSSCG00000024060;ENSSSCG00000004014;ENSSSCG00000012186;ENSS…
conservative_3_150919	ENSSSCG00000010569;ENSSSCG00000021120;ENSSSCG00000005922;ENSSSCG00000016825;ENSSSCG00000009617;ENSSSCG00000023997;ENSSSCG00000027610;ENSSSCG00000003888;ENSSSCG00000027519;ENSSSCG00000029634;ENSSSCG00000007197;ENSSSCG00000030226;ENSSSCG00000010261;ENSSSCG00000013131;ENSSSCG00000026763;ENSSSCG00000028036;ENSSSCG00000030368;ENSSSCG00000012078;ENSSSCG00000000985;ENSSSCG00000013024;ENSSSCG00000006828;…
	SCG00000012310;ENSSSCG00000022397;ENSSSCG00000008827;ENSSSCG00000000766;ENSSSCG00000003135;ENSSSCG00000016298;ENSSSCG00000003396;ENSSSCG00000025794;ENSSSCG00000010318;ENSSSCG00000010172;ENSSSCG00000026894;ENSSSCG00000000778;ENSSSCG00000023153;ENSSSCG00000025486;ENSSSCG00000025227;ENSSSCG00000027320;ENSSSCG00000003811;ENSSSCG00000017641;ENSSSCG00000020894;ENSSSCG00000014130;ENSSSCG00000005490;ENSS…
	0000004181;ENSSSCG00000015948;ENSSSCG00000001903;ENSSSCG00000003128;ENSSSCG00000025630;ENSSSCG00000000469;ENSSSCG00000011237;ENSSSCG00000030388;ENSSSCG00000008517;ENSSSCG00000010396;ENSSSCG00000014112;ENSSSCG00000000138;ENSSSCG00000017490;ENSSSCG00000028776;ENSSSCG00000003643;ENSSSCG00000028758;ENSSSCG00000013615;ENSSSCG00000000648;ENSSSCG00000000281;ENSSSCG00000016367;ENSSSCG00000001435;ENSSSCG0…
conservative_3_151391	ENSSSCG00000030246;ENSSSCG00000002142;ENSSSCG00000012672;ENSSSCG00000020829;ENSSSCG00000004309;ENSSSCG00000007306;ENSSSCG00000022179;ENSSSCG00000020869;ENSSSCG00000028049;ENSSSCG00000016444;ENSSSCG00000009877;ENSSSCG00000025014;ENSSSCG00000004871;ENSSSCG00000023103;ENSSSCG00000004414;ENSSSCG00000001441;ENSSSCG00000022700;ENSSSCG00000013102;ENSSSCG00000003195;ENSSSCG00000022156;ENSSSCG00000028324;…
	SCG00000006448;ENSSSCG00000024091;ENSSSCG00000024186;ENSSSCG00000007994;ENSSSCG00000021436;ENSSSCG00000023743;ENSSSCG00000028333;ENSSSCG00000003382;ENSSSCG00000003465;ENSSSCG00000027933;ENSSSCG00000013550;ENSSSCG00000012483;ENSSSCG00000025549;ENSSSCG00000006858;ENSSSCG00000014907;ENSSSCG00000010562;ENSSSCG00000008187;ENSSSCG00000005750;ENSSSCG00000021108;ENSSSCG00000001873;ENSSSCG00000027474;ENSS…
conservative_3_151422	ENSSSCG00000006397;ENSSSCG00000000832;ENSSSCG00000015657;ENSSSCG00000007454;ENSSSCG00000023204;ENSSSCG00000008198;ENSSSCG00000023733;ENSSSCG00000006935;ENSSSCG00000030394;ENSSSCG00000013913;ENSSSCG00000007858;ENSSSCG00000022775;ENSSSCG00000017565;ENSSSCG00000012493;ENSSSCG00000015089;ENSSSCG00000028802;ENSSSCG00000007053;ENSSSCG00000022704;ENSSSCG00000006225;ENSSSCG00000021988;ENSSSCG00000004373;…
	SCG00000002264;ENSSSCG00000012826;ENSSSCG00000011233;ENSSSCG00000009524;ENSSSCG00000021573;ENSSSCG00000013751;ENSSSCG00000022645;ENSSSCG00000007089;ENSSSCG00000008229;ENSSSCG00000021201;ENSSSCG00000022157;ENSSSCG00000017941;ENSSSCG00000029454;ENSSSCG00000028170;ENSSSCG00000014137;ENSSSCG00000003547;ENSSSCG00000010726;ENSSSCG00000026009;ENSSSCG00000006838;ENSSSCG00000000382;ENSSSCG00000015391;ENSS…
conservative_3_151431	ENSSSCG00000007549;ENSSSCG00000025858;ENSSSCG00000005688;ENSSSCG00000000661;ENSSSCG00000012463;ENSSSCG00000030485;ENSSSCG00000021521;ENSSSCG00000003140;ENSSSCG00000016388;ENSSSCG00000003666;ENSSSCG00000027367;ENSSSCG00000013648;ENSSSCG00000009335;ENSSSCG00000028635;ENSSSCG00000010025;ENSSSCG00000021719;ENSSSCG00000002554;ENSSSCG00000011075;ENSSSCG00000011973;ENSSSCG00000029849;ENSSSCG00000010356;…
conservative_3_151707	ENSSSCG00000004428;ENSSSCG00000027723;ENSSSCG00000002423;ENSSSCG00000006490;ENSSSCG00000015983;ENSSSCG00000013989;ENSSSCG00000002997;ENSSSCG00000012618;ENSSSCG00000013534;ENSSSCG00000026962;ENSSSCG00000003475;ENSSSCG00000009408;ENSSSCG00000007080;ENSSSCG00000020890;ENSSSCG00000012601;ENSSSCG00000005374;ENSSSCG00000024818;ENSSSCG00000017468;ENSSSCG00000017496;ENSSSCG00000029922;ENSSSCG00000023479;…
	SCG00000028478;ENSSSCG00000017036;ENSSSCG00000021131;ENSSSCG00000030693;ENSSSCG00000008356;ENSSSCG00000004972;ENSSSCG00000007431;ENSSSCG00000024627;ENSSSCG00000030488;ENSSSCG00000014439;ENSSSCG00000001801;ENSSSCG00000016050;ENSSSCG00000012068;ENSSSCG00000022784;ENSSSCG00000002039;ENSSSCG00000002372;ENSSSCG00000002404;ENSSSCG00000008097;ENSSSCG00000029686;ENSSSCG00000001428;ENSSSCG00000026155;ENSS…
	0000024437;ENSSSCG00000022261;ENSSSCG00000017184;ENSSSCG00000028284;ENSSSCG00000002769;ENSSSCG00000007541;ENSSSCG00000024457;ENSSSCG00000017953;ENSSSCG00000004541;ENSSSCG00000016706;ENSSSCG00000008574;ENSSSCG00000002486;ENSSSCG00000008291;ENSSSCG00000027603;ENSSSCG00000026526;ENSSSCG00000030149;ENSSSCG00000022292;ENSSSCG00000015224;ENSSSCG00000004438;ENSSSCG00000001838;ENSSSCG00000021330;ENSSSCG0…
conservative_3_152714	ENSSSCG00000011518;ENSSSCG00000010541;ENSSSCG00000010486;ENSSSCG00000013731;ENSSSCG00000010734;ENSSSCG00000010949;ENSSSCG00000003770;ENSSSCG00000007791;ENSSSCG00000013627;ENSSSCG00000000704;ENSSSCG00000009751;ENSSSCG00000011352;ENSSSCG00000013662;ENSSSCG00000004941;ENSSSCG00000027474;ENSSSCG00000010281;ENSSSCG00000027542;ENSSSCG00000029837;ENSSSCG00000029130;ENSSSCG00000005666;ENSSSCG00000016984;…
	SCG00000029332;ENSSSCG00000000259;ENSSSCG00000021326;ENSSSCG00000001689;ENSSSCG00000025217;ENSSSCG00000005703;ENSSSCG00000024787;ENSSSCG00000003112;ENSSSCG00000013292;ENSSSCG00000003472;ENSSSCG00000017166;ENSSSCG00000017536;ENSSSCG00000006894;ENSSSCG00000022613;ENSSSCG00000009488;ENSSSCG00000028832;ENSSSCG00000016284;ENSSSCG00000000189;ENSSSCG00000030627;ENSSSCG00000002828;ENSSSCG00000016336;ENSS…
conservative_3_152992	ENSSSCG00000027705;ENSSSCG00000005464;ENSSSCG00000024231;ENSSSCG00000012344;ENSSSCG00000007153;ENSSSCG00000004276;ENSSSCG00000004957;ENSSSCG00000013919;ENSSSCG00000021093;ENSSSCG00000010755;ENSSSCG00000004776;ENSSSCG00000017355;ENSSSCG00000029322;ENSSSCG00000030385;ENSSSCG00000008404;ENSSSCG00000023974;ENSSSCG00000024261;ENSSSCG00000022892;ENSSSCG00000009008;ENSSSCG00000003570;ENSSSCG00000008603;…
conservative_3_153529	ENSSSCG00000011010;ENSSSCG00000025008;ENSSSCG00000017833;ENSSSCG00000007382;ENSSSCG00000020713;ENSSSCG00000010309;ENSSSCG00000030573;ENSSSCG00000017788;ENSSSCG00000022414;ENSSSCG00000006194;ENSSSCG00000025206;ENSSSCG00000022241;ENSSSCG00000003095;ENSSSCG00000022629;ENSSSCG00000005224;ENSSSCG00000027777;ENSSSCG00000015064;ENSSSCG00000030234;ENSSSCG00000006877;ENSSSCG00000005544;ENSSSCG00000014274;…
	SCG00000002450;ENSSSCG00000017207;ENSSSCG00000015754;ENSSSCG00000021464;ENSSSCG00000017721;ENSSSCG00000025051;ENSSSCG00000001539;ENSSSCG00000013509;ENSSSCG00000009806;ENSSSCG00000030515;ENSSSCG00000030369;ENSSSCG00000000120;ENSSSCG00000001504;ENSSSCG00000024145;ENSSSCG00000024773;ENSSSCG00000002140;ENSSSCG00000011376;ENSSSCG00000015985;ENSSSCG00000029770;ENSSSCG00000003444;ENSSSCG00000003447;ENSS…
conservative_3_153530	ENSSSCG00000023165;ENSSSCG00000023680;ENSSSCG00000027009;ENSSSCG00000007383;ENSSSCG00000008600;ENSSSCG00000012882;ENSSSCG00000024936;ENSSSCG00000008029;ENSSSCG00000025568;ENSSSCG00000002557;ENSSSCG00000030134;ENSSSCG00000022757;ENSSSCG00000008823;ENSSSCG00000021078;ENSSSCG00000029985;ENSSSCG00000002040;ENSSSCG00000029714;ENSSSCG00000030365;ENSSSCG00000028080;ENSSSCG00000025522;ENSSSCG00000006995;…
	SCG00000024216;ENSSSCG00000013576;ENSSSCG00000003650;ENSSSCG00000012912;ENSSSCG00000029865;ENSSSCG00000026964;ENSSSCG00000016752;ENSSSCG00000028381;ENSSSCG00000012192;ENSSSCG00000001373;ENSSSCG00000005533;ENSSSCG00000017401;ENSSSCG00000027070;ENSSSCG00000007034;ENSSSCG00000011821;ENSSSCG00000027007;ENSSSCG00000027955;ENSSSCG00000003007;ENSSSCG00000002662;ENSSSCG00000023863;ENSSSCG00000027379;ENSS…
conservative_3_153877	ENSSSCG00000000531;ENSSSCG00000000509;ENSSSCG00000000204;ENSSSCG00000016747;ENSSSCG00000007229;ENSSSCG00000011333;ENSSSCG00000007809;ENSSSCG00000016478;ENSSSCG00000002656;ENSSSCG00000027678;ENSSSCG00000025164;ENSSSCG00000001392;ENSSSCG00000014034;ENSSSCG00000021808;ENSSSCG00000029843;ENSSSCG00000005905;ENSSSCG00000000455;ENSSSCG00000005780;ENSSSCG00000010809;ENSSSCG00000009323;ENSSSCG00000007543;…
conservative_3_154556	ENSSSCG00000025252;ENSSSCG00000027478;ENSSSCG00000011166;ENSSSCG00000003707;ENSSSCG00000004823;ENSSSCG00000021134;ENSSSCG00000005105
conservative_3_154616	ENSSSCG00000003692;ENSSSCG00000010842;ENSSSCG00000011193;ENSSSCG00000003854;ENSSSCG00000015147;ENSSSCG00000006458;ENSSSCG00000015123;ENSSSCG00000028568;ENSSSCG00000005450;ENSSSCG00000004402;ENSSSCG00000009224;ENSSSCG00000026585;ENSSSCG00000015544;ENSSSCG00000017356;ENSSSCG00000015082;ENSSSCG00000012072;ENSSSCG00000015584;ENSSSCG00000021779;ENSSSCG00000004545;ENSSSCG00000012872;ENSSSCG00000003317;…
	SCG00000022141;ENSSSCG00000029330;ENSSSCG00000002651;ENSSSCG00000006862;ENSSSCG00000028671;ENSSSCG00000024409;ENSSSCG00000007812;ENSSSCG00000008272;ENSSSCG00000016773;ENSSSCG00000020785;ENSSSCG00000015815;ENSSSCG00000006645;ENSSSCG00000005301;ENSSSCG00000014651;ENSSSCG00000007330;ENSSSCG00000012746;ENSSSCG00000016879;ENSSSCG00000000795;ENSSSCG00000004154;ENSSSCG00000017099;ENSSSCG00000027989;ENSS…
	0000012157;ENSSSCG00000010959;ENSSSCG00000003195;ENSSSCG00000006223;ENSSSCG00000011771;ENSSSCG00000024285;ENSSSCG00000026689;ENSSSCG00000017291;ENSSSCG00000012155;ENSSSCG00000007678;ENSSSCG00000023180;ENSSSCG00000014285;ENSSSCG00000004871;ENSSSCG00000030058;ENSSSCG00000001698;ENSSSCG00000030927;ENSSSCG00000021750;ENSSSCG00000016444;ENSSSCG00000012144;ENSSSCG00000002981;ENSSSCG00000020869;ENSSSCG0…
conservative_3_154628	ENSSSCG00000012154;ENSSSCG00000009812;ENSSSCG00000025258;ENSSSCG00000008714;ENSSSCG00000004133;ENSSSCG00000015906;ENSSSCG00000016302;ENSSSCG00000012835;ENSSSCG00000006748;ENSSSCG00000016758;ENSSSCG00000021564;ENSSSCG00000028035;ENSSSCG00000021418;ENSSSCG00000020680;ENSSSCG00000028861;ENSSSCG00000026496;ENSSSCG00000005506;ENSSSCG00000005949;ENSSSCG00000017699;ENSSSCG00000029267;ENSSSCG00000002533;…
	SCG00000005031;ENSSSCG00000016983;ENSSSCG00000002389;ENSSSCG00000009620;ENSSSCG00000022789;ENSSSCG00000009319;ENSSSCG00000024682;ENSSSCG00000023932;ENSSSCG00000026841;ENSSSCG00000009656;ENSSSCG00000029334;ENSSSCG00000027053;ENSSSCG00000016673;ENSSSCG00000023378;ENSSSCG00000009312;ENSSSCG00000010163;ENSSSCG00000022257;ENSSSCG00000017991;ENSSSCG00000010303;ENSSSCG00000007370;ENSSSCG00000030632;ENSS…
	0000026977;ENSSSCG00000007985;ENSSSCG00000021007;ENSSSCG00000012607;ENSSSCG00000022541;ENSSSCG00000027885;ENSSSCG00000002471;ENSSSCG00000002464;ENSSSCG00000021044;ENSSSCG00000004477;ENSSSCG00000027903;ENSSSCG00000011158;ENSSSCG00000025154;ENSSSCG00000030440;ENSSSCG00000020925;ENSSSCG00000017387;ENSSSCG00000003902;ENSSSCG00000014431;ENSSSCG00000027874;ENSSSCG00000008274;ENSSSCG00000009834;ENSSSCG0…
conservative_3_156034	ENSSSCG00000005540;ENSSSCG00000001661;ENSSSCG00000022235;ENSSSCG00000012543;ENSSSCG00000025322;ENSSSCG00000014412;ENSSSCG00000013423;ENSSSCG00000013865;ENSSSCG00000006769;ENSSSCG00000007211;ENSSSCG00000017398;ENSSSCG00000026602;ENSSSCG00000015600;ENSSSCG00000005536;ENSSSCG00000030626;ENSSSCG00000003456;ENSSSCG00000025293;ENSSSCG00000002306;ENSSSCG00000030830;ENSSSCG00000022302;ENSSSCG00000025407;…
	SCG00000026708;ENSSSCG00000030404;ENSSSCG00000002512;ENSSSCG00000028596;ENSSSCG00000008717;ENSSSCG00000004381;ENSSSCG00000005836;ENSSSCG00000017087;ENSSSCG00000017459;ENSSSCG00000013412;ENSSSCG00000010133;ENSSSCG00000008013;ENSSSCG00000026662;ENSSSCG00000023380;ENSSSCG00000008233;ENSSSCG00000002921;ENSSSCG00000006240;ENSSSCG00000007645;ENSSSCG00000015025;ENSSSCG00000010998;ENSSSCG00000010732;ENSS…
conservative_3_156563	ENSSSCG00000001509;ENSSSCG00000010529;ENSSSCG00000023167;ENSSSCG00000003496;ENSSSCG00000000113;ENSSSCG00000030425;ENSSSCG00000009733;ENSSSCG00000005279;ENSSSCG00000010180;ENSSSCG00000015045;ENSSSCG00000012845;ENSSSCG00000003807;ENSSSCG00000012744;ENSSSCG00000029222;ENSSSCG00000004937;ENSSSCG00000024639;ENSSSCG00000004379;ENSSSCG00000007647;ENSSSCG00000012663;ENSSSCG00000006960;ENSSSCG00000011087;…
	SCG00000003627;ENSSSCG00000001573;ENSSSCG00000000521;ENSSSCG00000030361;ENSSSCG00000021960;ENSSSCG00000001914;ENSSSCG00000010664;ENSSSCG00000011743;ENSSSCG00000005575;ENSSSCG00000023902;ENSSSCG00000016288;ENSSSCG00000028707;ENSSSCG00000002397;ENSSSCG00000007798;ENSSSCG00000008685;ENSSSCG00000000641;ENSSSCG00000013480;ENSSSCG00000003187;ENSSSCG00000014984;ENSSSCG00000005291;ENSSSCG00000005288;ENSS…
	0000025726;ENSSSCG00000015360;ENSSSCG00000007549;ENSSSCG00000023102;ENSSSCG00000008083;ENSSSCG00000013178;ENSSSCG00000005737;ENSSSCG00000003045;ENSSSCG00000023679;ENSSSCG00000006917;ENSSSCG00000002140;ENSSSCG00000008081;ENSSSCG00000024145;ENSSSCG00000006080;ENSSSCG00000030515;ENSSSCG00000010719;ENSSSCG00000022473;ENSSSCG00000006096;ENSSSCG00000003447;ENSSSCG00000021042;ENSSSCG00000029770;ENSSSCG0…
	022550;ENSSSCG00000012008;ENSSSCG00000006116;ENSSSCG00000003147;ENSSSCG00000000453;ENSSSCG00000000875;ENSSSCG00000021469;ENSSSCG00000018044;ENSSSCG00000009750;ENSSSCG00000029485;ENSSSCG00000015206;ENSSSCG00000013073;ENSSSCG00000010069;ENSSSCG00000000175;ENSSSCG00000008678;ENSSSCG00000017510;ENSSSCG00000007625;ENSSSCG00000027160;ENSSSCG00000008409;ENSSSCG00000015602;ENSSSCG00000000295;ENSSSCG00000…
conservative_3_157027	ENSSSCG00000011620;ENSSSCG00000013638;ENSSSCG00000014020;ENSSSCG00000016002;ENSSSCG00000013728;ENSSSCG00000012995;ENSSSCG00000025295;ENSSSCG00000030823;ENSSSCG00000020736;ENSSSCG00000024348;ENSSSCG00000008858;ENSSSCG00000005268;ENSSSCG00000004306;ENSSSCG00000025003;ENSSSCG00000003680;ENSSSCG00000002795;ENSSSCG00000000684;ENSSSCG00000014264;ENSSSCG00000016529;ENSSSCG00000013766;ENSSSCG00000023366;…
conservative_3_157706	ENSSSCG00000022559;ENSSSCG00000014855;ENSSSCG00000003955;ENSSSCG00000015473;ENSSSCG00000001978;ENSSSCG00000011467;ENSSSCG00000012221;ENSSSCG00000005821;ENSSSCG00000007823;ENSSSCG00000007859;ENSSSCG00000010926;ENSSSCG00000000411;ENSSSCG00000003690;ENSSSCG00000029432;ENSSSCG00000013341;ENSSSCG00000015436;ENSSSCG00000011331;ENSSSCG00000022670;ENSSSCG00000012680;ENSSSCG00000009083;ENSSSCG00000030513;…
conservative_3_157766	ENSSSCG00000012064;ENSSSCG00000006071;ENSSSCG00000011355;ENSSSCG00000009883;ENSSSCG00000007164;ENSSSCG00000028014;ENSSSCG00000030420;ENSSSCG00000015410;ENSSSCG00000002927;ENSSSCG00000017331;ENSSSCG00000028298;ENSSSCG00000007092;ENSSSCG00000006328;ENSSSCG00000022005;ENSSSCG00000007178;ENSSSCG00000024413;ENSSSCG00000016573;ENSSSCG00000005715;ENSSSCG00000014643;ENSSSCG00000021768;ENSSSCG00000029989;…
conservative_3_158935	ENSSSCG00000004381;ENSSSCG00000025053;ENSSSCG00000026448;ENSSSCG00000001231;ENSSSCG00000007818;ENSSSCG00000026754;ENSSSCG00000029373;ENSSSCG00000023433;ENSSSCG00000003238;ENSSSCG00000011436;ENSSSCG00000004225;ENSSSCG00000013432;ENSSSCG00000030124;ENSSSCG00000014628;ENSSSCG00000008233;ENSSSCG00000030079;ENSSSCG00000017455;ENSSSCG00000026823;ENSSSCG00000025199;ENSSSCG00000014096;ENSSSCG00000026263;…
	SCG00000004682;ENSSSCG00000029485;ENSSSCG00000025020;ENSSSCG00000011913;ENSSSCG00000016448;ENSSSCG00000017995;ENSSSCG00000027649;ENSSSCG00000012825;ENSSSCG00000013010;ENSSSCG00000007286;ENSSSCG00000014220;ENSSSCG00000030163;ENSSSCG00000021138;ENSSSCG00000024240;ENSSSCG00000000759;ENSSSCG00000027315;ENSSSCG00000026914;ENSSSCG00000013762;ENSSSCG00000015197;ENSSSCG00000016918;ENSSSCG00000005861;ENSS…
conservative_3_158937	ENSSSCG00000013165;ENSSSCG00000005646;ENSSSCG00000023166;ENSSSCG00000006154;ENSSSCG00000017779;ENSSSCG00000010133;ENSSSCG00000017459;ENSSSCG00000011436;ENSSSCG00000013432;ENSSSCG00000002550;ENSSSCG00000007743;ENSSSCG00000014002;ENSSSCG00000010331;ENSSSCG00000003115;ENSSSCG00000010201;ENSSSCG00000025220;ENSSSCG00000010512;ENSSSCG00000029656;ENSSSCG00000021833;ENSSSCG00000012293;ENSSSCG00000012240;…
conservative_3_159058	ENSSSCG00000006317;ENSSSCG00000006051;ENSSSCG00000004851;ENSSSCG00000003824;ENSSSCG00000004395;ENSSSCG00000027320;ENSSSCG00000012689;ENSSSCG00000004344;ENSSSCG00000009829;ENSSSCG00000023153;ENSSSCG00000012998;ENSSSCG00000017408;ENSSSCG00000004951;ENSSSCG00000016514;ENSSSCG00000014614;ENSSSCG00000010172;ENSSSCG00000021620;ENSSSCG00000007457;ENSSSCG00000000094;ENSSSCG00000004691;ENSSSCG00000010381;…
conservative_3_159342	ENSSSCG00000013775;ENSSSCG00000013004;ENSSSCG00000014442;ENSSSCG00000027582;ENSSSCG00000016984;ENSSSCG00000015074;ENSSSCG00000005506;ENSSSCG00000001053;ENSSSCG00000026496;ENSSSCG00000013884;ENSSSCG00000008232;ENSSSCG00000010086;ENSSSCG00000002885;ENSSSCG00000009812;ENSSSCG00000015556;ENSSSCG00000015509;ENSSSCG00000024383;ENSSSCG00000002724;ENSSSCG00000002003;ENSSSCG00000003421;ENSSSCG00000010931;…
conservative_3_159627	ENSSSCG00000009494;ENSSSCG00000017226;ENSSSCG00000021390;ENSSSCG00000020895;ENSSSCG00000003333;ENSSSCG00000001546;ENSSSCG00000007943;ENSSSCG00000009361;ENSSSCG00000025597;ENSSSCG00000024433;ENSSSCG00000009653;ENSSSCG00000003055;ENSSSCG00000006218;ENSSSCG00000006023;ENSSSCG00000005847;ENSSSCG00000007247;ENSSSCG00000004763;ENSSSCG00000013662;ENSSSCG00000022153;ENSSSCG00000009377;ENSSSCG00000011923;…
conservative_3_160072	ENSSSCG00000000057;ENSSSCG00000012479;ENSSSCG00000027353;ENSSSCG00000016378;ENSSSCG00000022047;ENSSSCG00000003108;ENSSSCG00000014149;ENSSSCG00000005449;ENSSSCG00000025600;ENSSSCG00000008221;ENSSSCG00000012732;ENSSSCG00000006488;ENSSSCG00000014462;ENSSSCG00000017220;ENSSSCG00000020828;ENSSSCG00000025096;ENSSSCG00000007980;ENSSSCG00000022177;ENSSSCG00000013025;ENSSSCG00000020709;ENSSSCG00000005917;…
conservative_3_160199	ENSSSCG00000009885;ENSSSCG00000028612;ENSSSCG00000005701;ENSSSCG00000017471;ENSSSCG00000011845;ENSSSCG00000007984;ENSSSCG00000029330;ENSSSCG00000022141;ENSSSCG00000016992;ENSSSCG00000027976;ENSSSCG00000024596;ENSSSCG00000004154;ENSSSCG00000029284;ENSSSCG00000005301;ENSSSCG00000012467;ENSSSCG00000029493;ENSSSCG00000020725;ENSSSCG00000012074;ENSSSCG00000014833;ENSSSCG00000009943;ENSSSCG00000017229;…
	SCG00000009262;ENSSSCG00000028726;ENSSSCG00000005120;ENSSSCG00000024136;ENSSSCG00000015531;ENSSSCG00000023157;ENSSSCG00000004776;ENSSSCG00000017124;ENSSSCG00000028456;ENSSSCG00000024979;ENSSSCG00000022474;ENSSSCG00000001405;ENSSSCG00000026236;ENSSSCG00000022493;ENSSSCG00000010676;ENSSSCG00000008111;ENSSSCG00000024021;ENSSSCG00000001391;ENSSSCG00000025490;ENSSSCG00000010732;ENSSSCG00000013432;ENSS…
conservative_3_160572	ENSSSCG00000003679;ENSSSCG00000030833;ENSSSCG00000021223;ENSSSCG00000005291;ENSSSCG00000010570;ENSSSCG00000028961;ENSSSCG00000003230;ENSSSCG00000006311;ENSSSCG00000023416;ENSSSCG00000004178;ENSSSCG00000000605;ENSSSCG00000017892;ENSSSCG00000026023;ENSSSCG00000021852;ENSSSCG00000030291;ENSSSCG00000022577;ENSSSCG00000006314;ENSSSCG00000006171;ENSSSCG00000011512;ENSSSCG00000012964;ENSSSCG00000006878;…
conservative_3_161455	ENSSSCG00000004119;ENSSSCG00000001773;ENSSSCG00000030062;ENSSSCG00000012264;ENSSSCG00000005062;ENSSSCG00000012287;ENSSSCG00000025457;ENSSSCG00000005651;ENSSSCG00000005502;ENSSSCG00000013617;ENSSSCG00000013024;ENSSSCG00000020849;ENSSSCG00000029567;ENSSSCG00000017962;ENSSSCG00000029771;ENSSSCG00000009139;ENSSSCG00000002712;ENSSSCG00000013049;ENSSSCG00000013131;ENSSSCG00000026763;ENSSSCG00000014819;…
	SCG00000029621;ENSSSCG00000022031;ENSSSCG00000024888;ENSSSCG00000003228;ENSSSCG00000004616;ENSSSCG00000023549;ENSSSCG00000030641;ENSSSCG00000017521;ENSSSCG00000005970;ENSSSCG00000000153;ENSSSCG00000025227;ENSSSCG00000003824;ENSSSCG00000006510;ENSSSCG00000025077;ENSSSCG00000029196;ENSSSCG00000003589;ENSSSCG00000011849;ENSSSCG00000004851;ENSSSCG00000022268;ENSSSCG00000004106;ENSSSCG00000022529;ENSS…
	0000002135;ENSSSCG00000013170;ENSSSCG00000002670;ENSSSCG00000003265;ENSSSCG00000007554;ENSSSCG00000003849;ENSSSCG00000011527;ENSSSCG00000003054;ENSSSCG00000001061;ENSSSCG00000027004;ENSSSCG00000005304;ENSSSCG00000004789;ENSSSCG00000012419;ENSSSCG00000022262;ENSSSCG00000004187;ENSSSCG00000007431;ENSSSCG00000004972;ENSSSCG00000030106;ENSSSCG00000011003;ENSSSCG00000006460;ENSSSCG00000015199;ENSSSCG0…
conservative_3_161830	ENSSSCG00000015563;ENSSSCG00000021644;ENSSSCG00000010430;ENSSSCG00000017577;ENSSSCG00000016859;ENSSSCG00000005859;ENSSSCG00000020737;ENSSSCG00000029946;ENSSSCG00000001245;ENSSSCG00000016160;ENSSSCG00000027865;ENSSSCG00000012190;ENSSSCG00000023688;ENSSSCG00000012611;ENSSSCG00000004592;ENSSSCG00000022968;ENSSSCG00000007022;ENSSSCG00000006202;ENSSSCG00000000940;ENSSSCG00000012817;ENSSSCG00000028041;…
	SCG00000006507;ENSSSCG00000023022;ENSSSCG00000024357;ENSSSCG00000029099;ENSSSCG00000002712;ENSSSCG00000010065;ENSSSCG00000001800;ENSSSCG00000010329;ENSSSCG00000010340;ENSSSCG00000023348;ENSSSCG00000029140;ENSSSCG00000001571;ENSSSCG00000003405;ENSSSCG00000023403;ENSSSCG00000013633;ENSSSCG00000001761;ENSSSCG00000025930;ENSSSCG00000006023;ENSSSCG00000014947;ENSSSCG00000028434;ENSSSCG00000001342;ENSS…
conservative_3_162270	ENSSSCG00000009950;ENSSSCG00000027709;ENSSSCG00000007609;ENSSSCG00000006344;ENSSSCG00000014625;ENSSSCG00000022962;ENSSSCG00000029621;ENSSSCG00000015326;ENSSSCG00000017337;ENSSSCG00000007208;ENSSSCG00000021750;ENSSSCG00000004436;ENSSSCG00000011482;ENSSSCG00000003097;ENSSSCG00000024313;ENSSSCG00000020894;ENSSSCG00000028684;ENSSSCG00000007192;ENSSSCG00000008409;ENSSSCG00000008031;ENSSSCG00000000983;…
conservative_3_162299	ENSSSCG00000023730;ENSSSCG00000027266;ENSSSCG00000004379;ENSSSCG00000002558;ENSSSCG00000005279;ENSSSCG00000020736;ENSSSCG00000016528;ENSSSCG00000011375;ENSSSCG00000030242;ENSSSCG00000003712;ENSSSCG00000025063;ENSSSCG00000013414;ENSSSCG00000015515;ENSSSCG00000024977;ENSSSCG00000002648;ENSSSCG00000030425;ENSSSCG00000021206;ENSSSCG00000009733;ENSSSCG00000025955;ENSSSCG00000002368;ENSSSCG00000012153;…
conservative_3_165031	ENSSSCG00000028604;ENSSSCG00000016527;ENSSSCG00000023573;ENSSSCG00000002432;ENSSSCG00000026860;ENSSSCG00000005663;ENSSSCG00000017163;ENSSSCG00000026408;ENSSSCG00000021695;ENSSSCG00000023132;ENSSSCG00000005581;ENSSSCG00000028987;ENSSSCG00000006664;ENSSSCG00000013969;ENSSSCG00000012335;ENSSSCG00000010356;ENSSSCG00000007384;ENSSSCG00000002600;ENSSSCG00000005484;ENSSSCG00000003847;ENSSSCG00000017673;…
conservative_3_165099	ENSSSCG00000028454;ENSSSCG00000030630;ENSSSCG00000022839;ENSSSCG00000015774;ENSSSCG00000002802;ENSSSCG00000028609;ENSSSCG00000000120;ENSSSCG00000010719;ENSSSCG00000025599;ENSSSCG00000003044;ENSSSCG00000002752;ENSSSCG00000003447;ENSSSCG00000027721;ENSSSCG00000006197;ENSSSCG00000023583;ENSSSCG00000017325;ENSSSCG00000027404;ENSSSCG00000013658;ENSSSCG00000003601;ENSSSCG00000024431;ENSSSCG00000010025;…
	SCG00000004040;ENSSSCG00000018035;ENSSSCG00000016816;ENSSSCG00000007350;ENSSSCG00000008234;ENSSSCG00000008057;ENSSSCG00000011256;ENSSSCG00000013181;ENSSSCG00000030505;ENSSSCG00000020855;ENSSSCG00000012645;ENSSSCG00000010592;ENSSSCG00000027186;ENSSSCG00000015012;ENSSSCG00000006682;ENSSSCG00000008196;ENSSSCG00000022849;ENSSSCG00000007539;ENSSSCG00000007927;ENSSSCG00000026460;ENSSSCG00000029879;ENSS…
conservative_3_165879	ENSSSCG00000015124;ENSSSCG00000006857;ENSSSCG00000023346;ENSSSCG00000003078;ENSSSCG00000027407;ENSSSCG00000003097;ENSSSCG00000007967;ENSSSCG00000000267;ENSSSCG00000009873;ENSSSCG00000024698;ENSSSCG00000003972;ENSSSCG00000000691;ENSSSCG00000024393;ENSSSCG00000001840;ENSSSCG00000007675;ENSSSCG00000008043;ENSSSCG00000024845;ENSSSCG00000027186;ENSSSCG00000021040;ENSSSCG00000001899;ENSSSCG00000005729;…
conservative_3_165947	ENSSSCG00000008717;ENSSSCG00000025109;ENSSSCG00000023715;ENSSSCG00000021383;ENSSSCG00000007147;ENSSSCG00000016057;ENSSSCG00000024661;ENSSSCG00000007462;ENSSSCG00000006213;ENSSSCG00000014875;ENSSSCG00000007539;ENSSSCG00000007100;ENSSSCG00000010202;ENSSSCG00000011455;ENSSSCG00000029897;ENSSSCG00000026646;ENSSSCG00000017531;ENSSSCG00000002811;ENSSSCG00000002918;ENSSSCG00000015536;ENSSSCG00000027957;…
conservative_3_166147	ENSSSCG00000000972;ENSSSCG00000022442;ENSSSCG00000024050;ENSSSCG00000017396;ENSSSCG00000017895;ENSSSCG00000006935;ENSSSCG00000016831;ENSSSCG00000028147;ENSSSCG00000015898;ENSSSCG00000024066;ENSSSCG00000007530;ENSSSCG00000023367;ENSSSCG00000005911;ENSSSCG00000012627;ENSSSCG00000011230;ENSSSCG00000026338;ENSSSCG00000016806;ENSSSCG00000015477;ENSSSCG00000011643;ENSSSCG00000013767;ENSSSCG00000022115;…
conservative_4_167222	ENSSSCG00000013579;ENSSSCG00000005608;ENSSSCG00000028796;ENSSSCG00000027347;ENSSSCG00000004222;ENSSSCG00000013031;ENSSSCG00000009330;ENSSSCG00000007332;ENSSSCG00000026855;ENSSSCG00000007915;ENSSSCG00000013302;ENSSSCG00000011422;ENSSSCG00000009748;ENSSSCG00000010748;ENSSSCG00000016248;ENSSSCG00000010992;ENSSSCG00000002426;ENSSSCG00000021334;ENSSSCG00000001485;ENSSSCG00000025430;ENSSSCG00000003640;…
	SCG00000001042;ENSSSCG00000017379;ENSSSCG00000021562;ENSSSCG00000001435;ENSSSCG00000014080;ENSSSCG00000016367;ENSSSCG00000016970;ENSSSCG00000010725;ENSSSCG00000011560;ENSSSCG00000011487;ENSSSCG00000010710;ENSSSCG00000008735;ENSSSCG00000026755;ENSSSCG00000009150;ENSSSCG00000002775;ENSSSCG00000001903;ENSSSCG00000015948;ENSSSCG00000021776;ENSSSCG00000009794;ENSSSCG00000000295;ENSSSCG00000015602;ENSS…
conservative_4_167388	ENSSSCG00000013122;ENSSSCG00000022410;ENSSSCG00000004281;ENSSSCG00000007387;ENSSSCG00000010647;ENSSSCG00000017746;ENSSSCG00000023408;ENSSSCG00000000662;ENSSSCG00000025617;ENSSSCG00000003346;ENSSSCG00000010745;ENSSSCG00000025737;ENSSSCG00000013598;ENSSSCG00000024671;ENSSSCG00000017883;ENSSSCG00000003167;ENSSSCG00000002863;ENSSSCG00000009931;ENSSSCG00000009889;ENSSSCG00000020770;ENSSSCG00000001010;…
	SCG00000002298;ENSSSCG00000008287;ENSSSCG00000010444;ENSSSCG00000002388;ENSSSCG00000020756;ENSSSCG00000014845;ENSSSCG00000005591;ENSSSCG00000026822;ENSSSCG00000012837;ENSSSCG00000005643;ENSSSCG00000021684;ENSSSCG00000003575;ENSSSCG00000005840;ENSSSCG00000013724;ENSSSCG00000021179;ENSSSCG00000013287;ENSSSCG00000009694;ENSSSCG00000027899;ENSSSCG00000026537;ENSSSCG00000029666;ENSSSCG00000013333;ENSS…
	0000029949;ENSSSCG00000016646;ENSSSCG00000027946;ENSSSCG00000026118;ENSSSCG00000025597;ENSSSCG00000010113;ENSSSCG00000029882;ENSSSCG00000023289;ENSSSCG00000012582;ENSSSCG00000020910;ENSSSCG00000011014;ENSSSCG00000005024;ENSSSCG00000030673;ENSSSCG00000003379;ENSSSCG00000016775;ENSSSCG00000016856;ENSSSCG00000006559;ENSSSCG00000010950;ENSSSCG00000024298;ENSSSCG00000022440;ENSSSCG00000027045;ENSSSCG0…
conservative_4_167529	ENSSSCG00000028808;ENSSSCG00000026698;ENSSSCG00000028133;ENSSSCG00000014960;ENSSSCG00000014461;ENSSSCG00000026442;ENSSSCG00000021581;ENSSSCG00000029429;ENSSSCG00000003890;ENSSSCG00000029135;ENSSSCG00000026427;ENSSSCG00000026126;ENSSSCG00000002883;ENSSSCG00000013387;ENSSSCG00000004157;ENSSSCG00000001983;ENSSSCG00000011107;ENSSSCG00000009711;ENSSSCG00000014349;ENSSSCG00000012063;ENSSSCG00000000964;…
	SCG00000006008;ENSSSCG00000007256;ENSSSCG00000011083;ENSSSCG00000017308;ENSSSCG00000018051;ENSSSCG00000017461;ENSSSCG00000022290;ENSSSCG00000007458;ENSSSCG00000022103;ENSSSCG00000028117;ENSSSCG00000026349;ENSSSCG00000013111;ENSSSCG00000001732;ENSSSCG00000006467;ENSSSCG00000009793;ENSSSCG00000011000;ENSSSCG00000005376;ENSSSCG00000025389;ENSSSCG00000009043;ENSSSCG00000021606;ENSSSCG00000016414;ENSS…
conservative_4_168454	ENSSSCG00000025651;ENSSSCG00000031027;ENSSSCG00000002306;ENSSSCG00000030900;ENSSSCG00000015564;ENSSSCG00000000162;ENSSSCG00000007379;ENSSSCG00000006587;ENSSSCG00000014959;ENSSSCG00000000736;ENSSSCG00000014913;ENSSSCG00000030830;ENSSSCG00000025407;ENSSSCG00000027558;ENSSSCG00000003483;ENSSSCG00000026490;ENSSSCG00000023391;ENSSSCG00000008121;ENSSSCG00000004849;ENSSSCG00000024694;ENSSSCG00000023310;…
	SCG00000029945;ENSSSCG00000006084;ENSSSCG00000005489;ENSSSCG00000007076;ENSSSCG00000025103;ENSSSCG00000023382;ENSSSCG00000021678;ENSSSCG00000015746;ENSSSCG00000018057;ENSSSCG00000003639;ENSSSCG00000013015;ENSSSCG00000016402;ENSSSCG00000028960;ENSSSCG00000006777;ENSSSCG00000016269;ENSSSCG00000022969;ENSSSCG00000000168;ENSSSCG00000024643;ENSSSCG00000009676;ENSSSCG00000008004;ENSSSCG00000027484;ENSS…
conservative_4_168850	ENSSSCG00000024150;ENSSSCG00000008997;ENSSSCG00000016018;ENSSSCG00000000211;ENSSSCG00000013164;ENSSSCG00000013111;ENSSSCG00000002012;ENSSSCG00000023301;ENSSSCG00000030784;ENSSSCG00000024753;ENSSSCG00000013008;ENSSSCG00000026311;ENSSSCG00000015472;ENSSSCG00000028259;ENSSSCG00000010795;ENSSSCG00000005650;ENSSSCG00000013890;ENSSSCG00000012600;ENSSSCG00000018058;ENSSSCG00000028220;ENSSSCG00000007114;…
	SCG00000008618;ENSSSCG00000020663;ENSSSCG00000015356;ENSSSCG00000022647;ENSSSCG00000009018;ENSSSCG00000003568;ENSSSCG00000007490;ENSSSCG00000029930;ENSSSCG00000021891;ENSSSCG00000024302;ENSSSCG00000023493;ENSSSCG00000029916;ENSSSCG00000000873;ENSSSCG00000000916;ENSSSCG00000016682;ENSSSCG00000016472;ENSSSCG00000023929;ENSSSCG00000031047;ENSSSCG00000011692;ENSSSCG00000004932;ENSSSCG00000013040;ENSS…
conservative_4_168953	ENSSSCG00000011624;ENSSSCG00000007596;ENSSSCG00000015244;ENSSSCG00000014860;ENSSSCG00000025478;ENSSSCG00000009808;ENSSSCG00000008186;ENSSSCG00000023709;ENSSSCG00000021363;ENSSSCG00000030561;ENSSSCG00000028892;ENSSSCG00000005191;ENSSSCG00000020885;ENSSSCG00000011855;ENSSSCG00000024858;ENSSSCG00000007315;ENSSSCG00000009114;ENSSSCG00000016284;ENSSSCG00000014251
conservative_4_169583	ENSSSCG00000013117;ENSSSCG00000001053;ENSSSCG00000025579;ENSSSCG00000003839;ENSSSCG00000024963;ENSSSCG00000027796;ENSSSCG00000015847;ENSSSCG00000021948;ENSSSCG00000017172;ENSSSCG00000015048;ENSSSCG00000005274;ENSSSCG00000006870;ENSSSCG00000010345;ENSSSCG00000022319;ENSSSCG00000002916;ENSSSCG00000016220;ENSSSCG00000012167;ENSSSCG00000013933;ENSSSCG00000003121;ENSSSCG00000002431;ENSSSCG00000003368;…
conservative_4_170465	ENSSSCG00000001537;ENSSSCG00000014021;ENSSSCG00000017608;ENSSSCG00000013601;ENSSSCG00000016723;ENSSSCG00000015045;ENSSSCG00000004678;ENSSSCG00000021638;ENSSSCG00000004204;ENSSSCG00000016580;ENSSSCG00000028197;ENSSSCG00000003595;ENSSSCG00000017258;ENSSSCG00000013722;ENSSSCG00000030700;ENSSSCG00000014790;ENSSSCG00000011346;ENSSSCG00000006834;ENSSSCG00000016573;ENSSSCG00000021857;ENSSSCG00000025310;…
conservative_4_170528	ENSSSCG00000006497;ENSSSCG00000001297;ENSSSCG00000014899;ENSSSCG00000005767;ENSSSCG00000006310;ENSSSCG00000003432;ENSSSCG00000002003;ENSSSCG00000007382;ENSSSCG00000007116;ENSSSCG00000017599;ENSSSCG00000008765;ENSSSCG00000014276;ENSSSCG00000027454;ENSSSCG00000005232;ENSSSCG00000015631;ENSSSCG00000014806;ENSSSCG00000030884;ENSSSCG00000022451;ENSSSCG00000025206;ENSSSCG00000010027;ENSSSCG00000030735;…
	SCG00000002528;ENSSSCG00000014482;ENSSSCG00000008735;ENSSSCG00000023921;ENSSSCG00000014112;ENSSSCG00000028758;ENSSSCG00000000197;ENSSSCG00000026169;ENSSSCG00000017995;ENSSSCG00000007470;ENSSSCG00000012825;ENSSSCG00000016475;ENSSSCG00000016146;ENSSSCG00000016718;ENSSSCG00000022552;ENSSSCG00000001992;ENSSSCG00000020831;ENSSSCG00000014014;ENSSSCG00000009060;ENSSSCG00000029189;ENSSSCG00000024492;ENSS…
	0000012323;ENSSSCG00000003439;ENSSSCG00000015747;ENSSSCG00000003503;ENSSSCG00000006947;ENSSSCG00000008202;ENSSSCG00000023681;ENSSSCG00000010775;ENSSSCG00000001247;ENSSSCG00000026415;ENSSSCG00000026784;ENSSSCG00000022029;ENSSSCG00000005609;ENSSSCG00000011136;ENSSSCG00000003705;ENSSSCG00000017562;ENSSSCG00000009832;ENSSSCG00000017829;ENSSSCG00000012127;ENSSSCG00000000857;ENSSSCG00000030259;ENSSSCG0…
conservative_4_170771	ENSSSCG00000004154;ENSSSCG00000012585;ENSSSCG00000003928;ENSSSCG00000013267;ENSSSCG00000009628;ENSSSCG00000016295;ENSSSCG00000000441;ENSSSCG00000004854;ENSSSCG00000006237;ENSSSCG00000030620;ENSSSCG00000023096;ENSSSCG00000025737;ENSSSCG00000015401;ENSSSCG00000021803;ENSSSCG00000023129;ENSSSCG00000010048;ENSSSCG00000004952;ENSSSCG00000014634;ENSSSCG00000007558;ENSSSCG00000003038;ENSSSCG00000016458;…
conservative_4_171091	ENSSSCG00000010644;ENSSSCG00000026912;ENSSSCG00000013786;ENSSSCG00000007568;ENSSSCG00000028312;ENSSSCG00000026276;ENSSSCG00000028798;ENSSSCG00000021618;ENSSSCG00000028824;ENSSSCG00000005594;ENSSSCG00000026748;ENSSSCG00000027895;ENSSSCG00000021397;ENSSSCG00000030882;ENSSSCG00000014840;ENSSSCG00000025123;ENSSSCG00000021107;ENSSSCG00000010110;ENSSSCG00000010017;ENSSSCG00000012166;ENSSSCG00000010302;…
conservative_4_171590	ENSSSCG00000003970;ENSSSCG00000003742;ENSSSCG00000013050;ENSSSCG00000007161;ENSSSCG00000008318;ENSSSCG00000014924;ENSSSCG00000002397;ENSSSCG00000003634;ENSSSCG00000029870;ENSSSCG00000005385;ENSSSCG00000030910;ENSSSCG00000000501;ENSSSCG00000009687;ENSSSCG00000005288;ENSSSCG00000027237;ENSSSCG00000029407;ENSSSCG00000021647;ENSSSCG00000013114;ENSSSCG00000006827;ENSSSCG00000028768;ENSSSCG00000021971;…
conservative_4_171591	ENSSSCG00000011699;ENSSSCG00000009385;ENSSSCG00000012742;ENSSSCG00000003216;ENSSSCG00000000554;ENSSSCG00000005939;ENSSSCG00000012068;ENSSSCG00000007509;ENSSSCG00000012027;ENSSSCG00000000205;ENSSSCG00000013113;ENSSSCG00000012793;ENSSSCG00000003434;ENSSSCG00000014869;ENSSSCG00000001532;ENSSSCG00000029635;ENSSSCG00000017519;ENSSSCG00000028110;ENSSSCG00000013786;ENSSSCG00000023441;ENSSSCG00000007130;…
conservative_4_171900	ENSSSCG00000017759;ENSSSCG00000001061;ENSSSCG00000012855;ENSSSCG00000027437;ENSSSCG00000027089;ENSSSCG00000006599;ENSSSCG00000013063;ENSSSCG00000017956;ENSSSCG00000013231;ENSSSCG00000022395;ENSSSCG00000028286;ENSSSCG00000009026;ENSSSCG00000028847;ENSSSCG00000002672;ENSSSCG00000015095;ENSSSCG00000011326;ENSSSCG00000002895;ENSSSCG00000007567;ENSSSCG00000007608;ENSSSCG00000016502;ENSSSCG00000014136;…
	SCG00000027308;ENSSSCG00000005352;ENSSSCG00000023057;ENSSSCG00000005245;ENSSSCG00000007256;ENSSSCG00000005165;ENSSSCG00000017196;ENSSSCG00000017894;ENSSSCG00000027047;ENSSSCG00000001710;ENSSSCG00000002262;ENSSSCG00000010728;ENSSSCG00000023220;ENSSSCG00000012151;ENSSSCG00000029430;ENSSSCG00000028237;ENSSSCG00000026290;ENSSSCG00000011731;ENSSSCG00000013028;ENSSSCG00000023706;ENSSSCG00000016186;ENSS…
conservative_4_172103	ENSSSCG00000008392;ENSSSCG00000011625;ENSSSCG00000002072;ENSSSCG00000024942;ENSSSCG00000014908;ENSSSCG00000000441;ENSSSCG00000008638;ENSSSCG00000023176;ENSSSCG00000013877;ENSSSCG00000026361;ENSSSCG00000002669;ENSSSCG00000026201;ENSSSCG00000027554;ENSSSCG00000026904;ENSSSCG00000009373;ENSSSCG00000011423;ENSSSCG00000021258;ENSSSCG00000013321;ENSSSCG00000023099;ENSSSCG00000027422;ENSSSCG00000012650;…
	SCG00000016466;ENSSSCG00000012790;ENSSSCG00000021602;ENSSSCG00000010017;ENSSSCG00000025618;ENSSSCG00000003578;ENSSSCG00000003434;ENSSSCG00000008713;ENSSSCG00000021331;ENSSSCG00000000475;ENSSSCG00000025575;ENSSSCG00000017188;ENSSSCG00000007798;ENSSSCG00000009687;ENSSSCG00000026931;ENSSSCG00000008985;ENSSSCG00000005291;ENSSSCG00000006002;ENSSSCG00000012988;ENSSSCG00000026785;ENSSSCG00000005460;ENSS…
conservative_4_172296	ENSSSCG00000003197;ENSSSCG00000009373;ENSSSCG00000011423;ENSSSCG00000025305;ENSSSCG00000023881;ENSSSCG00000027554;ENSSSCG00000014410;ENSSSCG00000020981;ENSSSCG00000013893;ENSSSCG00000020790;ENSSSCG00000015766;ENSSSCG00000009738;ENSSSCG00000013877;ENSSSCG00000007643;ENSSSCG00000026361;ENSSSCG00000014957;ENSSSCG00000015485;ENSSSCG00000010181;ENSSSCG00000008638;ENSSSCG00000023191;ENSSSCG00000013463;…
	SCG00000001476;ENSSSCG00000021232;ENSSSCG00000017886;ENSSSCG00000005485;ENSSSCG00000003091;ENSSSCG00000021155;ENSSSCG00000012574;ENSSSCG00000013499;ENSSSCG00000025685;ENSSSCG00000024688;ENSSSCG00000000737;ENSSSCG00000024285;ENSSSCG00000006540;ENSSSCG00000011771;ENSSSCG00000007776;ENSSSCG00000029731;ENSSSCG00000004076;ENSSSCG00000006532;ENSSSCG00000022602;ENSSSCG00000005455;ENSSSCG00000011721;ENSS…
	0000023320;ENSSSCG00000006941;ENSSSCG00000022370;ENSSSCG00000023097;ENSSSCG00000022891;ENSSSCG00000007648;ENSSSCG00000000033;ENSSSCG00000023591;ENSSSCG00000030131;ENSSSCG00000014060;ENSSSCG00000023976;ENSSSCG00000022143;ENSSSCG00000017278;ENSSSCG00000001510;ENSSSCG00000009094;ENSSSCG00000021664;ENSSSCG00000026612;ENSSSCG00000010468;ENSSSCG00000015293;ENSSSCG00000011613;ENSSSCG00000023338;ENSSSCG0…
conservative_4_172721	ENSSSCG00000005640;ENSSSCG00000017387;ENSSSCG00000023820;ENSSSCG00000015362;ENSSSCG00000016740;ENSSSCG00000000523;ENSSSCG00000008522;ENSSSCG00000017551;ENSSSCG00000025717;ENSSSCG00000002771;ENSSSCG00000007456;ENSSSCG00000016033;ENSSSCG00000010310;ENSSSCG00000015072;ENSSSCG00000023520;ENSSSCG00000028798;ENSSSCG00000024071;ENSSSCG00000003428;ENSSSCG00000014980;ENSSSCG00000003964;ENSSSCG00000002971;…
conservative_4_172773	ENSSSCG00000025717;ENSSSCG00000017551;ENSSSCG00000007456;ENSSSCG00000002771;ENSSSCG00000015362;ENSSSCG00000016740;ENSSSCG00000023820;ENSSSCG00000017387;ENSSSCG00000005640;ENSSSCG00000008522;ENSSSCG00000000523;ENSSSCG00000003964;ENSSSCG00000014980;ENSSSCG00000005914;ENSSSCG00000002971;ENSSSCG00000016033;ENSSSCG00000010310;ENSSSCG00000003428;ENSSSCG00000028798;ENSSSCG00000024071;ENSSSCG00000023520;…
conservative_4_172817	ENSSSCG00000014980;ENSSSCG00000003964;ENSSSCG00000002971;ENSSSCG00000005914;ENSSSCG00000016033;ENSSSCG00000010310;ENSSSCG00000015072;ENSSSCG00000023520;ENSSSCG00000003428;ENSSSCG00000028798;ENSSSCG00000024071;ENSSSCG00000017551;ENSSSCG00000025717;ENSSSCG00000002771;ENSSSCG00000007456;ENSSSCG00000005640;ENSSSCG00000017387;ENSSSCG00000023820;ENSSSCG00000015362;ENSSSCG00000016740;ENSSSCG00000000523;…
conservative_4_174558	ENSSSCG00000022441;ENSSSCG00000011918;ENSSSCG00000015247;ENSSSCG00000012785;ENSSSCG00000010708;ENSSSCG00000010076;ENSSSCG00000000994;ENSSSCG00000004978;ENSSSCG00000026599;ENSSSCG00000011041;ENSSSCG00000030721;ENSSSCG00000009862;ENSSSCG00000021006;ENSSSCG00000030637;ENSSSCG00000007061;ENSSSCG00000020864;ENSSSCG00000022702;ENSSSCG00000009565;ENSSSCG00000017328;ENSSSCG00000009186;ENSSSCG00000004675;…
	SCG00000006550;ENSSSCG00000008836;ENSSSCG00000016762;ENSSSCG00000003399;ENSSSCG00000017209;ENSSSCG00000027873;ENSSSCG00000007392;ENSSSCG00000029460;ENSSSCG00000023292;ENSSSCG00000020743;ENSSSCG00000015019;ENSSSCG00000017515;ENSSSCG00000002252;ENSSSCG00000021698;ENSSSCG00000013311;ENSSSCG00000000765;ENSSSCG00000000431;ENSSSCG00000003654;ENSSSCG00000013590;ENSSSCG00000028676;ENSSSCG00000003554;ENSS…
conservative_4_174616	ENSSSCG00000009000;ENSSSCG00000003329;ENSSSCG00000009482;ENSSSCG00000012638;ENSSSCG00000005666;ENSSSCG00000024403;ENSSSCG00000024638;ENSSSCG00000007631;ENSSSCG00000013273;ENSSSCG00000028051;ENSSSCG00000015863;ENSSSCG00000005632;ENSSSCG00000029754;ENSSSCG00000001749;ENSSSCG00000001027;ENSSSCG00000007183;ENSSSCG00000029096;ENSSSCG00000006802;ENSSSCG00000016991;ENSSSCG00000018042;ENSSSCG00000013731;…
conservative_4_174835	ENSSSCG00000004071;ENSSSCG00000003388;ENSSSCG00000000016;ENSSSCG00000006362;ENSSSCG00000006450;ENSSSCG00000004584;ENSSSCG00000025878;ENSSSCG00000007687;ENSSSCG00000028916;ENSSSCG00000005845;ENSSSCG00000011461;ENSSSCG00000001667;ENSSSCG00000003975;ENSSSCG00000012864;ENSSSCG00000009298;ENSSSCG00000010737;ENSSSCG00000030291;ENSSSCG00000026145;ENSSSCG00000010865;ENSSSCG00000025239;ENSSSCG00000025095;…
	SCG00000026142;ENSSSCG00000016159;ENSSSCG00000012199;ENSSSCG00000013372;ENSSSCG00000013282;ENSSSCG00000012887;ENSSSCG00000021673;ENSSSCG00000012665;ENSSSCG00000001207;ENSSSCG00000006554;ENSSSCG00000016729;ENSSSCG00000000146;ENSSSCG00000017477;ENSSSCG00000030240;ENSSSCG00000008047;ENSSSCG00000001428;ENSSSCG00000025223;ENSSSCG00000011350;ENSSSCG00000027548;ENSSSCG00000012267;ENSSSCG00000026074;ENSS…
conservative_4_174869	ENSSSCG00000002405;ENSSSCG00000000437;ENSSSCG00000017085;ENSSSCG00000006380;ENSSSCG00000016196;ENSSSCG00000021906;ENSSSCG00000029948;ENSSSCG00000004750;ENSSSCG00000024176;ENSSSCG00000017865;ENSSSCG00000007191;ENSSSCG00000023181;ENSSSCG00000025105;ENSSSCG00000017990;ENSSSCG00000005713;ENSSSCG00000023501;ENSSSCG00000002014;ENSSSCG00000022149;ENSSSCG00000023733;ENSSSCG00000007454;ENSSSCG00000011304;…
	SCG00000003622;ENSSSCG00000007473;ENSSSCG00000013416;ENSSSCG00000007935;ENSSSCG00000010433;ENSSSCG00000009972;ENSSSCG00000015630;ENSSSCG00000027444;ENSSSCG00000017234;ENSSSCG00000002536;ENSSSCG00000004646;ENSSSCG00000023612;ENSSSCG00000011959;ENSSSCG00000010048;ENSSSCG00000003893;ENSSSCG00000012076;ENSSSCG00000015034;ENSSSCG00000012644;ENSSSCG00000003771;ENSSSCG00000018039;ENSSSCG00000012416;ENSS…
	0000027768;ENSSSCG00000023005;ENSSSCG00000001904;ENSSSCG00000004101;ENSSSCG00000025345;ENSSSCG00000015660;ENSSSCG00000015717;ENSSSCG00000025806;ENSSSCG00000002511;ENSSSCG00000009524;ENSSSCG00000022342;ENSSSCG00000003790;ENSSSCG00000004084;ENSSSCG00000006093;ENSSSCG00000005035;ENSSSCG00000013583;ENSSSCG00000014901;ENSSSCG00000030136;ENSSSCG00000002510;ENSSSCG00000017585;ENSSSCG00000015083;ENSSSCG0…
conservative_4_174870	ENSSSCG00000022227;ENSSSCG00000025199;ENSSSCG00000030920;ENSSSCG00000015536;ENSSSCG00000008268;ENSSSCG00000007796;ENSSSCG00000005190;ENSSSCG00000008661;ENSSSCG00000010732;ENSSSCG00000029880;ENSSSCG00000007645;ENSSSCG00000024689;ENSSSCG00000021409;ENSSSCG00000002921;ENSSSCG00000014628;ENSSSCG00000026662;ENSSSCG00000013412;ENSSSCG00000027350;ENSSSCG00000002512;ENSSSCG00000012655;ENSSSCG00000026605;…
	SCG00000021730;ENSSSCG00000021144;ENSSSCG00000024513;ENSSSCG00000021626;ENSSSCG00000030831;ENSSSCG00000022485;ENSSSCG00000024568;ENSSSCG00000026286;ENSSSCG00000013434;ENSSSCG00000009804;ENSSSCG00000020705;ENSSSCG00000005050;ENSSSCG00000007478;ENSSSCG00000030351;ENSSSCG00000014171;ENSSSCG00000025868;ENSSSCG00000006233;ENSSSCG00000026324;ENSSSCG00000024340;ENSSSCG00000028045;ENSSSCG00000010953;ENSS…
	0000000978;ENSSSCG00000029946;ENSSSCG00000001680;ENSSSCG00000026638;ENSSSCG00000017071;ENSSSCG00000001850;ENSSSCG00000005384;ENSSSCG00000028041;ENSSSCG00000014316;ENSSSCG00000011037;ENSSSCG00000000019;ENSSSCG00000020951;ENSSSCG00000006890;ENSSSCG00000027935;ENSSSCG00000014095;ENSSSCG00000000674;ENSSSCG00000013261;ENSSSCG00000014238;ENSSSCG00000029186;ENSSSCG00000001394;ENSSSCG00000013001;ENSSSCG0…
conservative_4_176042	ENSSSCG00000025478;ENSSSCG00000009808;ENSSSCG00000008186;ENSSSCG00000023709;ENSSSCG00000011624;ENSSSCG00000007596;ENSSSCG00000015244;ENSSSCG00000014860;ENSSSCG00000024858;ENSSSCG00000007315;ENSSSCG00000009114;ENSSSCG00000016284;ENSSSCG00000014251;ENSSSCG00000021363;ENSSSCG00000030561;ENSSSCG00000028892;ENSSSCG00000005191;ENSSSCG00000020885;ENSSSCG00000011855
conservative_4_176696	ENSSSCG00000001053;ENSSSCG00000013117;ENSSSCG00000024963;ENSSSCG00000027796;ENSSSCG00000021948;ENSSSCG00000015847;ENSSSCG00000017172;ENSSSCG00000025579;ENSSSCG00000003839;ENSSSCG00000002916;ENSSSCG00000022319;ENSSSCG00000016220;ENSSSCG00000010345;ENSSSCG00000005274;ENSSSCG00000015048;ENSSSCG00000006870;ENSSSCG00000004938;ENSSSCG00000002431;ENSSSCG00000003121;ENSSSCG00000003368;ENSSSCG00000012167;…
conservative_4_176928	ENSSSCG00000006541;ENSSSCG00000017101;ENSSSCG00000022336;ENSSSCG00000007650;ENSSSCG00000006811;ENSSSCG00000026478;ENSSSCG00000003477;ENSSSCG00000016334;ENSSSCG00000000972;ENSSSCG00000007797;ENSSSCG00000003430;ENSSSCG00000025729;ENSSSCG00000000167;ENSSSCG00000000415;ENSSSCG00000010047;ENSSSCG00000002995;ENSSSCG00000025417;ENSSSCG00000002904;ENSSSCG00000001091;ENSSSCG00000014256;ENSSSCG00000024992;…
conservative_4_179648	ENSSSCG00000022280;ENSSSCG00000012234;ENSSSCG00000007549;ENSSSCG00000009387;ENSSSCG00000010450;ENSSSCG00000020965;ENSSSCG00000024191;ENSSSCG00000016532;ENSSSCG00000025163;ENSSSCG00000016278;ENSSSCG00000028115;ENSSSCG00000031027;ENSSSCG00000008570;ENSSSCG00000005855;ENSSSCG00000026161;ENSSSCG00000010591;ENSSSCG00000021963;ENSSSCG00000029598;ENSSSCG00000003484;ENSSSCG00000013546;ENSSSCG00000025160;…
conservative_4_179740	ENSSSCG00000025808;ENSSSCG00000021331;ENSSSCG00000007782;ENSSSCG00000007161;ENSSSCG00000009786;ENSSSCG00000006541;ENSSSCG00000024752;ENSSSCG00000026478;ENSSSCG00000011294;ENSSSCG00000026386;ENSSSCG00000024482;ENSSSCG00000006533;ENSSSCG00000001410;ENSSSCG00000030910;ENSSSCG00000005923;ENSSSCG00000008000;ENSSSCG00000029787;ENSSSCG00000025958;ENSSSCG00000021624;ENSSSCG00000011528;ENSSSCG00000006926;…
conservative_4_179766	ENSSSCG00000030345;ENSSSCG00000003146;ENSSSCG00000010762;ENSSSCG00000027792;ENSSSCG00000003846;ENSSSCG00000015939;ENSSSCG00000002385;ENSSSCG00000027049;ENSSSCG00000012669;ENSSSCG00000017205;ENSSSCG00000005180;ENSSSCG00000026202;ENSSSCG00000014054;ENSSSCG00000024910;ENSSSCG00000006509;ENSSSCG00000017143;ENSSSCG00000002957;ENSSSCG00000011867;ENSSSCG00000003525;ENSSSCG00000024093;ENSSSCG00000023680;…
conservative_4_180236	ENSSSCG00000016428;ENSSSCG00000023937;ENSSSCG00000006580;ENSSSCG00000016673;ENSSSCG00000023029;ENSSSCG00000014638;ENSSSCG00000021872;ENSSSCG00000005356;ENSSSCG00000024682;ENSSSCG00000009937;ENSSSCG00000001782;ENSSSCG00000027664;ENSSSCG00000030561;ENSSSCG00000013311;ENSSSCG00000021698;ENSSSCG00000003078;ENSSSCG00000025250;ENSSSCG00000017924;ENSSSCG00000010755;ENSSSCG00000030033;ENSSSCG00000013891;…
conservative_4_180615	ENSSSCG00000014893;ENSSSCG00000027675;ENSSSCG00000012126;ENSSSCG00000000293;ENSSSCG00000007092;ENSSSCG00000002368;ENSSSCG00000027822;ENSSSCG00000022933;ENSSSCG00000009513;ENSSSCG00000014084;ENSSSCG00000001630;ENSSSCG00000017231;ENSSSCG00000024492;ENSSSCG00000004287;ENSSSCG00000025356;ENSSSCG00000007426;ENSSSCG00000012540;ENSSSCG00000001867;ENSSSCG00000029694;ENSSSCG00000005672;ENSSSCG00000027969;…
conservative_4_180983	ENSSSCG00000029005;ENSSSCG00000030345;ENSSSCG00000030520;ENSSSCG00000023727;ENSSSCG00000007501;ENSSSCG00000028196;ENSSSCG00000006477;ENSSSCG00000006064;ENSSSCG00000026216;ENSSSCG00000010543;ENSSSCG00000024226;ENSSSCG00000027008;ENSSSCG00000011171;ENSSSCG00000025317;ENSSSCG00000025941;ENSSSCG00000008032;ENSSSCG00000017994;ENSSSCG00000008697;ENSSSCG00000013915;ENSSSCG00000011808;ENSSSCG00000027118;…
	SCG00000012896;ENSSSCG00000014044;ENSSSCG00000005954;ENSSSCG00000025710;ENSSSCG00000029251;ENSSSCG00000005912;ENSSSCG00000015508;ENSSSCG00000015504;ENSSSCG00000004460;ENSSSCG00000008326;ENSSSCG00000017475;ENSSSCG00000011320;ENSSSCG00000027281;ENSSSCG00000007370;ENSSSCG00000015543;ENSSSCG00000024902;ENSSSCG00000010303;ENSSSCG00000005404;ENSSSCG00000015910;ENSSSCG00000017061;ENSSSCG00000028918;ENSS…
conservative_5_181664	ENSSSCG00000013001;ENSSSCG00000011906;ENSSSCG00000016565;ENSSSCG00000006148;ENSSSCG00000027588;ENSSSCG00000001859;ENSSSCG00000014156;ENSSSCG00000024553;ENSSSCG00000023667;ENSSSCG00000021915;ENSSSCG00000009865;ENSSSCG00000000958;ENSSSCG00000020752;ENSSSCG00000006894;ENSSSCG00000006544;ENSSSCG00000010000;ENSSSCG00000025626;ENSSSCG00000025702;ENSSSCG00000008375;ENSSSCG00000009077;ENSSSCG00000024477;…
	SCG00000023334;ENSSSCG00000026671;ENSSSCG00000027947;ENSSSCG00000003492;ENSSSCG00000024081;ENSSSCG00000017397;ENSSSCG00000011082;ENSSSCG00000026223;ENSSSCG00000016620;ENSSSCG00000005757;ENSSSCG00000030795;ENSSSCG00000006141;ENSSSCG00000009652;ENSSSCG00000014042;ENSSSCG00000020811;ENSSSCG00000012446;ENSSSCG00000024253;ENSSSCG00000003921;ENSSSCG00000024888;ENSSSCG00000017817;ENSSSCG00000029761;ENSS…
conservative_5_181760	ENSSSCG00000026403;ENSSSCG00000015596;ENSSSCG00000022493;ENSSSCG00000013283;ENSSSCG00000000675;ENSSSCG00000023157;ENSSSCG00000027726;ENSSSCG00000007269;ENSSSCG00000009490;ENSSSCG00000007593;ENSSSCG00000025414;ENSSSCG00000001879;ENSSSCG00000028317;ENSSSCG00000016549;ENSSSCG00000006891;ENSSSCG00000000204;ENSSSCG00000000509;ENSSSCG00000023231;ENSSSCG00000000025;ENSSSCG00000012122;ENSSSCG00000024032;…
	SCG00000015601;ENSSSCG00000013833;ENSSSCG00000024499;ENSSSCG00000027360;ENSSSCG00000001633;ENSSSCG00000001848;ENSSSCG00000008153;ENSSSCG00000012849;ENSSSCG00000026211;ENSSSCG00000005576;ENSSSCG00000001817;ENSSSCG00000003345;ENSSSCG00000008254;ENSSSCG00000000323;ENSSSCG00000009188;ENSSSCG00000008275;ENSSSCG00000014288;ENSSSCG00000014845;ENSSSCG00000006360;ENSSSCG00000007027;ENSSSCG00000026822;ENSS…
	0000022446;ENSSSCG00000016406;ENSSSCG00000000300;ENSSSCG00000030332;ENSSSCG00000029007;ENSSSCG00000003794;ENSSSCG00000009562;ENSSSCG00000016466;ENSSSCG00000011972;ENSSSCG00000004406;ENSSSCG00000025351;ENSSSCG00000005939;ENSSSCG00000013591;ENSSSCG00000030472;ENSSSCG00000003434
conservative_5_181778	ENSSSCG00000003216;ENSSSCG00000000046;ENSSSCG00000025267;ENSSSCG00000011287;ENSSSCG00000009934;ENSSSCG00000017102;ENSSSCG00000027548;ENSSSCG00000011811;ENSSSCG00000006911;ENSSSCG00000016184;ENSSSCG00000014869;ENSSSCG00000008047;ENSSSCG00000028502;ENSSSCG00000022494;ENSSSCG00000012068;ENSSSCG00000016050;ENSSSCG00000023332;ENSSSCG00000007606;ENSSSCG00000007763;ENSSSCG00000001207;ENSSSCG00000016729;…
	SCG00000014813;ENSSSCG00000005597;ENSSSCG00000002366;ENSSSCG00000013417;ENSSSCG00000011443;ENSSSCG00000000997;ENSSSCG00000017189;ENSSSCG00000003461;ENSSSCG00000006955;ENSSSCG00000013988;ENSSSCG00000027725;ENSSSCG00000006951;ENSSSCG00000014140;ENSSSCG00000016305;ENSSSCG00000012290;ENSSSCG00000026418;ENSSSCG00000010850;ENSSSCG00000004757;ENSSSCG00000003332;ENSSSCG00000024098;ENSSSCG00000025928;ENSS…
conservative_5_181885	ENSSSCG00000027407;ENSSSCG00000021743;ENSSSCG00000009553;ENSSSCG00000003014;ENSSSCG00000029413;ENSSSCG00000017076;ENSSSCG00000022073;ENSSSCG00000001400;ENSSSCG00000024346;ENSSSCG00000014496;ENSSSCG00000005954;ENSSSCG00000000458;ENSSSCG00000005043;ENSSSCG00000017517;ENSSSCG00000026947;ENSSSCG00000010523;ENSSSCG00000005584;ENSSSCG00000016294;ENSSSCG00000001697;ENSSSCG00000007405;ENSSSCG00000001750;…
	SCG00000004739;ENSSSCG00000008986;ENSSSCG00000029569;ENSSSCG00000024378;ENSSSCG00000003926;ENSSSCG00000021638;ENSSSCG00000017191;ENSSSCG00000017682;ENSSSCG00000007572;ENSSSCG00000005907;ENSSSCG00000001618;ENSSSCG00000008758;ENSSSCG00000016885;ENSSSCG00000000453;ENSSSCG00000011594;ENSSSCG00000002022;ENSSSCG00000014960;ENSSSCG00000003201;ENSSSCG00000007305;ENSSSCG00000005568;ENSSSCG00000021581;ENSS…
conservative_5_182264	ENSSSCG00000015249;ENSSSCG00000007909;ENSSSCG00000004854;ENSSSCG00000002020;ENSSSCG00000013440;ENSSSCG00000025072;ENSSSCG00000013229;ENSSSCG00000007681;ENSSSCG00000006236;ENSSSCG00000015149;ENSSSCG00000006645;ENSSSCG00000022597;ENSSSCG00000010301;ENSSSCG00000002774;ENSSSCG00000021158;ENSSSCG00000021493;ENSSSCG00000003197;ENSSSCG00000028612;ENSSSCG00000014410;ENSSSCG00000027554;ENSSSCG00000012409;…
conservative_5_183719	ENSSSCG00000011548;ENSSSCG00000009812;ENSSSCG00000010317;ENSSSCG00000007791;ENSSSCG00000026967;ENSSSCG00000028269;ENSSSCG00000002432;ENSSSCG00000003843;ENSSSCG00000030108;ENSSSCG00000012647;ENSSSCG00000000633;ENSSSCG00000010322;ENSSSCG00000005666;ENSSSCG00000025723;ENSSSCG00000003095;ENSSSCG00000001473;ENSSSCG00000027241;ENSSSCG00000011079;ENSSSCG00000008442;ENSSSCG00000021393;ENSSSCG00000003421;…
conservative_5_183936	ENSSSCG00000015780;ENSSSCG00000000990;ENSSSCG00000000203;ENSSSCG00000004552;ENSSSCG00000027044;ENSSSCG00000006348;ENSSSCG00000004287;ENSSSCG00000014084;ENSSSCG00000028801;ENSSSCG00000017054;ENSSSCG00000027894;ENSSSCG00000027710;ENSSSCG00000000271;ENSSSCG00000005779;ENSSSCG00000017394;ENSSSCG00000006328;ENSSSCG00000004934;ENSSSCG00000014275;ENSSSCG00000010096;ENSSSCG00000003215;ENSSSCG00000002602;…
conservative_5_187928	ENSSSCG00000000371;ENSSSCG00000011376;ENSSSCG00000011394;ENSSSCG00000009420;ENSSSCG00000027654;ENSSSCG00000000693;ENSSSCG00000002559;ENSSSCG00000002326;ENSSSCG00000013393;ENSSSCG00000023211;ENSSSCG00000005311;ENSSSCG00000008216;ENSSSCG00000003894;ENSSSCG00000003044;ENSSSCG00000021859;ENSSSCG00000009978;ENSSSCG00000003444;ENSSSCG00000011239;ENSSSCG00000024777;ENSSSCG00000010494;ENSSSCG00000008041;…
conservative_5_188234	ENSSSCG00000009638;ENSSSCG00000008948;ENSSSCG00000029752;ENSSSCG00000023482;ENSSSCG00000002313;ENSSSCG00000005480;ENSSSCG00000029855;ENSSSCG00000029646;ENSSSCG00000003851;ENSSSCG00000007346;ENSSSCG00000027767;ENSSSCG00000002852;ENSSSCG00000013065;ENSSSCG00000006947;ENSSSCG00000016745;ENSSSCG00000010775;ENSSSCG00000026415;ENSSSCG00000026784;ENSSSCG00000017562;ENSSSCG00000003705;ENSSSCG00000000362;…
	SCG00000028936;ENSSSCG00000028979;ENSSSCG00000011610;ENSSSCG00000009473;ENSSSCG00000005907;ENSSSCG00000017191;ENSSSCG00000016885;ENSSSCG00000030560;ENSSSCG00000010826;ENSSSCG00000012063;ENSSSCG00000014349;ENSSSCG00000030187;ENSSSCG00000015924;ENSSSCG00000025992;ENSSSCG00000003201;ENSSSCG00000007356;ENSSSCG00000017514;ENSSSCG00000008549;ENSSSCG00000001430;ENSSSCG00000014960;ENSSSCG00000010111;ENSS…
conservative_5_188485	ENSSSCG00000028128;ENSSSCG00000023109;ENSSSCG00000012152;ENSSSCG00000006299;ENSSSCG00000006845;ENSSSCG00000013833;ENSSSCG00000012549;ENSSSCG00000024062;ENSSSCG00000009217;ENSSSCG00000008254;ENSSSCG00000026211;ENSSSCG00000023423;ENSSSCG00000028777;ENSSSCG00000002803;ENSSSCG00000004569;ENSSSCG00000014074;ENSSSCG00000010005;ENSSSCG00000002439;ENSSSCG00000012849;ENSSSCG00000009930;ENSSSCG00000014816;…
	SCG00000028178;ENSSSCG00000004811;ENSSSCG00000023802;ENSSSCG00000004458;ENSSSCG00000008429;ENSSSCG00000024517;ENSSSCG00000028751;ENSSSCG00000016232;ENSSSCG00000008188;ENSSSCG00000017609;ENSSSCG00000027261;ENSSSCG00000003634;ENSSSCG00000001881;ENSSSCG00000005307;ENSSSCG00000000003;ENSSSCG00000016319;ENSSSCG00000009317;ENSSSCG00000028425;ENSSSCG00000012026;ENSSSCG00000012101;ENSSSCG00000014197;ENSS…
conservative_5_188489	ENSSSCG00000027216;ENSSSCG00000001621;ENSSSCG00000015259;ENSSSCG00000006324;ENSSSCG00000013755;ENSSSCG00000024854;ENSSSCG00000017223;ENSSSCG00000003239;ENSSSCG00000017349;ENSSSCG00000005934;ENSSSCG00000011377;ENSSSCG00000011023;ENSSSCG00000014633;ENSSSCG00000000333;ENSSSCG00000006628;ENSSSCG00000015138;ENSSSCG00000026930;ENSSSCG00000029057;ENSSSCG00000023557;ENSSSCG00000002960;ENSSSCG00000027376;…
	SCG00000016506;ENSSSCG00000006717;ENSSSCG00000026345;ENSSSCG00000016183;ENSSSCG00000022277;ENSSSCG00000015145;ENSSSCG00000023866;ENSSSCG00000027953;ENSSSCG00000008599;ENSSSCG00000004771;ENSSSCG00000008121;ENSSSCG00000029040;ENSSSCG00000005707;ENSSSCG00000016438;ENSSSCG00000021173;ENSSSCG00000026921;ENSSSCG00000026471;ENSSSCG00000029894;ENSSSCG00000004296;ENSSSCG00000003483;ENSSSCG00000002306;ENSS…
	0000024480;ENSSSCG00000015095;ENSSSCG00000002653;ENSSSCG00000017294;ENSSSCG00000013988;ENSSSCG00000013417;ENSSSCG00000002366;ENSSSCG00000023045;ENSSSCG00000023573;ENSSSCG00000011443;ENSSSCG00000028800;ENSSSCG00000010681;ENSSSCG00000017109;ENSSSCG00000024098;ENSSSCG00000014140;ENSSSCG00000006951;ENSSSCG00000004757;ENSSSCG00000010850;ENSSSCG00000028759;ENSSSCG00000001419;ENSSSCG00000024770;ENSSSCG0…
conservative_5_188504	ENSSSCG00000025795;ENSSSCG00000025395;ENSSSCG00000014567;ENSSSCG00000014021;ENSSSCG00000011235;ENSSSCG00000009676;ENSSSCG00000017362;ENSSSCG00000023367;ENSSSCG00000007514;ENSSSCG00000002263;ENSSSCG00000006981;ENSSSCG00000030627;ENSSSCG00000022442;ENSSSCG00000013034;ENSSSCG00000014376;ENSSSCG00000011612;ENSSSCG00000007377;ENSSSCG00000016561;ENSSSCG00000008045;ENSSSCG00000012308;ENSSSCG00000004318;…
	SCG00000011653;ENSSSCG00000010879;ENSSSCG00000030538;ENSSSCG00000013922;ENSSSCG00000028405;ENSSSCG00000029952;ENSSSCG00000009536;ENSSSCG00000024522;ENSSSCG00000030596;ENSSSCG00000023110;ENSSSCG00000007004;ENSSSCG00000013868;ENSSSCG00000023863;ENSSSCG00000028078;ENSSSCG00000002662;ENSSSCG00000013424;ENSSSCG00000002433;ENSSSCG00000013614;ENSSSCG00000030320;ENSSSCG00000010268;ENSSSCG00000007479;ENSS…
	0000016645;ENSSSCG00000012620;ENSSSCG00000008167;ENSSSCG00000021328;ENSSSCG00000022867;ENSSSCG00000030592;ENSSSCG00000014767;ENSSSCG00000003479;ENSSSCG00000009369;ENSSSCG00000025602;ENSSSCG00000026761;ENSSSCG00000027376;ENSSSCG00000025087;ENSSSCG00000004923;ENSSSCG00000022529;ENSSSCG00000022268;ENSSSCG00000002002;ENSSSCG00000017479;ENSSSCG00000016746;ENSSSCG00000016827;ENSSSCG00000026248;ENSSSCG0…
conservative_5_188726	ENSSSCG00000007997;ENSSSCG00000010055;ENSSSCG00000003308;ENSSSCG00000008601;ENSSSCG00000028059;ENSSSCG00000005247;ENSSSCG00000021000;ENSSSCG00000010052;ENSSSCG00000015465;ENSSSCG00000028322;ENSSSCG00000008840;ENSSSCG00000000134;ENSSSCG00000022963;ENSSSCG00000007754;ENSSSCG00000012742;ENSSSCG00000010369;ENSSSCG00000023212;ENSSSCG00000002654;ENSSSCG00000006469;ENSSSCG00000025211;ENSSSCG00000018053;…
	SCG00000004812;ENSSSCG00000004428;ENSSSCG00000013938;ENSSSCG00000013989;ENSSSCG00000012618;ENSSSCG00000007716;ENSSSCG00000025588;ENSSSCG00000028418;ENSSSCG00000004167;ENSSSCG00000022090;ENSSSCG00000022979;ENSSSCG00000029133;ENSSSCG00000011652;ENSSSCG00000028788;ENSSSCG00000008432;ENSSSCG00000029922;ENSSSCG00000015902;ENSSSCG00000016278;ENSSSCG00000008035;ENSSSCG00000004364;ENSSSCG00000007499;ENSS…
conservative_5_188946	ENSSSCG00000007961;ENSSSCG00000027850;ENSSSCG00000024759;ENSSSCG00000024651;ENSSSCG00000027007;ENSSSCG00000002714;ENSSSCG00000027890;ENSSSCG00000024970;ENSSSCG00000028461;ENSSSCG00000029865;ENSSSCG00000013233;ENSSSCG00000007238;ENSSSCG00000006902;ENSSSCG00000012448;ENSSSCG00000027727;ENSSSCG00000007940;ENSSSCG00000024674;ENSSSCG00000028597;ENSSSCG00000000424;ENSSSCG00000003435;ENSSSCG00000026706;…
	SCG00000011609;ENSSSCG00000029367;ENSSSCG00000003401;ENSSSCG00000005375;ENSSSCG00000003336;ENSSSCG00000009651;ENSSSCG00000009224;ENSSSCG00000022893;ENSSSCG00000023579;ENSSSCG00000027670;ENSSSCG00000000773;ENSSSCG00000016082;ENSSSCG00000006458;ENSSSCG00000012349;ENSSSCG00000013774;ENSSSCG00000003325;ENSSSCG00000030827;ENSSSCG00000021575;ENSSSCG00000021672;ENSSSCG00000016091;ENSSSCG00000000272;ENSS…
conservative_5_189028	ENSSSCG00000007373;ENSSSCG00000021600;ENSSSCG00000012054;ENSSSCG00000025410;ENSSSCG00000005619;ENSSSCG00000024446;ENSSSCG00000026854;ENSSSCG00000003584;ENSSSCG00000014842;ENSSSCG00000023921;ENSSSCG00000017337;ENSSSCG00000010108;ENSSSCG00000010554;ENSSSCG00000016214;ENSSSCG00000000886;ENSSSCG00000002439;ENSSSCG00000030216;ENSSSCG00000016707;ENSSSCG00000029803;ENSSSCG00000011158;ENSSSCG00000014285;…
conservative_5_189172	ENSSSCG00000003266;ENSSSCG00000007049;ENSSSCG00000010514;ENSSSCG00000010151;ENSSSCG00000017721;ENSSSCG00000008121;ENSSSCG00000004364;ENSSSCG00000025407;ENSSSCG00000010065;ENSSSCG00000000841;ENSSSCG00000006547;ENSSSCG00000028036;ENSSSCG00000006493;ENSSSCG00000022682;ENSSSCG00000007531;ENSSSCG00000028803;ENSSSCG00000021651;ENSSSCG00000017520;ENSSSCG00000002097;ENSSSCG00000009476;ENSSSCG00000007135;…
conservative_5_189368	ENSSSCG00000007202;ENSSSCG00000009865;ENSSSCG00000003748;ENSSSCG00000026804;ENSSSCG00000023598;ENSSSCG00000023671;ENSSSCG00000013292;ENSSSCG00000022378;ENSSSCG00000009445;ENSSSCG00000022322;ENSSSCG00000002385;ENSSSCG00000014552;ENSSSCG00000002361;ENSSSCG00000006894;ENSSSCG00000017166;ENSSSCG00000011612;ENSSSCG00000005193;ENSSSCG00000017867;ENSSSCG00000002828;ENSSSCG00000014376;ENSSSCG00000000067;…
	SCG00000002963;ENSSSCG00000022004;ENSSSCG00000006595;ENSSSCG00000028048;ENSSSCG00000029802;ENSSSCG00000013938;ENSSSCG00000006490;ENSSSCG00000026962;ENSSSCG00000007384;ENSSSCG00000026224;ENSSSCG00000028418;ENSSSCG00000012229;ENSSSCG00000020890;ENSSSCG00000025588;ENSSSCG00000022090;ENSSSCG00000022979;ENSSSCG00000001711;ENSSSCG00000011652;ENSSSCG00000026006;ENSSSCG00000009558;ENSSSCG00000007574;ENSS…
	0000008599;ENSSSCG00000028563;ENSSSCG00000013072;ENSSSCG00000009592;ENSSSCG00000013670;ENSSSCG00000002306;ENSSSCG00000006587;ENSSSCG00000000162;ENSSSCG00000002349;ENSSSCG00000015016;ENSSSCG00000009492;ENSSSCG00000001383;ENSSSCG00000028738;ENSSSCG00000013346;ENSSSCG00000001989;ENSSSCG00000016702;ENSSSCG00000028725;ENSSSCG00000013592;ENSSSCG00000024355;ENSSSCG00000002408;ENSSSCG00000028954;ENSSSCG0…
conservative_5_189406	ENSSSCG00000015988;ENSSSCG00000030620;ENSSSCG00000001526;ENSSSCG00000015249;ENSSSCG00000025640;ENSSSCG00000008392;ENSSSCG00000009429;ENSSSCG00000021524;ENSSSCG00000014961;ENSSSCG00000021332;ENSSSCG00000000438;ENSSSCG00000010701;ENSSSCG00000003197;ENSSSCG00000025305;ENSSSCG00000007643;ENSSSCG00000001824;ENSSSCG00000022833;ENSSSCG00000025405;ENSSSCG00000030350;ENSSSCG00000023819;ENSSSCG00000007338;…
	SCG00000008272;ENSSSCG00000017938;ENSSSCG00000010123;ENSSSCG00000003728;ENSSSCG00000028671;ENSSSCG00000028612;ENSSSCG00000016114;ENSSSCG00000016992;ENSSSCG00000027898;ENSSSCG00000025641;ENSSSCG00000013876;ENSSSCG00000017904;ENSSSCG00000027332;ENSSSCG00000021840;ENSSSCG00000022506;ENSSSCG00000013522;ENSSSCG00000028853;ENSSSCG00000001382;ENSSSCG00000007481;ENSSSCG00000001805;ENSSSCG00000009324;ENSS…
	0000016795;ENSSSCG00000020710;ENSSSCG00000030298;ENSSSCG00000030068;ENSSSCG00000001748;ENSSSCG00000001438;ENSSSCG00000029254;ENSSSCG00000015594;ENSSSCG00000009444;ENSSSCG00000010390;ENSSSCG00000010740;ENSSSCG00000026967;ENSSSCG00000013388;ENSSSCG00000005504;ENSSSCG00000017095;ENSSSCG00000026496;ENSSSCG00000005506;ENSSSCG00000017699;ENSSSCG00000002533;ENSSSCG00000010309;ENSSSCG00000006497;ENSSSCG0…
conservative_5_189488	ENSSSCG00000006533;ENSSSCG00000014725;ENSSSCG00000013415;ENSSSCG00000010139;ENSSSCG00000026084;ENSSSCG00000001908;ENSSSCG00000011230;ENSSSCG00000010015;ENSSSCG00000017101;ENSSSCG00000022126;ENSSSCG00000001688;ENSSSCG00000006371;ENSSSCG00000009743;ENSSSCG00000007491;ENSSSCG00000001572;ENSSSCG00000000275;ENSSSCG00000001999;ENSSSCG00000005446;ENSSSCG00000014796;ENSSSCG00000003379;ENSSSCG00000007200;…
	SCG00000029697;ENSSSCG00000007806;ENSSSCG00000027281;ENSSSCG00000017475;ENSSSCG00000026909;ENSSSCG00000027354;ENSSSCG00000008159;ENSSSCG00000026137;ENSSSCG00000026280;ENSSSCG00000008560;ENSSSCG00000014539;ENSSSCG00000007448;ENSSSCG00000016002;ENSSSCG00000011062;ENSSSCG00000024682;ENSSSCG00000002260;ENSSSCG00000023378;ENSSSCG00000026841;ENSSSCG00000017061;ENSSSCG00000004192;ENSSSCG00000023937;ENSS…
conservative_5_190686	ENSSSCG00000011407;ENSSSCG00000017938;ENSSSCG00000008038;ENSSSCG00000027645;ENSSSCG00000000953;ENSSSCG00000030501;ENSSSCG00000023612;ENSSSCG00000027836;ENSSSCG00000030337;ENSSSCG00000006277;ENSSSCG00000004659;ENSSSCG00000009738;ENSSSCG00000025705;ENSSSCG00000027565;ENSSSCG00000013620;ENSSSCG00000007494;ENSSSCG00000017655;ENSSSCG00000003137;ENSSSCG00000011259;ENSSSCG00000025234;ENSSSCG00000025812;…
conservative_5_191034	ENSSSCG00000027179;ENSSSCG00000016147;ENSSSCG00000011430;ENSSSCG00000006701;ENSSSCG00000007567;ENSSSCG00000007608;ENSSSCG00000007824;ENSSSCG00000007429;ENSSSCG00000012920;ENSSSCG00000001631;ENSSSCG00000003673;ENSSSCG00000008537;ENSSSCG00000016603;ENSSSCG00000003368;ENSSSCG00000024314;ENSSSCG00000030315;ENSSSCG00000007095;ENSSSCG00000017122;ENSSSCG00000028800;ENSSSCG00000008419;ENSSSCG00000005928;…
conservative_5_191088	ENSSSCG00000028127;ENSSSCG00000008014;ENSSSCG00000017868;ENSSSCG00000024958;ENSSSCG00000007198;ENSSSCG00000026121;ENSSSCG00000022324;ENSSSCG00000002771;ENSSSCG00000007112;ENSSSCG00000023809;ENSSSCG00000003276;ENSSSCG00000022739;ENSSSCG00000000688;ENSSSCG00000002959;ENSSSCG00000015916;ENSSSCG00000012040;ENSSSCG00000007568;ENSSSCG00000026276;ENSSSCG00000028798;ENSSSCG00000004966;ENSSSCG00000022329;…
	SCG00000017427;ENSSSCG00000022674;ENSSSCG00000003466;ENSSSCG00000016605;ENSSSCG00000012917;ENSSSCG00000028985;ENSSSCG00000013720;ENSSSCG00000009238;ENSSSCG00000000277;ENSSSCG00000006651;ENSSSCG00000001566;ENSSSCG00000009653;ENSSSCG00000002777;ENSSSCG00000014390;ENSSSCG00000007265;ENSSSCG00000005841;ENSSSCG00000002908;ENSSSCG00000021974;ENSSSCG00000024006;ENSSSCG00000010122;ENSSSCG00000026980;ENSS…
	0000021125;ENSSSCG00000000010;ENSSSCG00000026926;ENSSSCG00000022860;ENSSSCG00000003067;ENSSSCG00000001234;ENSSSCG00000022260;ENSSSCG00000024411;ENSSSCG00000029933;ENSSSCG00000020967;ENSSSCG00000027275;ENSSSCG00000014950;ENSSSCG00000014453;ENSSSCG00000025840;ENSSSCG00000016740;ENSSSCG00000017389;ENSSSCG00000006376;ENSSSCG00000027494;ENSSSCG00000025291;ENSSSCG00000015241;ENSSSCG00000007942;ENSSSCG0…
conservative_5_191094	ENSSSCG00000016152;ENSSSCG00000029457;ENSSSCG00000003248;ENSSSCG00000028210;ENSSSCG00000005953;ENSSSCG00000000403;ENSSSCG00000029154;ENSSSCG00000003325;ENSSSCG00000000272;ENSSSCG00000001791;ENSSSCG00000013296;ENSSSCG00000007585;ENSSSCG00000013429;ENSSSCG00000013764;ENSSSCG00000005846;ENSSSCG00000010060;ENSSSCG00000013482;ENSSSCG00000015101;ENSSSCG00000008015;ENSSSCG00000011269;ENSSSCG00000025698;…
	SCG00000028096;ENSSSCG00000015016;ENSSSCG00000028443;ENSSSCG00000004412;ENSSSCG00000013623;ENSSSCG00000021484;ENSSSCG00000015713;ENSSSCG00000014367;ENSSSCG00000025124;ENSSSCG00000013310;ENSSSCG00000004827;ENSSSCG00000026822;ENSSSCG00000005131;ENSSSCG00000014580;ENSSSCG00000002170;ENSSSCG00000024921;ENSSSCG00000020756;ENSSSCG00000024398;ENSSSCG00000014071;ENSSSCG00000022428;ENSSSCG00000002000;ENSS…
	0000005120;ENSSSCG00000024807;ENSSSCG00000008717;ENSSSCG00000003647;ENSSSCG00000007818;ENSSSCG00000025053;ENSSSCG00000013412;ENSSSCG00000017459;ENSSSCG00000010133;ENSSSCG00000014781;ENSSSCG00000007105;ENSSSCG00000026662;ENSSSCG00000000401;ENSSSCG00000012918;ENSSSCG00000008984;ENSSSCG00000014628;ENSSSCG00000025220;ENSSSCG00000027342;ENSSSCG00000027831;ENSSSCG00000008268;ENSSSCG00000027452;ENSSSCG0…
conservative_5_192097	ENSSSCG00000003990;ENSSSCG00000008774;ENSSSCG00000007314;ENSSSCG00000006255;ENSSSCG00000011471;ENSSSCG00000023078;ENSSSCG00000012604;ENSSSCG00000029724;ENSSSCG00000013725;ENSSSCG00000003988;ENSSSCG00000006876;ENSSSCG00000006307;ENSSSCG00000025440;ENSSSCG00000010659;ENSSSCG00000015458;ENSSSCG00000028727;ENSSSCG00000024158;ENSSSCG00000004023;ENSSSCG00000003377;ENSSSCG00000026699;ENSSSCG00000007618;…
conservative_5_192253	ENSSSCG00000008037;ENSSSCG00000003043;ENSSSCG00000022543;ENSSSCG00000009281;ENSSSCG00000015894;ENSSSCG00000017808;ENSSSCG00000022723;ENSSSCG00000006480;ENSSSCG00000006461;ENSSSCG00000002545;ENSSSCG00000016346;ENSSSCG00000017950;ENSSSCG00000012141;ENSSSCG00000012380;ENSSSCG00000021882;ENSSSCG00000016724;ENSSSCG00000024311;ENSSSCG00000028895;ENSSSCG00000028513;ENSSSCG00000013179;ENSSSCG00000025204;…
	SCG00000005650;ENSSSCG00000002913;ENSSSCG00000030224;ENSSSCG00000022571;ENSSSCG00000020838;ENSSSCG00000022247;ENSSSCG00000001437;ENSSSCG00000024150;ENSSSCG00000008553;ENSSSCG00000028931;ENSSSCG00000022675;ENSSSCG00000013572;ENSSSCG00000015359;ENSSSCG00000001705;ENSSSCG00000011572;ENSSSCG00000030539;ENSSSCG00000027645;ENSSSCG00000005729;ENSSSCG00000000035;ENSSSCG00000015619;ENSSSCG00000001782;ENSS…
	0000010455;ENSSSCG00000008213;ENSSSCG00000000907;ENSSSCG00000026016;ENSSSCG00000026673;ENSSSCG00000024799;ENSSSCG00000025417;ENSSSCG00000017557;ENSSSCG00000022114;ENSSSCG00000002995;ENSSSCG00000011555;ENSSSCG00000000728;ENSSSCG00000004745;ENSSSCG00000003430;ENSSSCG00000013232;ENSSSCG00000016917;ENSSSCG00000029032;ENSSSCG00000022644;ENSSSCG00000011901;ENSSSCG00000022018;ENSSSCG00000009270;ENSSSCG0…
conservative_5_192262	ENSSSCG00000022140;ENSSSCG00000017340;ENSSSCG00000014357;ENSSSCG00000015116;ENSSSCG00000016995;ENSSSCG00000017053;ENSSSCG00000024560;ENSSSCG00000002640;ENSSSCG00000008007;ENSSSCG00000025618;ENSSSCG00000016855;ENSSSCG00000022766;ENSSSCG00000028786;ENSSSCG00000008415;ENSSSCG00000002620;ENSSSCG00000009821;ENSSSCG00000006623;ENSSSCG00000025856;ENSSSCG00000001746;ENSSSCG00000028512;ENSSSCG00000024364;…
conservative_5_192938	ENSSSCG00000027678;ENSSSCG00000011212;ENSSSCG00000005984;ENSSSCG00000009554;ENSSSCG00000030557;ENSSSCG00000010744;ENSSSCG00000009469;ENSSSCG00000012678;ENSSSCG00000000029
conservative_5_193239	ENSSSCG00000007232;ENSSSCG00000026077;ENSSSCG00000027496;ENSSSCG00000026890;ENSSSCG00000025145;ENSSSCG00000023097;ENSSSCG00000016210;ENSSSCG00000023976;ENSSSCG00000011590;ENSSSCG00000014060;ENSSSCG00000007949;ENSSSCG00000001510;ENSSSCG00000002038;ENSSSCG00000030363;ENSSSCG00000017027;ENSSSCG00000007915;ENSSSCG00000001929;ENSSSCG00000005834;ENSSSCG00000027347;ENSSSCG00000025766;ENSSSCG00000027381;…
	SCG00000013066;ENSSSCG00000013915;ENSSSCG00000020659;ENSSSCG00000024750;ENSSSCG00000005638;ENSSSCG00000027008;ENSSSCG00000025317;ENSSSCG00000010373;ENSSSCG00000014284;ENSSSCG00000001025;ENSSSCG00000008557;ENSSSCG00000008697;ENSSSCG00000030537;ENSSSCG00000026383;ENSSSCG00000000449;ENSSSCG00000000234;ENSSSCG00000009632;ENSSSCG00000015252;ENSSSCG00000017624;ENSSSCG00000017696;ENSSSCG00000023178;ENSS…
conservative_5_193240	ENSSSCG00000016548;ENSSSCG00000017384;ENSSSCG00000013088;ENSSSCG00000011201;ENSSSCG00000003401;ENSSSCG00000000773;ENSSSCG00000014440;ENSSSCG00000016082;ENSSSCG00000016851;ENSSSCG00000011646;ENSSSCG00000015082;ENSSSCG00000008745;ENSSSCG00000013350;ENSSSCG00000030538;ENSSSCG00000030017;ENSSSCG00000029226;ENSSSCG00000003317;ENSSSCG00000006503;ENSSSCG00000029173;ENSSSCG00000030255;ENSSSCG00000015030;…
	SCG00000000682;ENSSSCG00000015814;ENSSSCG00000005180;ENSSSCG00000029786;ENSSSCG00000024567;ENSSSCG00000009400;ENSSSCG00000012651;ENSSSCG00000023181;ENSSSCG00000029532;ENSSSCG00000012871;ENSSSCG00000013853;ENSSSCG00000008155;ENSSSCG00000013399;ENSSSCG00000009490;ENSSSCG00000025414;ENSSSCG00000024452;ENSSSCG00000024371;ENSSSCG00000001680;ENSSSCG00000009111;ENSSSCG00000026994;ENSSSCG00000029909;ENSS…
conservative_5_193643	ENSSSCG00000009833;ENSSSCG00000021803;ENSSSCG00000011440;ENSSSCG00000027209;ENSSSCG00000030459;ENSSSCG00000013900;ENSSSCG00000014872;ENSSSCG00000013940;ENSSSCG00000016808;ENSSSCG00000025529;ENSSSCG00000008241;ENSSSCG00000012762;ENSSSCG00000017622;ENSSSCG00000004659;ENSSSCG00000012910;ENSSSCG00000024202;ENSSSCG00000025224;ENSSSCG00000012421;ENSSSCG00000005296;ENSSSCG00000017992;ENSSSCG00000005950;…
	SCG00000027453;ENSSSCG00000024692;ENSSSCG00000008190;ENSSSCG00000023403;ENSSSCG00000012287;ENSSSCG00000009603;ENSSSCG00000025869;ENSSSCG00000007860;ENSSSCG00000030110;ENSSSCG00000010329;ENSSSCG00000022828;ENSSSCG00000011437;ENSSSCG00000016157;ENSSSCG00000025152;ENSSSCG00000013771;ENSSSCG00000027423;ENSSSCG00000020895;ENSSSCG00000014819;ENSSSCG00000000967;ENSSSCG00000004608;ENSSSCG00000016932;ENSS…
conservative_5_193960	ENSSSCG00000014126;ENSSSCG00000013653;ENSSSCG00000016529;ENSSSCG00000029711;ENSSSCG00000011370;ENSSSCG00000006479;ENSSSCG00000030178;ENSSSCG00000015846;ENSSSCG00000023439;ENSSSCG00000001846;ENSSSCG00000027813;ENSSSCG00000000541;ENSSSCG00000004890;ENSSSCG00000002820;ENSSSCG00000011436;ENSSSCG00000021062;ENSSSCG00000025981;ENSSSCG00000030581;ENSSSCG00000008051;ENSSSCG00000028188;ENSSSCG00000003404;…
conservative_5_193995	ENSSSCG00000014389;ENSSSCG00000008442;ENSSSCG00000025597;ENSSSCG00000010027;ENSSSCG00000029511;ENSSSCG00000003095;ENSSSCG00000020910;ENSSSCG00000017403;ENSSSCG00000025120;ENSSSCG00000007181;ENSSSCG00000017788;ENSSSCG00000017131;ENSSSCG00000003383;ENSSSCG00000029249;ENSSSCG00000012934;ENSSSCG00000011666;ENSSSCG00000023498;ENSSSCG00000027226;ENSSSCG00000016451;ENSSSCG00000007637;ENSSSCG00000028475;…
conservative_5_194594	ENSSSCG00000020951;ENSSSCG00000027935;ENSSSCG00000029624;ENSSSCG00000014095;ENSSSCG00000014238;ENSSSCG00000021911;ENSSSCG00000024564;ENSSSCG00000025037;ENSSSCG00000011385;ENSSSCG00000008621;ENSSSCG00000010222;ENSSSCG00000012871;ENSSSCG00000013585;ENSSSCG00000026748;ENSSSCG00000025626;ENSSSCG00000024741;ENSSSCG00000012651;ENSSSCG00000016468;ENSSSCG00000010007;ENSSSCG00000011640;ENSSSCG00000013913;…
	SCG00000008854;ENSSSCG00000000661;ENSSSCG00000009616;ENSSSCG00000015754;ENSSSCG00000024047;ENSSSCG00000013509;ENSSSCG00000004174;ENSSSCG00000025182;ENSSSCG00000002764;ENSSSCG00000014391;ENSSSCG00000012796;ENSSSCG00000023622;ENSSSCG00000003211;ENSSSCG00000017482;ENSSSCG00000000142;ENSSSCG00000022304;ENSSSCG00000015592;ENSSSCG00000030814;ENSSSCG00000013316;ENSSSCG00000017804;ENSSSCG00000028835;ENSS…
	0000012582;ENSSSCG00000021710;ENSSSCG00000017566;ENSSSCG00000013529;ENSSSCG00000014389;ENSSSCG00000012088;ENSSSCG00000009659;ENSSSCG00000024687;ENSSSCG00000017232;ENSSSCG00000029947;ENSSSCG00000003421;ENSSSCG00000014617;ENSSSCG00000011666;ENSSSCG00000003506;ENSSSCG00000029820;ENSSSCG00000007827;ENSSSCG00000012959;ENSSSCG00000029249;ENSSSCG00000017534;ENSSSCG00000027507;ENSSSCG00000026231;ENSSSCG0…
conservative_6_195586	ENSSSCG00000011141;ENSSSCG00000016455;ENSSSCG00000013822;ENSSSCG00000000442;ENSSSCG00000013200;ENSSSCG00000004897;ENSSSCG00000016333;ENSSSCG00000022025;ENSSSCG00000024571;ENSSSCG00000021257;ENSSSCG00000026657;ENSSSCG00000015453;ENSSSCG00000016527;ENSSSCG00000010877;ENSSSCG00000018038;ENSSSCG00000002922;ENSSSCG00000023009;ENSSSCG00000022681;ENSSSCG00000011163;ENSSSCG00000030080;ENSSSCG00000011201;…
	SCG00000010990;ENSSSCG00000004851;ENSSSCG00000011579;ENSSSCG00000022529;ENSSSCG00000022268;ENSSSCG00000000778;ENSSSCG00000014203;ENSSSCG00000023020;ENSSSCG00000010172;ENSSSCG00000003228;ENSSSCG00000004616;ENSSSCG00000020894;ENSSSCG00000031037;ENSSSCG00000024425;ENSSSCG00000017521;ENSSSCG00000013124;ENSSSCG00000022563;ENSSSCG00000027216;ENSSSCG00000002392;ENSSSCG00000016230;ENSSSCG00000015138;ENSS…
	0000021865;ENSSSCG00000001539;ENSSSCG00000013509;ENSSSCG00000009806;ENSSSCG00000015754;ENSSSCG00000013577;ENSSSCG00000001880;ENSSSCG00000004332;ENSSSCG00000025163;ENSSSCG00000000950;ENSSSCG00000023447;ENSSSCG00000011197;ENSSSCG00000025182;ENSSSCG00000026547;ENSSSCG00000012796;ENSSSCG00000014391;ENSSSCG00000009335;ENSSSCG00000026127;ENSSSCG00000029901;ENSSSCG00000003148;ENSSSCG00000013442;ENSSSCG0…
	017083;ENSSSCG00000000924;ENSSSCG00000005916;ENSSSCG00000011440;ENSSSCG00000009833;ENSSSCG00000029502;ENSSSCG00000003569;ENSSSCG00000028572;ENSSSCG00000023096;ENSSSCG00000024531;ENSSSCG00000007851;ENSSSCG00000025829;ENSSSCG00000014872;ENSSSCG00000021958;ENSSSCG00000009530;ENSSSCG00000013900;ENSSSCG00000017700;ENSSSCG00000014231;ENSSSCG00000023378;ENSSSCG00000024645;ENSSSCG00000021460;ENSSSCG00000…
conservative_6_196036	ENSSSCG00000028788;ENSSSCG00000024794;ENSSSCG00000027229;ENSSSCG00000023479;ENSSSCG00000025588;ENSSSCG00000030277;ENSSSCG00000017389;ENSSSCG00000008357;ENSSSCG00000013546;ENSSSCG00000013566;ENSSSCG00000008740;ENSSSCG00000015633;ENSSSCG00000002915;ENSSSCG00000021557;ENSSSCG00000005926;ENSSSCG00000013934;ENSSSCG00000004555;ENSSSCG00000005282;ENSSSCG00000029311;ENSSSCG00000021042;ENSSSCG00000007449;…
conservative_6_198703	ENSSSCG00000014687;ENSSSCG00000030484;ENSSSCG00000002145;ENSSSCG00000004806;ENSSSCG00000017018;ENSSSCG00000024919;ENSSSCG00000024023;ENSSSCG00000023545;ENSSSCG00000001872;ENSSSCG00000011797;ENSSSCG00000010098;ENSSSCG00000017635;ENSSSCG00000027402;ENSSSCG00000005174;ENSSSCG00000021184;ENSSSCG00000003089;ENSSSCG00000021880;ENSSSCG00000014728;ENSSSCG00000007495;ENSSSCG00000023397;ENSSSCG00000012805;…
	SCG00000006392;ENSSSCG00000029390;ENSSSCG00000009045;ENSSSCG00000022611;ENSSSCG00000006840;ENSSSCG00000006287;ENSSSCG00000022616;ENSSSCG00000024740;ENSSSCG00000029343
conservative_6_199877	ENSSSCG00000007797;ENSSSCG00000028121;ENSSSCG00000013752;ENSSSCG00000003974;ENSSSCG00000016334;ENSSSCG00000007491;ENSSSCG00000011962;ENSSSCG00000017557;ENSSSCG00000006747;ENSSSCG00000029451;ENSSSCG00000021374;ENSSSCG00000023638;ENSSSCG00000017101;ENSSSCG00000021440;ENSSSCG00000002822;ENSSSCG00000009585;ENSSSCG00000003587;ENSSSCG00000026320;ENSSSCG00000006541;ENSSSCG00000014630;ENSSSCG00000012705;…
conservative_6_199896	ENSSSCG00000009377;ENSSSCG00000007574;ENSSSCG00000020679;ENSSSCG00000030369;ENSSSCG00000009557;ENSSSCG00000006367;ENSSSCG00000028454;ENSSSCG00000016194;ENSSSCG00000005068;ENSSSCG00000029770;ENSSSCG00000007001;ENSSSCG00000012031;ENSSSCG00000027721;ENSSSCG00000029205;ENSSSCG00000013223;ENSSSCG00000011622;ENSSSCG00000002525;ENSSSCG00000002605;ENSSSCG00000023583;ENSSSCG00000014757;ENSSSCG00000017325;…
	SCG00000013417;ENSSSCG00000017120;ENSSSCG00000017289;ENSSSCG00000026087;ENSSSCG00000011884;ENSSSCG00000007824;ENSSSCG00000002672;ENSSSCG00000002210;ENSSSCG00000027004;ENSSSCG00000015851;ENSSSCG00000011779;ENSSSCG00000013063;ENSSSCG00000030157;ENSSSCG00000011513;ENSSSCG00000026185;ENSSSCG00000015683;ENSSSCG00000011056;ENSSSCG00000011326;ENSSSCG00000003919;ENSSSCG00000016722;ENSSSCG00000003333;ENSS…
conservative_6_199957	ENSSSCG00000006627;ENSSSCG00000027315;ENSSSCG00000020879;ENSSSCG00000006642;ENSSSCG00000023279;ENSSSCG00000012536;ENSSSCG00000013762;ENSSSCG00000010030;ENSSSCG00000026659;ENSSSCG00000007572;ENSSSCG00000001618;ENSSSCG00000005907;ENSSSCG00000026513;ENSSSCG00000003926;ENSSSCG00000014437;ENSSSCG00000016052;ENSSSCG00000021595;ENSSSCG00000024240;ENSSSCG00000005521;ENSSSCG00000014648;ENSSSCG00000017247;…
	SCG00000023802;ENSSSCG00000023483;ENSSSCG00000026297;ENSSSCG00000029572;ENSSSCG00000027778;ENSSSCG00000025169;ENSSSCG00000006718;ENSSSCG00000024770;ENSSSCG00000017533;ENSSSCG00000023966;ENSSSCG00000006089;ENSSSCG00000009675;ENSSSCG00000001952;ENSSSCG00000006465;ENSSSCG00000009784;ENSSSCG00000003852;ENSSSCG00000000683;ENSSSCG00000006913;ENSSSCG00000030642;ENSSSCG00000004702;ENSSSCG00000017908;ENSS…
conservative_6_199958	ENSSSCG00000007285;ENSSSCG00000025778;ENSSSCG00000000234;ENSSSCG00000017696;ENSSSCG00000030399;ENSSSCG00000016131;ENSSSCG00000003133;ENSSSCG00000006477;ENSSSCG00000013915;ENSSSCG00000020942;ENSSSCG00000005390;ENSSSCG00000013081;ENSSSCG00000000089;ENSSSCG00000015799;ENSSSCG00000003715;ENSSSCG00000008824;ENSSSCG00000001040;ENSSSCG00000004014;ENSSSCG00000024060;ENSSSCG00000021420;ENSSSCG00000025111;…
	SCG00000013474;ENSSSCG00000020994;ENSSSCG00000014213;ENSSSCG00000007622;ENSSSCG00000023033;ENSSSCG00000005165;ENSSSCG00000003733;ENSSSCG00000027227;ENSSSCG00000003468;ENSSSCG00000023001;ENSSSCG00000010552;ENSSSCG00000002864;ENSSSCG00000001038;ENSSSCG00000030330;ENSSSCG00000002677;ENSSSCG00000022590;ENSSSCG00000017238;ENSSSCG00000022290;ENSSSCG00000004840;ENSSSCG00000021023;ENSSSCG00000016261;ENSS…
conservative_6_200645	ENSSSCG00000023475;ENSSSCG00000007713;ENSSSCG00000023078;ENSSSCG00000014805;ENSSSCG00000003178;ENSSSCG00000003073;ENSSSCG00000003737;ENSSSCG00000026501;ENSSSCG00000011806;ENSSSCG00000015474;ENSSSCG00000028728;ENSSSCG00000001398;ENSSSCG00000030009;ENSSSCG00000005369;ENSSSCG00000023322;ENSSSCG00000030458;ENSSSCG00000011380;ENSSSCG00000003448;ENSSSCG00000003255;ENSSSCG00000003917;ENSSSCG00000001630;…
conservative_6_200847	ENSSSCG00000007515;ENSSSCG00000006825;ENSSSCG00000012352;ENSSSCG00000009721;ENSSSCG00000005749;ENSSSCG00000008898;ENSSSCG00000015526;ENSSSCG00000024247;ENSSSCG00000022659;ENSSSCG00000005340;ENSSSCG00000005425;ENSSSCG00000012988;ENSSSCG00000029653;ENSSSCG00000009687;ENSSSCG00000005291;ENSSSCG00000006002;ENSSSCG00000026931;ENSSSCG00000027237;ENSSSCG00000021647;ENSSSCG00000013064;ENSSSCG00000006462;…
	SCG00000004926;ENSSSCG00000002645;ENSSSCG00000029938;ENSSSCG00000027745;ENSSSCG00000000738;ENSSSCG00000001681;ENSSSCG00000001859;ENSSSCG00000029186;ENSSSCG00000000437;ENSSSCG00000002405;ENSSSCG00000011477;ENSSSCG00000008621;ENSSSCG00000024564;ENSSSCG00000013001;ENSSSCG00000002628;ENSSSCG00000003438;ENSSSCG00000030013;ENSSSCG00000029624;ENSSSCG00000004012;ENSSSCG00000000958;ENSSSCG00000013376;ENSS…
	0000017534;ENSSSCG00000009608;ENSSSCG00000024577;ENSSSCG00000009438;ENSSSCG00000003383;ENSSSCG00000009842;ENSSSCG00000027507;ENSSSCG00000002888;ENSSSCG00000017232;ENSSSCG00000013392;ENSSSCG00000027986;ENSSSCG00000015556;ENSSSCG00000024012;ENSSSCG00000007140;ENSSSCG00000016177;ENSSSCG00000008565;ENSSSCG00000005578;ENSSSCG00000006802;ENSSSCG00000014627;ENSSSCG00000028906;ENSSSCG00000017047;ENSSSCG0…
conservative_6_200921	ENSSSCG00000030423;ENSSSCG00000010650;ENSSSCG00000004017;ENSSSCG00000004603;ENSSSCG00000021132;ENSSSCG00000010391
conservative_6_201002	ENSSSCG00000021855;ENSSSCG00000006857;ENSSSCG00000027332;ENSSSCG00000027061;ENSSSCG00000017156;ENSSSCG00000013457;ENSSSCG00000006659;ENSSSCG00000011133;ENSSSCG00000017717;ENSSSCG00000017280;ENSSSCG00000024698;ENSSSCG00000001382;ENSSSCG00000012074;ENSSSCG00000029395;ENSSSCG00000028145;ENSSSCG00000009758;ENSSSCG00000023151;ENSSSCG00000002483;ENSSSCG00000026795;ENSSSCG00000000021;ENSSSCG00000006183;…
	SCG00000006084;ENSSSCG00000029960;ENSSSCG00000020717;ENSSSCG00000006864;ENSSSCG00000025900;ENSSSCG00000027229;ENSSSCG00000014117;ENSSSCG00000003141;ENSSSCG00000008593;ENSSSCG00000013527;ENSSSCG00000014359;ENSSSCG00000026809;ENSSSCG00000025783;ENSSSCG00000016269;ENSSSCG00000008010;ENSSSCG00000012795;ENSSSCG00000012714;ENSSSCG00000002509;ENSSSCG00000008204;ENSSSCG00000015746;ENSSSCG00000023382;ENSS…
conservative_6_201292	ENSSSCG00000011081;ENSSSCG00000001650;ENSSSCG00000023764;ENSSSCG00000024033;ENSSSCG00000025323;ENSSSCG00000024698;ENSSSCG00000024056;ENSSSCG00000025641;ENSSSCG00000007538;ENSSSCG00000005105;ENSSSCG00000013252;ENSSSCG00000001107;ENSSSCG00000001653;ENSSSCG00000000933;ENSSSCG00000029493;ENSSSCG00000000955;ENSSSCG00000014955;ENSSSCG00000016430;ENSSSCG00000009929;ENSSSCG00000026029;ENSSSCG00000021872;…
	SCG00000009631;ENSSSCG00000011377;ENSSSCG00000001457;ENSSSCG00000023329;ENSSSCG00000030416;ENSSSCG00000004280;ENSSSCG00000023258;ENSSSCG00000021130;ENSSSCG00000021101;ENSSSCG00000000144;ENSSSCG00000022563;ENSSSCG00000017803;ENSSSCG00000010460;ENSSSCG00000008235;ENSSSCG00000024171;ENSSSCG00000014124;ENSSSCG00000023780;ENSSSCG00000029453;ENSSSCG00000020940;ENSSSCG00000015273;ENSSSCG00000010703;ENSS…
conservative_6_201322	ENSSSCG00000026978;ENSSSCG00000022798;ENSSSCG00000027442;ENSSSCG00000026393;ENSSSCG00000007727;ENSSSCG00000007710;ENSSSCG00000026342;ENSSSCG00000011837;ENSSSCG00000001205;ENSSSCG00000007927;ENSSSCG00000015827;ENSSSCG00000023599;ENSSSCG00000011388;ENSSSCG00000027489;ENSSSCG00000007083;ENSSSCG00000013932;ENSSSCG00000008105;ENSSSCG00000015027;ENSSSCG00000029835;ENSSSCG00000000881;ENSSSCG00000013747;…
	SCG00000027505;ENSSSCG00000022541;ENSSSCG00000002247;ENSSSCG00000028305;ENSSSCG00000004477;ENSSSCG00000008533;ENSSSCG00000017385;ENSSSCG00000017251;ENSSSCG00000017359;ENSSSCG00000024663;ENSSSCG00000004491;ENSSSCG00000005644;ENSSSCG00000013399;ENSSSCG00000026916;ENSSSCG00000015244;ENSSSCG00000009490;ENSSSCG00000024382;ENSSSCG00000023521;ENSSSCG00000007670;ENSSSCG00000022593;ENSSSCG00000001147;ENSS…
conservative_6_202000	ENSSSCG00000011854;ENSSSCG00000004327;ENSSSCG00000029122;ENSSSCG00000021311;ENSSSCG00000004306;ENSSSCG00000003195;ENSSSCG00000017489;ENSSSCG00000007776;ENSSSCG00000006223;ENSSSCG00000011771;ENSSSCG00000026689;ENSSSCG00000001441;ENSSSCG00000030823;ENSSSCG00000024688;ENSSSCG00000023306;ENSSSCG00000023811;ENSSSCG00000013499;ENSSSCG00000005485;ENSSSCG00000015327;ENSSSCG00000007955;ENSSSCG00000024254;…
	SCG00000011687;ENSSSCG00000022129;ENSSSCG00000007824;ENSSSCG00000010212;ENSSSCG00000006701;ENSSSCG00000011580;ENSSSCG00000016676;ENSSSCG00000027179;ENSSSCG00000010907;ENSSSCG00000006013;ENSSSCG00000002635;ENSSSCG00000012905;ENSSSCG00000021184;ENSSSCG00000022569;ENSSSCG00000009448;ENSSSCG00000021274;ENSSSCG00000008725;ENSSSCG00000015283;ENSSSCG00000009007;ENSSSCG00000009237;ENSSSCG00000017018;ENSS…
	0000022224;ENSSSCG00000003232;ENSSSCG00000013571;ENSSSCG00000024843;ENSSSCG00000007979;ENSSSCG00000009796;ENSSSCG00000025354;ENSSSCG00000025452;ENSSSCG00000025592;ENSSSCG00000027368;ENSSSCG00000011553;ENSSSCG00000006569;ENSSSCG00000024155;ENSSSCG00000003565;ENSSSCG00000023614;ENSSSCG00000015393;ENSSSCG00000014179;ENSSSCG00000014325;ENSSSCG00000017983;ENSSSCG00000004713;ENSSSCG00000021837;ENSSSCG0…
	024341;ENSSSCG00000007704;ENSSSCG00000012314;ENSSSCG00000010167;ENSSSCG00000006140;ENSSSCG00000017209;ENSSSCG00000020823;ENSSSCG00000001831;ENSSSCG00000025035;ENSSSCG00000011349;ENSSSCG00000028903;ENSSSCG00000013421;ENSSSCG00000023429;ENSSSCG00000013931;ENSSSCG00000023808;ENSSSCG00000024671;ENSSSCG00000012794;ENSSSCG00000023943;ENSSSCG00000017727;ENSSSCG00000001010;ENSSSCG00000021592;ENSSSCG00000…
conservative_6_202022	ENSSSCG00000024454;ENSSSCG00000016070;ENSSSCG00000005271;ENSSSCG00000005498;ENSSSCG00000000282;ENSSSCG00000026586;ENSSSCG00000002015;ENSSSCG00000006872;ENSSSCG00000004980;ENSSSCG00000026453;ENSSSCG00000012056;ENSSSCG00000015794;ENSSSCG00000004517;ENSSSCG00000014459;ENSSSCG00000025160;ENSSSCG00000002855;ENSSSCG00000001517;ENSSSCG00000025840;ENSSSCG00000030277;ENSSSCG00000010550;ENSSSCG00000011222;…
conservative_6_202069	ENSSSCG00000008860;ENSSSCG00000008179;ENSSSCG00000011304;ENSSSCG00000015657;ENSSSCG00000023204;ENSSSCG00000002014;ENSSSCG00000012789;ENSSSCG00000025953;ENSSSCG00000024329;ENSSSCG00000013913;ENSSSCG00000022775;ENSSSCG00000029303;ENSSSCG00000012493;ENSSSCG00000028802;ENSSSCG00000022704;ENSSSCG00000001203;ENSSSCG00000014464;ENSSSCG00000002891;ENSSSCG00000005326;ENSSSCG00000017726;ENSSSCG00000013418;…
	SCG00000004044;ENSSSCG00000008984;ENSSSCG00000012458;ENSSSCG00000014002;ENSSSCG00000024689;ENSSSCG00000015387;ENSSSCG00000000769;ENSSSCG00000025220;ENSSSCG00000017455;ENSSSCG00000008268;ENSSSCG00000027350;ENSSSCG00000028032;ENSSSCG00000005836;ENSSSCG00000026754;ENSSSCG00000007818;ENSSSCG00000014249;ENSSSCG00000012840;ENSSSCG00000016260;ENSSSCG00000026662;ENSSSCG00000013320;ENSSSCG00000008785;ENSS…
conservative_6_202676	ENSSSCG00000002077;ENSSSCG00000004587;ENSSSCG00000028466;ENSSSCG00000007067;ENSSSCG00000008305;ENSSSCG00000024483;ENSSSCG00000022871;ENSSSCG00000015734;ENSSSCG00000017128;ENSSSCG00000004053;ENSSSCG00000013375;ENSSSCG00000016450;ENSSSCG00000013019;ENSSSCG00000013570;ENSSSCG00000015847;ENSSSCG00000011692;ENSSSCG00000008281;ENSSSCG00000000139;ENSSSCG00000001511;ENSSSCG00000007983;ENSSSCG00000012946;…
conservative_6_203617	ENSSSCG00000025270;ENSSSCG00000001100;ENSSSCG00000003262;ENSSSCG00000025900;ENSSSCG00000027229;ENSSSCG00000014117;ENSSSCG00000000625;ENSSSCG00000006864;ENSSSCG00000006003;ENSSSCG00000026009;ENSSSCG00000021861;ENSSSCG00000006784;ENSSSCG00000004245;ENSSSCG00000011394;ENSSSCG00000024792;ENSSSCG00000010954;ENSSSCG00000003943;ENSSSCG00000005585;ENSSSCG00000009968;ENSSSCG00000005134;ENSSSCG00000029905;…
	SCG00000012586;ENSSSCG00000012386;ENSSSCG00000010026;ENSSSCG00000005906;ENSSSCG00000009940;ENSSSCG00000014019;ENSSSCG00000016972;ENSSSCG00000010508;ENSSSCG00000022983;ENSSSCG00000018087;ENSSSCG00000000063;ENSSSCG00000001554;ENSSSCG00000030217;ENSSSCG00000004978;ENSSSCG00000028991;ENSSSCG00000012397;ENSSSCG00000007509;ENSSSCG00000006956;ENSSSCG00000030579;ENSSSCG00000009713;ENSSSCG00000009792;ENSS…
conservative_6_205421	ENSSSCG00000016060;ENSSSCG00000024773;ENSSSCG00000010291;ENSSSCG00000010528;ENSSSCG00000029256;ENSSSCG00000016380;ENSSSCG00000011828;ENSSSCG00000017630;ENSSSCG00000015243;ENSSSCG00000006696;ENSSSCG00000015911;ENSSSCG00000010552;ENSSSCG00000009357;ENSSSCG00000011278;ENSSSCG00000024353;ENSSSCG00000007678;ENSSSCG00000006314;ENSSSCG00000012325;ENSSSCG00000010334;ENSSSCG00000028497;ENSSSCG00000024240;…
conservative_6_206309	ENSSSCG00000030626;ENSSSCG00000000162;ENSSSCG00000023290;ENSSSCG00000026520;ENSSSCG00000021977;ENSSSCG00000022941;ENSSSCG00000002306;ENSSSCG00000010054;ENSSSCG00000003483;ENSSSCG00000022302;ENSSSCG00000000117;ENSSSCG00000027126;ENSSSCG00000021173;ENSSSCG00000029040;ENSSSCG00000016438;ENSSSCG00000016780;ENSSSCG00000023310;ENSSSCG00000023904;ENSSSCG00000024453;ENSSSCG00000020898;ENSSSCG00000024694;…
	SCG00000007392;ENSSSCG00000001624;ENSSSCG00000024341;ENSSSCG00000027411;ENSSSCG00000029401;ENSSSCG00000030544;ENSSSCG00000011043;ENSSSCG00000012732;ENSSSCG00000017515;ENSSSCG00000016088;ENSSSCG00000015432;ENSSSCG00000000297;ENSSSCG00000005890;ENSSSCG00000020709;ENSSSCG00000010819;ENSSSCG00000025507;ENSSSCG00000009511;ENSSSCG00000021650;ENSSSCG00000021863;ENSSSCG00000012018;ENSSSCG00000001915;ENSS…
	0000016212;ENSSSCG00000003085;ENSSSCG00000009614;ENSSSCG00000005739;ENSSSCG00000011605;ENSSSCG00000016753;ENSSSCG00000025460;ENSSSCG00000013878;ENSSSCG00000016510;ENSSSCG00000017311;ENSSSCG00000022520;ENSSSCG00000013734;ENSSSCG00000015433;ENSSSCG00000017532;ENSSSCG00000030581;ENSSSCG00000002311;ENSSSCG00000007323;ENSSSCG00000029868;ENSSSCG00000014286;ENSSSCG00000014300;ENSSSCG00000006073;ENSSSCG0…
conservative_6_206742	ENSSSCG00000027307;ENSSSCG00000003584;ENSSSCG00000003288;ENSSSCG00000015644;ENSSSCG00000002142;ENSSSCG00000026289;ENSSSCG00000017939;ENSSSCG00000015870;ENSSSCG00000017213;ENSSSCG00000007805;ENSSSCG00000025014;ENSSSCG00000021750;ENSSSCG00000020869;ENSSSCG00000003271;ENSSSCG00000004665;ENSSSCG00000014173;ENSSSCG00000013455;ENSSSCG00000003195;ENSSSCG00000001441;ENSSSCG00000024285;ENSSSCG00000026772;…
	SCG00000017345;ENSSSCG00000017471;ENSSSCG00000007812;ENSSSCG00000009885;ENSSSCG00000017156;ENSSSCG00000029759;ENSSSCG00000030653;ENSSSCG00000011656;ENSSSCG00000021212;ENSSSCG00000017769;ENSSSCG00000013457;ENSSSCG00000011782;ENSSSCG00000012903;ENSSSCG00000017355;ENSSSCG00000016874;ENSSSCG00000009758;ENSSSCG00000028145;ENSSSCG00000007481;ENSSSCG00000004033;ENSSSCG00000000955;ENSSSCG00000003815;ENSS…
conservative_6_207384	ENSSSCG00000004719;ENSSSCG00000008954;ENSSSCG00000004857;ENSSSCG00000007092;ENSSSCG00000026529;ENSSSCG00000028144;ENSSSCG00000014275;ENSSSCG00000001090;ENSSSCG00000010370;ENSSSCG00000014643;ENSSSCG00000021249;ENSSSCG00000008382;ENSSSCG00000023405;ENSSSCG00000001829;ENSSSCG00000004552;ENSSSCG00000014778;ENSSSCG00000010339;ENSSSCG00000025525;ENSSSCG00000029573;ENSSSCG00000003326;ENSSSCG00000012316;…
	SCG00000001928;ENSSSCG00000017057;ENSSSCG00000025698;ENSSSCG00000030510;ENSSSCG00000005846;ENSSSCG00000010060;ENSSSCG00000023560;ENSSSCG00000011269;ENSSSCG00000027486;ENSSSCG00000027219;ENSSSCG00000005935;ENSSSCG00000000386;ENSSSCG00000001892;ENSSSCG00000028443;ENSSSCG00000002298;ENSSSCG00000014580;ENSSSCG00000002388;ENSSSCG00000005591;ENSSSCG00000010349;ENSSSCG00000017816;ENSSSCG00000005131;ENSS…
	0000012241;ENSSSCG00000028527;ENSSSCG00000022485;ENSSSCG00000006721;ENSSSCG00000028048;ENSSSCG00000022004;ENSSSCG00000028242;ENSSSCG00000010581;ENSSSCG00000025111;ENSSSCG00000021420;ENSSSCG00000016401;ENSSSCG00000011360;ENSSSCG00000004642;ENSSSCG00000000405;ENSSSCG00000020747;ENSSSCG00000003040;ENSSSCG00000005166;ENSSSCG00000012170;ENSSSCG00000027667;ENSSSCG00000029874;ENSSSCG00000015955;ENSSSCG0…
conservative_6_207883	ENSSSCG00000007778;ENSSSCG00000001566;ENSSSCG00000006490;ENSSSCG00000007949;ENSSSCG00000008709;ENSSSCG00000006137;ENSSSCG00000012730;ENSSSCG00000016579;ENSSSCG00000020818
conservative_6_207884	ENSSSCG00000007949;ENSSSCG00000008709;ENSSSCG00000006490;ENSSSCG00000001566;ENSSSCG00000007778;ENSSSCG00000020818;ENSSSCG00000016579;ENSSSCG00000012730;ENSSSCG00000006137
conservative_6_208331	ENSSSCG00000029949;ENSSSCG00000005751;ENSSSCG00000003509;ENSSSCG00000022490;ENSSSCG00000001772;ENSSSCG00000016625;ENSSSCG00000028878;ENSSSCG00000011495;ENSSSCG00000014414;ENSSSCG00000022036;ENSSSCG00000029380;ENSSSCG00000004972;ENSSSCG00000026546;ENSSSCG00000003145;ENSSSCG00000003603;ENSSSCG00000012959;ENSSSCG00000004235;ENSSSCG00000028852;ENSSSCG00000021799;ENSSSCG00000000770;ENSSSCG00000020987;…
conservative_6_210029	ENSSSCG00000001372;ENSSSCG00000013028;ENSSSCG00000030172;ENSSSCG00000030657;ENSSSCG00000006797;ENSSSCG00000030849;ENSSSCG00000022420;ENSSSCG00000030189;ENSSSCG00000020672;ENSSSCG00000027694;ENSSSCG00000012328;ENSSSCG00000026290;ENSSSCG00000004057;ENSSSCG00000017461;ENSSSCG00000024963;ENSSSCG00000005352;ENSSSCG00000029302;ENSSSCG00000027896;ENSSSCG00000003079;ENSSSCG00000027208;ENSSSCG00000007688;…
	SCG00000028889;ENSSSCG00000012915;ENSSSCG00000027478;ENSSSCG00000026701;ENSSSCG00000017959;ENSSSCG00000030410;ENSSSCG00000014271;ENSSSCG00000021889;ENSSSCG00000009851;ENSSSCG00000009545;ENSSSCG00000027676;ENSSSCG00000028564;ENSSSCG00000004421;ENSSSCG00000026423;ENSSSCG00000021007;ENSSSCG00000013835;ENSSSCG00000026452;ENSSSCG00000003902;ENSSSCG00000016707;ENSSSCG00000017387;ENSSSCG00000009437;ENSS…
conservative_6_210030	ENSSSCG00000021660;ENSSSCG00000011230;ENSSSCG00000001908;ENSSSCG00000010754;ENSSSCG00000017451;ENSSSCG00000017101;ENSSSCG00000022336;ENSSSCG00000006533;ENSSSCG00000026744;ENSSSCG00000021578;ENSSSCG00000026478;ENSSSCG00000012941;ENSSSCG00000005056;ENSSSCG00000003495;ENSSSCG00000009505;ENSSSCG00000027904;ENSSSCG00000001688;ENSSSCG00000005184;ENSSSCG00000010401;ENSSSCG00000029590;ENSSSCG00000030456;…
	SCG00000021098;ENSSSCG00000022359;ENSSSCG00000024549;ENSSSCG00000022601;ENSSSCG00000017693;ENSSSCG00000014853;ENSSSCG00000012733;ENSSSCG00000008966;ENSSSCG00000021722;ENSSSCG00000005528;ENSSSCG00000023559;ENSSSCG00000029586;ENSSSCG00000022689;ENSSSCG00000030485;ENSSSCG00000008686;ENSSSCG00000017293;ENSSSCG00000012270;ENSSSCG00000009366;ENSSSCG00000023090;ENSSSCG00000004878;ENSSSCG00000016496;ENSS…
conservative_6_210447	ENSSSCG00000016512;ENSSSCG00000006455;ENSSSCG00000020946;ENSSSCG00000013526;ENSSSCG00000001881;ENSSSCG00000003868;ENSSSCG00000003089;ENSSSCG00000028453;ENSSSCG00000011324;ENSSSCG00000008112;ENSSSCG00000001692;ENSSSCG00000012101;ENSSSCG00000008018;ENSSSCG00000017142;ENSSSCG00000010085;ENSSSCG00000017535;ENSSSCG00000005679;ENSSSCG00000029814;ENSSSCG00000020759;ENSSSCG00000001440;ENSSSCG00000030548;…
	SCG00000001844;ENSSSCG00000011495;ENSSSCG00000025723;ENSSSCG00000001459;ENSSSCG00000008720;ENSSSCG00000027542;ENSSSCG00000005586;ENSSSCG00000005666;ENSSSCG00000005750;ENSSSCG00000017163;ENSSSCG00000007799;ENSSSCG00000007258;ENSSSCG00000008575;ENSSSCG00000021699;ENSSSCG00000017392;ENSSSCG00000003113;ENSSSCG00000010949;ENSSSCG00000007791;ENSSSCG00000002854;ENSSSCG00000001027;ENSSSCG00000013627;ENSS…
conservative_6_210646	ENSSSCG00000008727;ENSSSCG00000015287;ENSSSCG00000004433;ENSSSCG00000008010;ENSSSCG00000007358;ENSSSCG00000029365;ENSSSCG00000007991;ENSSSCG00000030352;ENSSSCG00000023254;ENSSSCG00000003016;ENSSSCG00000026759;ENSSSCG00000022967;ENSSSCG00000010537;ENSSSCG00000009676;ENSSSCG00000011881;ENSSSCG00000023681;ENSSSCG00000016690;ENSSSCG00000006397;ENSSSCG00000004050;ENSSSCG00000020798;ENSSSCG00000030259;…
conservative_6_211444	ENSSSCG00000012027;ENSSSCG00000000376;ENSSSCG00000010369;ENSSSCG00000000209;ENSSSCG00000012068;ENSSSCG00000017698;ENSSSCG00000008621;ENSSSCG00000006214;ENSSSCG00000018053;ENSSSCG00000022568;ENSSSCG00000028137;ENSSSCG00000027575;ENSSSCG00000022771;ENSSSCG00000024693;ENSSSCG00000025013;ENSSSCG00000022943;ENSSSCG00000007521;ENSSSCG00000024854;ENSSSCG00000004160;ENSSSCG00000003753;ENSSSCG00000015236;…
conservative_6_212093	ENSSSCG00000007671;ENSSSCG00000000134;ENSSSCG00000013671;ENSSSCG00000010052;ENSSSCG00000008840;ENSSSCG00000016258;ENSSSCG00000028442;ENSSSCG00000027361;ENSSSCG00000021916;ENSSSCG00000008069;ENSSSCG00000028059;ENSSSCG00000006813;ENSSSCG00000015009;ENSSSCG00000006966;ENSSSCG00000015917;ENSSSCG00000010055;ENSSSCG00000029635;ENSSSCG00000001682;ENSSSCG00000030324;ENSSSCG00000015603;ENSSSCG00000008559;…
	SCG00000003652;ENSSSCG00000008034;ENSSSCG00000026856;ENSSSCG00000003109;ENSSSCG00000027182;ENSSSCG00000004617;ENSSSCG00000015327;ENSSSCG00000023811;ENSSSCG00000000096;ENSSSCG00000007930;ENSSSCG00000026950;ENSSSCG00000026220;ENSSSCG00000028383;ENSSSCG00000022337;ENSSSCG00000008835;ENSSSCG00000011668;ENSSSCG00000021954;ENSSSCG00000025329;ENSSSCG00000007803;ENSSSCG00000030451;ENSSSCG00000026619;ENSS…
	0000026515;ENSSSCG00000008691;ENSSSCG00000021027;ENSSSCG00000011896;ENSSSCG00000024045;ENSSSCG00000003539;ENSSSCG00000024424;ENSSSCG00000001507;ENSSSCG00000001885;ENSSSCG00000022280;ENSSSCG00000012345;ENSSSCG00000027635;ENSSSCG00000015081;ENSSSCG00000010606;ENSSSCG00000000292;ENSSSCG00000009555;ENSSSCG00000030187;ENSSSCG00000000964;ENSSSCG00000023940;ENSSSCG00000012063;ENSSSCG00000029699;ENSSSCG0…
conservative_6_213206	ENSSSCG00000008720;ENSSSCG00000008332;ENSSSCG00000014530;ENSSSCG00000021907;ENSSSCG00000027035;ENSSSCG00000015255;ENSSSCG00000021393;ENSSSCG00000003157;ENSSSCG00000030198;ENSSSCG00000002346;ENSSSCG00000009764;ENSSSCG00000030572;ENSSSCG00000006276;ENSSSCG00000026152;ENSSSCG00000017219;ENSSSCG00000028239;ENSSSCG00000027374;ENSSSCG00000022256;ENSSSCG00000010026;ENSSSCG00000029847;ENSSSCG00000004903;…
	SCG00000013292;ENSSSCG00000024787;ENSSSCG00000009223;ENSSSCG00000016284;ENSSSCG00000025528;ENSSSCG00000017166;ENSSSCG00000016494;ENSSSCG00000011728;ENSSSCG00000004589;ENSSSCG00000030404;ENSSSCG00000020690;ENSSSCG00000023205;ENSSSCG00000007593;ENSSSCG00000014652;ENSSSCG00000001879;ENSSSCG00000023521;ENSSSCG00000024845;ENSSSCG00000017822;ENSSSCG00000028397;ENSSSCG00000023231;ENSSSCG00000028172;ENSS…
	0000010521;ENSSSCG00000005876;ENSSSCG00000025659;ENSSSCG00000014553;ENSSSCG00000003651;ENSSSCG00000017256;ENSSSCG00000023350;ENSSSCG00000021920;ENSSSCG00000005735;ENSSSCG00000001869;ENSSSCG00000002292;ENSSSCG00000025756;ENSSSCG00000023648;ENSSSCG00000017702;ENSSSCG00000002326;ENSSSCG00000024605;ENSSSCG00000010587;ENSSSCG00000015398;ENSSSCG00000009927;ENSSSCG00000001474;ENSSSCG00000007896;ENSSSCG0…
	007240;ENSSSCG00000007260;ENSSSCG00000005278;ENSSSCG00000028482;ENSSSCG00000000921;ENSSSCG00000010926;ENSSSCG00000009309;ENSSSCG00000003407;ENSSSCG00000009079;ENSSSCG00000018032;ENSSSCG00000003823;ENSSSCG00000027422;ENSSSCG00000008459;ENSSSCG00000017129;ENSSSCG00000001978;ENSSSCG00000000278;ENSSSCG00000009610;ENSSSCG00000007808;ENSSSCG00000022740;ENSSSCG00000017954;ENSSSCG00000023176;ENSSSCG00000…
conservative_6_213295	ENSSSCG00000029948;ENSSSCG00000003995;ENSSSCG00000003438;ENSSSCG00000021906;ENSSSCG00000013376;ENSSSCG00000000318;ENSSSCG00000013984;ENSSSCG00000011477;ENSSSCG00000002405;ENSSSCG00000000437;ENSSSCG00000009196;ENSSSCG00000030600;ENSSSCG00000016228;ENSSSCG00000017990;ENSSSCG00000025105;ENSSSCG00000023181;ENSSSCG00000003318;ENSSSCG00000015886;ENSSSCG00000008135;ENSSSCG00000024176;ENSSSCG00000007106;…
	SCG00000017962;ENSSSCG00000012078;ENSSSCG00000011437;ENSSSCG00000016364;ENSSSCG00000005030;ENSSSCG00000008046;ENSSSCG00000001773;ENSSSCG00000004119;ENSSSCG00000010770;ENSSSCG00000025930;ENSSSCG00000024872;ENSSSCG00000022975;ENSSSCG00000022402;ENSSSCG00000009387;ENSSSCG00000023997;ENSSSCG00000029503;ENSSSCG00000009617;ENSSSCG00000008873;ENSSSCG00000006418;ENSSSCG00000021120;ENSSSCG00000010569;ENSS…
	0000004364;ENSSSCG00000017190;ENSSSCG00000004074;ENSSSCG00000004971;ENSSSCG00000030327;ENSSSCG00000017313;ENSSSCG00000004490;ENSSSCG00000004924;ENSSSCG00000008662;ENSSSCG00000008427;ENSSSCG00000025089;ENSSSCG00000016882;ENSSSCG00000014122;ENSSSCG00000002682;ENSSSCG00000007469;ENSSSCG00000013564;ENSSSCG00000026646;ENSSSCG00000011455;ENSSSCG00000026506;ENSSSCG00000024731;ENSSSCG00000016313;ENSSSCG0…
	030686;ENSSSCG00000007244;ENSSSCG00000028381;ENSSSCG00000008881;ENSSSCG00000028030;ENSSSCG00000024970;ENSSSCG00000005533;ENSSSCG00000028876;ENSSSCG00000022599;ENSSSCG00000016716;ENSSSCG00000007961;ENSSSCG00000029114;ENSSSCG00000012916;ENSSSCG00000028276;ENSSSCG00000003742;ENSSSCG00000009236;ENSSSCG00000028197;ENSSSCG00000024651;ENSSSCG00000008731;ENSSSCG00000015688;ENSSSCG00000012482;ENSSSCG00000…
conservative_6_213302	ENSSSCG00000003137;ENSSSCG00000003862;ENSSSCG00000000614;ENSSSCG00000007524;ENSSSCG00000021698;ENSSSCG00000010275;ENSSSCG00000003166;ENSSSCG00000028091;ENSSSCG00000013257;ENSSSCG00000025250;ENSSSCG00000021177;ENSSSCG00000022047;ENSSSCG00000017924;ENSSSCG00000022714;ENSSSCG00000013759;ENSSSCG00000007932;ENSSSCG00000030549;ENSSSCG00000009276;ENSSSCG00000023266;ENSSSCG00000015373;ENSSSCG00000013025;…
	SCG00000015555;ENSSSCG00000010232;ENSSSCG00000017104;ENSSSCG00000007493;ENSSSCG00000022444;ENSSSCG00000028351;ENSSSCG00000003974;ENSSSCG00000013639;ENSSSCG00000016095;ENSSSCG00000001434;ENSSSCG00000008446;ENSSSCG00000013601;ENSSSCG00000011747;ENSSSCG00000014128;ENSSSCG00000028778;ENSSSCG00000010252;ENSSSCG00000021742;ENSSSCG00000012456;ENSSSCG00000015622;ENSSSCG00000015200;ENSSSCG00000024707;ENSS…
conservative_6_213601	ENSSSCG00000010103;ENSSSCG00000023403;ENSSSCG00000000887;ENSSSCG00000005377;ENSSSCG00000016578;ENSSSCG00000013042;ENSSSCG00000013771;ENSSSCG00000016364;ENSSSCG00000027632;ENSSSCG00000006780;ENSSSCG00000013024;ENSSSCG00000017139;ENSSSCG00000012078;ENSSSCG00000030682;ENSSSCG00000023984;ENSSSCG00000000062;ENSSSCG00000013222;ENSSSCG00000017962;ENSSSCG00000006345;ENSSSCG00000030110;ENSSSCG00000029567;…
	SCG00000023593;ENSSSCG00000007606;ENSSSCG00000001964;ENSSSCG00000017797;ENSSSCG00000006525;ENSSSCG00000026778;ENSSSCG00000008230;ENSSSCG00000009049;ENSSSCG00000000620;ENSSSCG00000024358;ENSSSCG00000008000;ENSSSCG00000013700;ENSSSCG00000006827;ENSSSCG00000007615;ENSSSCG00000001410;ENSSSCG00000008639;ENSSSCG00000008625;ENSSSCG00000026422;ENSSSCG00000016215;ENSSSCG00000017297;ENSSSCG00000009665;ENSS…
conservative_6_213602	ENSSSCG00000016573;ENSSSCG00000005902;ENSSSCG00000020897;ENSSSCG00000007537;ENSSSCG00000028233;ENSSSCG00000016776;ENSSSCG00000026771;ENSSSCG00000029989;ENSSSCG00000021715;ENSSSCG00000017394;ENSSSCG00000020893;ENSSSCG00000007178;ENSSSCG00000021053;ENSSSCG00000028623;ENSSSCG00000008105;ENSSSCG00000015027;ENSSSCG00000027093;ENSSSCG00000027044;ENSSSCG00000030696;ENSSSCG00000011025;ENSSSCG00000000881;…
	SCG00000021965;ENSSSCG00000011393;ENSSSCG00000003913;ENSSSCG00000026031;ENSSSCG00000004754;ENSSSCG00000029988;ENSSSCG00000021572;ENSSSCG00000009521;ENSSSCG00000024851;ENSSSCG00000009011;ENSSSCG00000027897;ENSSSCG00000014445;ENSSSCG00000017058;ENSSSCG00000010728;ENSSSCG00000014561;ENSSSCG00000003306;ENSSSCG00000026725;ENSSSCG00000025060;ENSSSCG00000024613;ENSSSCG00000025034;ENSSSCG00000027970;ENSS…
conservative_6_214305	ENSSSCG00000028858;ENSSSCG00000014930;ENSSSCG00000008875;ENSSSCG00000002306;ENSSSCG00000021977;ENSSSCG00000009034;ENSSSCG00000030900;ENSSSCG00000014843;ENSSSCG00000003483;ENSSSCG00000028803;ENSSSCG00000013248;ENSSSCG00000029894;ENSSSCG00000010539;ENSSSCG00000007733;ENSSSCG00000002516;ENSSSCG00000002879;ENSSSCG00000002699;ENSSSCG00000021722;ENSSSCG00000027734;ENSSSCG00000012678;ENSSSCG00000025858;…
conservative_6_214580	ENSSSCG00000003152;ENSSSCG00000000849;ENSSSCG00000016189;ENSSSCG00000013847;ENSSSCG00000008533;ENSSSCG00000007985;ENSSSCG00000021007;ENSSSCG00000025287;ENSSSCG00000011158;ENSSSCG00000029803;ENSSSCG00000008274;ENSSSCG00000017643;ENSSSCG00000024430;ENSSSCG00000013481;ENSSSCG00000004491;ENSSSCG00000024476;ENSSSCG00000028938;ENSSSCG00000021523;ENSSSCG00000028530;ENSSSCG00000028564;ENSSSCG00000026367;…
	SCG00000000870;ENSSSCG00000007537;ENSSSCG00000016573;ENSSSCG00000022090;ENSSSCG00000020890;ENSSSCG00000006984;ENSSSCG00000024818;ENSSSCG00000016602;ENSSSCG00000004388;ENSSSCG00000013938;ENSSSCG00000002554;ENSSSCG00000026224;ENSSSCG00000026136;ENSSSCG00000002971;ENSSSCG00000024810;ENSSSCG00000004812;ENSSSCG00000003894;ENSSSCG00000014176;ENSSSCG00000026475;ENSSSCG00000022575;ENSSSCG00000004499;ENSS…
conservative_6_214977	ENSSSCG00000024671;ENSSSCG00000017013;ENSSSCG00000000399;ENSSSCG00000005983;ENSSSCG00000010707;ENSSSCG00000015398;ENSSSCG00000006717;ENSSSCG00000007739;ENSSSCG00000023261;ENSSSCG00000004330;ENSSSCG00000008368;ENSSSCG00000017288;ENSSSCG00000012881;ENSSSCG00000009544;ENSSSCG00000015906;ENSSSCG00000004802;ENSSSCG00000004016;ENSSSCG00000030195;ENSSSCG00000007791;ENSSSCG00000000921;ENSSSCG00000001515;…
conservative_6_215253	ENSSSCG00000007132;ENSSSCG00000010096;ENSSSCG00000007542;ENSSSCG00000017690;ENSSSCG00000020893;ENSSSCG00000004850;ENSSSCG00000030738;ENSSSCG00000026771;ENSSSCG00000000914;ENSSSCG00000008062;ENSSSCG00000028233;ENSSSCG00000016573;ENSSSCG00000009763;ENSSSCG00000029468;ENSSSCG00000029417;ENSSSCG00000010706;ENSSSCG00000010752;ENSSSCG00000022159;ENSSSCG00000008700;ENSSSCG00000017331;ENSSSCG00000028063;…
	SCG00000014179;ENSSSCG00000010075;ENSSSCG00000003927;ENSSSCG00000015612;ENSSSCG00000007438;ENSSSCG00000027368;ENSSSCG00000029654;ENSSSCG00000007979;ENSSSCG00000006090;ENSSSCG00000007171;ENSSSCG00000017513;ENSSSCG00000008586;ENSSSCG00000029694;ENSSSCG00000000672;ENSSSCG00000016600;ENSSSCG00000004713;ENSSSCG00000022906;ENSSSCG00000006365;ENSSSCG00000006698;ENSSSCG00000017159;ENSSSCG00000024781;ENSS…
conservative_6_215359	ENSSSCG00000013615;ENSSSCG00000005645;ENSSSCG00000016503;ENSSSCG00000017490;ENSSSCG00000029403;ENSSSCG00000014844;ENSSSCG00000012879;ENSSSCG00000010710;ENSSSCG00000005671;ENSSSCG00000023092;ENSSSCG00000017013;ENSSSCG00000005983;ENSSSCG00000022737;ENSSSCG00000009844;ENSSSCG00000013217;ENSSSCG00000011120;ENSSSCG00000013838;ENSSSCG00000029231;ENSSSCG00000000975;ENSSSCG00000003604;ENSSSCG00000006530;…
	SCG00000021745;ENSSSCG00000026502;ENSSSCG00000015201;ENSSSCG00000007602;ENSSSCG00000014587;ENSSSCG00000028107;ENSSSCG00000004980;ENSSSCG00000029796;ENSSSCG00000004199;ENSSSCG00000002792;ENSSSCG00000028736;ENSSSCG00000027927;ENSSSCG00000008689;ENSSSCG00000015297;ENSSSCG00000002642;ENSSSCG00000007428;ENSSSCG00000013002;ENSSSCG00000022937;ENSSSCG00000029561;ENSSSCG00000028088;ENSSSCG00000011485;ENSS…
	0000022630;ENSSSCG00000007332;ENSSSCG00000007903;ENSSSCG00000005834;ENSSSCG00000006391;ENSSSCG00000005129;ENSSSCG00000023516;ENSSSCG00000024281;ENSSSCG00000016400;ENSSSCG00000013725;ENSSSCG00000005941;ENSSSCG00000012604;ENSSSCG00000025116;ENSSSCG00000003672;ENSSSCG00000030938;ENSSSCG00000020835;ENSSSCG00000007618;ENSSSCG00000003729;ENSSSCG00000024218;ENSSSCG00000005444;ENSSSCG00000005360;ENSSSCG0…
conservative_6_215421	ENSSSCG00000024213;ENSSSCG00000000269;ENSSSCG00000005925;ENSSSCG00000030325;ENSSSCG00000012528;ENSSSCG00000000204;ENSSSCG00000012129;ENSSSCG00000023837;ENSSSCG00000008806;ENSSSCG00000015244;ENSSSCG00000003361;ENSSSCG00000023205;ENSSSCG00000030404;ENSSSCG00000001879;ENSSSCG00000024609;ENSSSCG00000014971;ENSSSCG00000015763;ENSSSCG00000011110;ENSSSCG00000028790;ENSSSCG00000000549;ENSSSCG00000021007;…
	SCG00000024896;ENSSSCG00000005305;ENSSSCG00000029784;ENSSSCG00000005666;ENSSSCG00000026817;ENSSSCG00000022720;ENSSSCG00000006791;ENSSSCG00000021699;ENSSSCG00000000115;ENSSSCG00000016699;ENSSSCG00000027108;ENSSSCG00000005349;ENSSSCG00000011555;ENSSSCG00000027724;ENSSSCG00000028778;ENSSSCG00000003477;ENSSSCG00000027684;ENSSSCG00000008130;ENSSSCG00000026184;ENSSSCG00000022018;ENSSSCG00000011901;ENSS…
conservative_6_215523	ENSSSCG00000023756;ENSSSCG00000014985;ENSSSCG00000001377;ENSSSCG00000006342;ENSSSCG00000008687;ENSSSCG00000024790;ENSSSCG00000028992;ENSSSCG00000004663;ENSSSCG00000013778;ENSSSCG00000009926;ENSSSCG00000002348;ENSSSCG00000027098;ENSSSCG00000009827;ENSSSCG00000025495;ENSSSCG00000022096;ENSSSCG00000027003;ENSSSCG00000028544;ENSSSCG00000007538;ENSSSCG00000014887;ENSSSCG00000023280;ENSSSCG00000024056;…
	SCG00000030260;ENSSSCG00000028782;ENSSSCG00000016244;ENSSSCG00000025114;ENSSSCG00000025743;ENSSSCG00000014194;ENSSSCG00000011576;ENSSSCG00000015307;ENSSSCG00000007149;ENSSSCG00000006164;ENSSSCG00000021600;ENSSSCG00000004859;ENSSSCG00000028559;ENSSSCG00000024370;ENSSSCG00000027515;ENSSSCG00000000137;ENSSSCG00000010610;ENSSSCG00000029706;ENSSSCG00000002722;ENSSSCG00000001509;ENSSSCG00000016259;ENSS…
	0000008641;ENSSSCG00000017354;ENSSSCG00000028499;ENSSSCG00000021041;ENSSSCG00000013294;ENSSSCG00000004149;ENSSSCG00000016888;ENSSSCG00000005076;ENSSSCG00000001867;ENSSSCG00000009910;ENSSSCG00000010573;ENSSSCG00000003363;ENSSSCG00000013019;ENSSSCG00000011776;ENSSSCG00000024859;ENSSSCG00000025377;ENSSSCG00000013552;ENSSSCG00000023925;ENSSSCG00000011606;ENSSSCG00000025686;ENSSSCG00000010643;ENSSSCG0…
conservative_6_217076	ENSSSCG00000009232;ENSSSCG00000000732;ENSSSCG00000013003;ENSSSCG00000004888;ENSSSCG00000024565;ENSSSCG00000013783;ENSSSCG00000027933;ENSSSCG00000000061;ENSSSCG00000011364;ENSSSCG00000023651;ENSSSCG00000017418;ENSSSCG00000009664;ENSSSCG00000017541;ENSSSCG00000024618;ENSSSCG00000006621;ENSSSCG00000028583;ENSSSCG00000012718;ENSSSCG00000016411;ENSSSCG00000004080;ENSSSCG00000023137;ENSSSCG00000010816;…
	SCG00000004064;ENSSSCG00000000278;ENSSSCG00000017954;ENSSSCG00000007808;ENSSSCG00000000921;ENSSSCG00000014690;ENSSSCG00000010926;ENSSSCG00000013321;ENSSSCG00000009309;ENSSSCG00000010965;ENSSSCG00000018032;ENSSSCG00000014427;ENSSSCG00000023999;ENSSSCG00000020943;ENSSSCG00000025065;ENSSSCG00000004380;ENSSSCG00000024010;ENSSSCG00000021967;ENSSSCG00000006374;ENSSSCG00000004955;ENSSSCG00000007909;ENSS…
	0000011195;ENSSSCG00000007103;ENSSSCG00000010360;ENSSSCG00000027050;ENSSSCG00000006247;ENSSSCG00000022778;ENSSSCG00000030035;ENSSSCG00000010943;ENSSSCG00000004439;ENSSSCG00000009389;ENSSSCG00000012655;ENSSSCG00000002512;ENSSSCG00000001231;ENSSSCG00000008717;ENSSSCG00000004381;ENSSSCG00000000401;ENSSSCG00000012918;ENSSSCG00000013320;ENSSSCG00000014726;ENSSSCG00000002921;ENSSSCG00000014628;ENSSSCG0…
conservative_6_218316	ENSSSCG00000013053;ENSSSCG00000011987;ENSSSCG00000001921;ENSSSCG00000021724;ENSSSCG00000017118;ENSSSCG00000017008;ENSSSCG00000003336;ENSSSCG00000008060;ENSSSCG00000009224;ENSSSCG00000006458;ENSSSCG00000011034;ENSSSCG00000000570;ENSSSCG00000002629;ENSSSCG00000013350;ENSSSCG00000030017;ENSSSCG00000011653;ENSSSCG00000013538;ENSSSCG00000013947;ENSSSCG00000012956;ENSSSCG00000022553;ENSSSCG00000021459;…
conservative_6_218429	ENSSSCG00000025360;ENSSSCG00000017204;ENSSSCG00000003334;ENSSSCG00000025381;ENSSSCG00000026905;ENSSSCG00000007998;ENSSSCG00000022315;ENSSSCG00000014790;ENSSSCG00000029159;ENSSSCG00000007491;ENSSSCG00000002263;ENSSSCG00000006827;ENSSSCG00000011612;ENSSSCG00000026481;ENSSSCG00000021261;ENSSSCG00000028493;ENSSSCG00000000016;ENSSSCG00000025122;ENSSSCG00000029532;ENSSSCG00000017843;ENSSSCG00000028588;…
conservative_6_218459	ENSSSCG00000017599;ENSSSCG00000022834;ENSSSCG00000025335;ENSSSCG00000022328;ENSSSCG00000005893;ENSSSCG00000021886;ENSSSCG00000014441;ENSSSCG00000027726;ENSSSCG00000011323;ENSSSCG00000029810;ENSSSCG00000008192;ENSSSCG00000022246;ENSSSCG00000016428;ENSSSCG00000010145;ENSSSCG00000003366;ENSSSCG00000003252;ENSSSCG00000022676;ENSSSCG00000003063;ENSSSCG00000007866;ENSSSCG00000002296;ENSSSCG00000002908;…
conservative_6_218472	ENSSSCG00000008195;ENSSSCG00000024618;ENSSSCG00000001451;ENSSSCG00000017718;ENSSSCG00000001021;ENSSSCG00000015430;ENSSSCG00000024210;ENSSSCG00000003382;ENSSSCG00000008212;ENSSSCG00000027933;ENSSSCG00000025532;ENSSSCG00000003465;ENSSSCG00000028704;ENSSSCG00000013783;ENSSSCG00000005116;ENSSSCG00000003227;ENSSSCG00000012629;ENSSSCG00000013430;ENSSSCG00000030009;ENSSSCG00000029161;ENSSSCG00000015474;…
	SCG00000002510;ENSSSCG00000030136;ENSSSCG00000008229;ENSSSCG00000007135;ENSSSCG00000001100;ENSSSCG00000021414;ENSSSCG00000003262;ENSSSCG00000010057;ENSSSCG00000029960;ENSSSCG00000006084;ENSSSCG00000013784;ENSSSCG00000016441;ENSSSCG00000025270;ENSSSCG00000006003;ENSSSCG00000022643;ENSSSCG00000006864;ENSSSCG00000028490;ENSSSCG00000006933;ENSSSCG00000025900;ENSSSCG00000004206;ENSSSCG00000011402;ENSS…
conservative_6_218974	ENSSSCG00000025531;ENSSSCG00000024164;ENSSSCG00000022492;ENSSSCG00000027355;ENSSSCG00000023218;ENSSSCG00000010493;ENSSSCG00000029785;ENSSSCG00000030708;ENSSSCG00000022884;ENSSSCG00000028102;ENSSSCG00000001009;ENSSSCG00000024615;ENSSSCG00000012317;ENSSSCG00000021285;ENSSSCG00000000130;ENSSSCG00000025624;ENSSSCG00000028347;ENSSSCG00000029052;ENSSSCG00000014003;ENSSSCG00000028180;ENSSSCG00000016365;…
	SCG00000004058;ENSSSCG00000021007;ENSSSCG00000002464;ENSSSCG00000017747;ENSSSCG00000004477;ENSSSCG00000014577;ENSSSCG00000008111;ENSSSCG00000014146;ENSSSCG00000015035;ENSSSCG00000025937;ENSSSCG00000016549;ENSSSCG00000009490;ENSSSCG00000029223;ENSSSCG00000000727;ENSSSCG00000024452;ENSSSCG00000014083;ENSSSCG00000011392;ENSSSCG00000002781;ENSSSCG00000000239;ENSSSCG00000012830;ENSSSCG00000029591;ENSS…
	0000015611;ENSSSCG00000002739;ENSSSCG00000025570;ENSSSCG00000000462;ENSSSCG00000024151;ENSSSCG00000016193;ENSSSCG00000029439;ENSSSCG00000017203;ENSSSCG00000002927;ENSSSCG00000012741;ENSSSCG00000015591;ENSSSCG00000024984;ENSSSCG00000028531;ENSSSCG00000009474;ENSSSCG00000013173;ENSSSCG00000005510;ENSSSCG00000010109;ENSSSCG00000010757;ENSSSCG00000008081;ENSSSCG00000028454;ENSSSCG00000010719;ENSSSCG0…
conservative_6_219042	ENSSSCG00000001000;ENSSSCG00000015913;ENSSSCG00000028095;ENSSSCG00000013873;ENSSSCG00000028789;ENSSSCG00000026371;ENSSSCG00000003728;ENSSSCG00000029284;ENSSSCG00000000795;ENSSSCG00000017099;ENSSSCG00000000702;ENSSSCG00000011684;ENSSSCG00000028613;ENSSSCG00000024409;ENSSSCG00000017471;ENSSSCG00000009885;ENSSSCG00000007812;ENSSSCG00000008540;ENSSSCG00000012852;ENSSSCG00000009646;ENSSSCG00000017904;…
	SCG00000013659;ENSSSCG00000015294;ENSSSCG00000003584;ENSSSCG00000014458;ENSSSCG00000021731;ENSSSCG00000023503;ENSSSCG00000024933;ENSSSCG00000022845;ENSSSCG00000023884;ENSSSCG00000002490;ENSSSCG00000015870;ENSSSCG00000022323;ENSSSCG00000006702;ENSSSCG00000014978;ENSSSCG00000030076;ENSSSCG00000011634;ENSSSCG00000011999;ENSSSCG00000003616;ENSSSCG00000011988;ENSSSCG00000026062;ENSSSCG00000014823;ENSS…
conservative_7_219707	ENSSSCG00000013102;ENSSSCG00000015334;ENSSSCG00000009370;ENSSSCG00000024285;ENSSSCG00000000082;ENSSSCG00000000295;ENSSSCG00000016208;ENSSSCG00000008517;ENSSSCG00000015880;ENSSSCG00000000968;ENSSSCG00000029122;ENSSSCG00000005455;ENSSSCG00000015629;ENSSSCG00000011298;ENSSSCG00000005699;ENSSSCG00000027549;ENSSSCG00000022946;ENSSSCG00000008197;ENSSSCG00000007723;ENSSSCG00000020886;ENSSSCG00000009876;…
	SCG00000021740;ENSSSCG00000002285;ENSSSCG00000023439;ENSSSCG00000013860;ENSSSCG00000013046;ENSSSCG00000030345;ENSSSCG00000013048;ENSSSCG00000022765;ENSSSCG00000003523;ENSSSCG00000020953;ENSSSCG00000004354;ENSSSCG00000030362;ENSSSCG00000017400;ENSSSCG00000003148;ENSSSCG00000011872;ENSSSCG00000008557;ENSSSCG00000026042;ENSSSCG00000012736;ENSSSCG00000009873;ENSSSCG00000025503;ENSSSCG00000000476;ENSS…
conservative_7_221138	ENSSSCG00000017556;ENSSSCG00000024362;ENSSSCG00000010824;ENSSSCG00000028366;ENSSSCG00000012973;ENSSSCG00000024411;ENSSSCG00000016483;ENSSSCG00000003068;ENSSSCG00000006106;ENSSSCG00000024066;ENSSSCG00000025924;ENSSSCG00000025976;ENSSSCG00000024578;ENSSSCG00000006273;ENSSSCG00000023281;ENSSSCG00000000876;ENSSSCG00000022409;ENSSSCG00000027830;ENSSSCG00000015699;ENSSSCG00000000735;ENSSSCG00000012440;…
	SCG00000028485;ENSSSCG00000009568;ENSSSCG00000008991;ENSSSCG00000028692;ENSSSCG00000005982;ENSSSCG00000005664;ENSSSCG00000007741;ENSSSCG00000009255;ENSSSCG00000015074;ENSSSCG00000006262;ENSSSCG00000006755;ENSSSCG00000008565;ENSSSCG00000030151;ENSSSCG00000002900;ENSSSCG00000006235;ENSSSCG00000000639;ENSSSCG00000016177;ENSSSCG00000024012;ENSSSCG00000006829;ENSSSCG00000004890;ENSSSCG00000016192;ENSS…
	0000025573;ENSSSCG00000028821;ENSSSCG00000022462;ENSSSCG00000013249;ENSSSCG00000005540;ENSSSCG00000017569;ENSSSCG00000016873;ENSSSCG00000008909;ENSSSCG00000029461;ENSSSCG00000027964;ENSSSCG00000029797;ENSSSCG00000006524;ENSSSCG00000012297;ENSSSCG00000015600;ENSSSCG00000025557;ENSSSCG00000013546;ENSSSCG00000027563;ENSSSCG00000003484;ENSSSCG00000017745;ENSSSCG00000022825;ENSSSCG00000013618;ENSSSCG0…
conservative_7_221178	ENSSSCG00000011363;ENSSSCG00000013244;ENSSSCG00000001438;ENSSSCG00000008205;ENSSSCG00000011628;ENSSSCG00000014460;ENSSSCG00000003279;ENSSSCG00000005486;ENSSSCG00000009444;ENSSSCG00000022168;ENSSSCG00000004551;ENSSSCG00000023451;ENSSSCG00000009812;ENSSSCG00000010761;ENSSSCG00000021372;ENSSSCG00000021671;ENSSSCG00000008714;ENSSSCG00000012835;ENSSSCG00000001079;ENSSSCG00000008339;ENSSSCG00000017095;…
	SCG00000011716;ENSSSCG00000014759;ENSSSCG00000030272;ENSSSCG00000024263;ENSSSCG00000023648;ENSSSCG00000022389;ENSSSCG00000022083;ENSSSCG00000012766;ENSSSCG00000007840;ENSSSCG00000002434;ENSSSCG00000025659;ENSSSCG00000021920;ENSSSCG00000023350;ENSSSCG00000005735;ENSSSCG00000015834;ENSSSCG00000016704;ENSSSCG00000009265;ENSSSCG00000016109;ENSSSCG00000012725;ENSSSCG00000007778;ENSSSCG00000011726;ENSS…
	0000028388;ENSSSCG00000004233;ENSSSCG00000022413;ENSSSCG00000015662;ENSSSCG00000008888;ENSSSCG00000010682;ENSSSCG00000013655;ENSSSCG00000013352;ENSSSCG00000004693;ENSSSCG00000026072;ENSSSCG00000005587;ENSSSCG00000001987;ENSSSCG00000021895;ENSSSCG00000005872;ENSSSCG00000000075;ENSSSCG00000022832;ENSSSCG00000006343;ENSSSCG00000010371;ENSSSCG00000004542;ENSSSCG00000024236;ENSSSCG00000027195;ENSSSCG0…
conservative_7_221842	ENSSSCG00000021363;ENSSSCG00000000522;ENSSSCG00000013526;ENSSSCG00000008039;ENSSSCG00000013281;ENSSSCG00000021271;ENSSSCG00000016093;ENSSSCG00000011230;ENSSSCG00000024697;ENSSSCG00000006455;ENSSSCG00000003634;ENSSSCG00000015283;ENSSSCG00000016592;ENSSSCG00000015367;ENSSSCG00000008985;ENSSSCG00000026184;ENSSSCG00000013752;ENSSSCG00000025205;ENSSSCG00000021829;ENSSSCG00000001508;ENSSSCG00000010095;…
conservative_7_222320	ENSSSCG00000017730;ENSSSCG00000010009;ENSSSCG00000008193;ENSSSCG00000006564;ENSSSCG00000006932;ENSSSCG00000028056;ENSSSCG00000005285;ENSSSCG00000016492;ENSSSCG00000001987;ENSSSCG00000026676;ENSSSCG00000020946;ENSSSCG00000023807;ENSSSCG00000013526;ENSSSCG00000009317;ENSSSCG00000015242;ENSSSCG00000002520;ENSSSCG00000012026;ENSSSCG00000017535;ENSSSCG00000006782;ENSSSCG00000006831;ENSSSCG00000015507;…
	SCG00000008558;ENSSSCG00000024796;ENSSSCG00000012768;ENSSSCG00000012569;ENSSSCG00000024353;ENSSSCG00000013879;ENSSSCG00000006251;ENSSSCG00000007998;ENSSSCG00000017945;ENSSSCG00000024305;ENSSSCG00000013426;ENSSSCG00000022636;ENSSSCG00000026338;ENSSSCG00000022584;ENSSSCG00000003736;ENSSSCG00000027346;ENSSSCG00000022967;ENSSSCG00000009817;ENSSSCG00000003129;ENSSSCG00000001842;ENSSSCG00000013336;ENSS…
	0000003486;ENSSSCG00000010030;ENSSSCG00000024378;ENSSSCG00000016760;ENSSSCG00000016309;ENSSSCG00000008813;ENSSSCG00000028377;ENSSSCG00000009844;ENSSSCG00000001435;ENSSSCG00000016367;ENSSSCG00000000281;ENSSSCG00000011487;ENSSSCG00000017013;ENSSSCG00000008649;ENSSSCG00000010306;ENSSSCG00000012879;ENSSSCG00000021280;ENSSSCG00000016503;ENSSSCG00000014842;ENSSSCG00000010396;ENSSSCG00000028776;ENSSSCG0…
conservative_7_222537	ENSSSCG00000004671;ENSSSCG00000002052;ENSSSCG00000026750;ENSSSCG00000008603;ENSSSCG00000003930;ENSSSCG00000017127;ENSSSCG00000026149;ENSSSCG00000027269;ENSSSCG00000002007;ENSSSCG00000015030;ENSSSCG00000000721;ENSSSCG00000021459;ENSSSCG00000016691;ENSSSCG00000002375;ENSSSCG00000026568;ENSSSCG00000008061;ENSSSCG00000014794;ENSSSCG00000028995;ENSSSCG00000029952;ENSSSCG00000030538;ENSSSCG00000003954;…
	SCG00000021208;ENSSSCG00000022446;ENSSSCG00000007957;ENSSSCG00000022940;ENSSSCG00000011813;ENSSSCG00000007117;ENSSSCG00000003160;ENSSSCG00000010819;ENSSSCG00000027178;ENSSSCG00000023808;ENSSSCG00000015022;ENSSSCG00000007932;ENSSSCG00000020823;ENSSSCG00000029760;ENSSSCG00000002743;ENSSSCG00000030543;ENSSSCG00000005121;ENSSSCG00000024341;ENSSSCG00000029401;ENSSSCG00000014462;ENSSSCG00000012732;ENSS…
conservative_7_222603	ENSSSCG00000003708;ENSSSCG00000008034;ENSSSCG00000013663;ENSSSCG00000004617;ENSSSCG00000023697;ENSSSCG00000007930;ENSSSCG00000009876;ENSSSCG00000003195;ENSSSCG00000029385;ENSSSCG00000005626;ENSSSCG00000022988;ENSSSCG00000004309;ENSSSCG00000013039;ENSSSCG00000007870;ENSSSCG00000013445;ENSSSCG00000016741;ENSSSCG00000022551;ENSSSCG00000028699;ENSSSCG00000021235;ENSSSCG00000001698;ENSSSCG00000003065;…
	SCG00000024310;ENSSSCG00000016106;ENSSSCG00000026785;ENSSSCG00000020887;ENSSSCG00000009969;ENSSSCG00000017065;ENSSSCG00000007461;ENSSSCG00000025908;ENSSSCG00000015049;ENSSSCG00000010070;ENSSSCG00000025063;ENSSSCG00000000119;ENSSSCG00000014038;ENSSSCG00000007717;ENSSSCG00000010118;ENSSSCG00000005400;ENSSSCG00000011182;ENSSSCG00000023587;ENSSSCG00000020657;ENSSSCG00000013748;ENSSSCG00000023597;ENSS…
conservative_7_222638	ENSSSCG00000022162;ENSSSCG00000029391;ENSSSCG00000016858;ENSSSCG00000014532;ENSSSCG00000001517;ENSSSCG00000009512;ENSSSCG00000023968;ENSSSCG00000016437;ENSSSCG00000011404;ENSSSCG00000012520;ENSSSCG00000005847;ENSSSCG00000004829;ENSSSCG00000001752;ENSSSCG00000008889;ENSSSCG00000030564;ENSSSCG00000027765;ENSSSCG00000010064;ENSSSCG00000015553;ENSSSCG00000005841;ENSSSCG00000025973;ENSSSCG00000000006;…
	SCG00000008954;ENSSSCG00000000462;ENSSSCG00000014009;ENSSSCG00000024121;ENSSSCG00000016823;ENSSSCG00000009028;ENSSSCG00000026197;ENSSSCG00000015314;ENSSSCG00000030262;ENSSSCG00000013504;ENSSSCG00000021939;ENSSSCG00000003100;ENSSSCG00000021654;ENSSSCG00000000633;ENSSSCG00000025836;ENSSSCG00000028064;ENSSSCG00000003590;ENSSSCG00000004520;ENSSSCG00000005924;ENSSSCG00000015099;ENSSSCG00000012084;ENSS…
conservative_7_222758	ENSSSCG00000013625;ENSSSCG00000001903;ENSSSCG00000008076;ENSSSCG00000028456;ENSSSCG00000008259;ENSSSCG00000017407;ENSSSCG00000027786;ENSSSCG00000021018;ENSSSCG00000009537;ENSSSCG00000009564;ENSSSCG00000010923;ENSSSCG00000029909;ENSSSCG00000021644;ENSSSCG00000010914;ENSSSCG00000010385;ENSSSCG00000016746;ENSSSCG00000012104;ENSSSCG00000024382;ENSSSCG00000023697;ENSSSCG00000007930;ENSSSCG00000013422;…
conservative_7_223104	ENSSSCG00000029868;ENSSSCG00000002884;ENSSSCG00000016185;ENSSSCG00000025441;ENSSSCG00000025351;ENSSSCG00000017245;ENSSSCG00000029492;ENSSSCG00000029324;ENSSSCG00000016510;ENSSSCG00000017311;ENSSSCG00000005894;ENSSSCG00000000037;ENSSSCG00000009962;ENSSSCG00000010711;ENSSSCG00000005939;ENSSSCG00000025554;ENSSSCG00000009614;ENSSSCG00000001819;ENSSSCG00000016753;ENSSSCG00000003777;ENSSSCG00000003119;…
	SCG00000012925;ENSSSCG00000023088;ENSSSCG00000008134;ENSSSCG00000024778;ENSSSCG00000006665;ENSSSCG00000009625;ENSSSCG00000001537;ENSSSCG00000001477;ENSSSCG00000012890;ENSSSCG00000013505;ENSSSCG00000022428;ENSSSCG00000007426;ENSSSCG00000002298;ENSSSCG00000008287;ENSSSCG00000014580;ENSSSCG00000023272;ENSSSCG00000012950;ENSSSCG00000021857;ENSSSCG00000023647;ENSSSCG00000000982;ENSSSCG00000005740;ENSS…
conservative_7_223256	ENSSSCG00000017594;ENSSSCG00000025237;ENSSSCG00000004552;ENSSSCG00000003476;ENSSSCG00000030225;ENSSSCG00000011510;ENSSSCG00000022294;ENSSSCG00000016176;ENSSSCG00000005611;ENSSSCG00000030170;ENSSSCG00000015611;ENSSSCG00000014362;ENSSSCG00000000056;ENSSSCG00000020976;ENSSSCG00000006727;ENSSSCG00000014639;ENSSSCG00000012293;ENSSSCG00000002725;ENSSSCG00000028112;ENSSSCG00000005131;ENSSSCG00000005643;…
conservative_7_223314	ENSSSCG00000026964;ENSSSCG00000025208;ENSSSCG00000026191;ENSSSCG00000008985;ENSSSCG00000021649;ENSSSCG00000028425;ENSSSCG00000012988;ENSSSCG00000007544;ENSSSCG00000027070;ENSSSCG00000021624;ENSSSCG00000005533;ENSSSCG00000021271;ENSSSCG00000027677;ENSSSCG00000002762;ENSSSCG00000027199;ENSSSCG00000007402;ENSSSCG00000025244;ENSSSCG00000001881;ENSSSCG00000002034;ENSSSCG00000004454;ENSSSCG00000030130;…
conservative_7_223612	ENSSSCG00000014868;ENSSSCG00000031027;ENSSSCG00000002306;ENSSSCG00000004880;ENSSSCG00000023640;ENSSSCG00000021201;ENSSSCG00000004478;ENSSSCG00000000736;ENSSSCG00000003456;ENSSSCG00000017248;ENSSSCG00000020775;ENSSSCG00000028803;ENSSSCG00000016801;ENSSSCG00000008211;ENSSSCG00000001425;ENSSSCG00000014913;ENSSSCG00000002510;ENSSSCG00000026490;ENSSSCG00000003193;ENSSSCG00000004762;ENSSSCG00000011447;…
	SCG00000023078;ENSSSCG00000025195;ENSSSCG00000028192;ENSSSCG00000013038;ENSSSCG00000000179;ENSSSCG00000009300;ENSSSCG00000016614;ENSSSCG00000002279;ENSSSCG00000012125;ENSSSCG00000007313;ENSSSCG00000013668;ENSSSCG00000013874;ENSSSCG00000003969;ENSSSCG00000009301;ENSSSCG00000000965;ENSSSCG00000004547;ENSSSCG00000014765;ENSSSCG00000024302;ENSSSCG00000005182;ENSSSCG00000009693;ENSSSCG00000010188;ENSS…
conservative_7_224350	ENSSSCG00000016140;ENSSSCG00000028720;ENSSSCG00000003669;ENSSSCG00000027745;ENSSSCG00000021830;ENSSSCG00000022704;ENSSSCG00000001203;ENSSSCG00000013478;ENSSSCG00000002891;ENSSSCG00000028682;ENSSSCG00000014239;ENSSSCG00000013418;ENSSSCG00000030148;ENSSSCG00000025942;ENSSSCG00000022115;ENSSSCG00000024648;ENSSSCG00000004096;ENSSSCG00000002664;ENSSSCG00000010007;ENSSSCG00000013913;ENSSSCG00000022775;…
	SCG00000007644;ENSSSCG00000010232;ENSSSCG00000028025;ENSSSCG00000001434;ENSSSCG00000005446;ENSSSCG00000028372;ENSSSCG00000024106;ENSSSCG00000010897;ENSSSCG00000001572;ENSSSCG00000023830;ENSSSCG00000029590;ENSSSCG00000010401;ENSSSCG00000006371;ENSSSCG00000013601;ENSSSCG00000025115;ENSSSCG00000005184;ENSSSCG00000001236;ENSSSCG00000014256;ENSSSCG00000027045;ENSSSCG00000021343;ENSSSCG00000005933;ENSS…
conservative_7_224652	ENSSSCG00000016228;ENSSSCG00000003472;ENSSSCG00000015843;ENSSSCG00000013461;ENSSSCG00000023501;ENSSSCG00000000682;ENSSSCG00000021218;ENSSSCG00000011113;ENSSSCG00000003112;ENSSSCG00000006815;ENSSSCG00000016468;ENSSSCG00000014366;ENSSSCG00000017623;ENSSSCG00000012651;ENSSSCG00000011531;ENSSSCG00000001830;ENSSSCG00000027300;ENSSSCG00000017863;ENSSSCG00000028949;ENSSSCG00000007202;ENSSSCG00000006890;…
	SCG00000008150;ENSSSCG00000012289;ENSSSCG00000004379;ENSSSCG00000015715;ENSSSCG00000000220;ENSSSCG00000016412;ENSSSCG00000002487;ENSSSCG00000017722;ENSSSCG00000024771;ENSSSCG00000004958;ENSSSCG00000030947;ENSSSCG00000013642;ENSSSCG00000030260;ENSSSCG00000027127;ENSSSCG00000011576;ENSSSCG00000013269;ENSSSCG00000022711;ENSSSCG00000001918;ENSSSCG00000027518;ENSSSCG00000011253;ENSSSCG00000002910;ENSS…
conservative_7_224812	ENSSSCG00000023185;ENSSSCG00000004598;ENSSSCG00000012881;ENSSSCG00000022355;ENSSSCG00000003262;ENSSSCG00000008740;ENSSSCG00000004206;ENSSSCG00000017172;ENSSSCG00000015648;ENSSSCG00000028490;ENSSSCG00000001798;ENSSSCG00000026768;ENSSSCG00000028947;ENSSSCG00000015738;ENSSSCG00000009566;ENSSSCG00000026618;ENSSSCG00000017508;ENSSSCG00000010669;ENSSSCG00000002511;ENSSSCG00000005328;ENSSSCG00000025583;…
	SCG00000003192;ENSSSCG00000017638;ENSSSCG00000024743;ENSSSCG00000011003;ENSSSCG00000015199;ENSSSCG00000003022;ENSSSCG00000025403;ENSSSCG00000030504;ENSSSCG00000006158;ENSSSCG00000015469;ENSSSCG00000004921;ENSSSCG00000014170;ENSSSCG00000027797;ENSSSCG00000022135;ENSSSCG00000011538;ENSSSCG00000015126;ENSSSCG00000030106;ENSSSCG00000021131;ENSSSCG00000000232;ENSSSCG00000026074;ENSSSCG00000001931;ENSS…
conservative_7_225097	ENSSSCG00000002078;ENSSSCG00000000029;ENSSSCG00000029901;ENSSSCG00000007045;ENSSSCG00000022393;ENSSSCG00000025803;ENSSSCG00000028676;ENSSSCG00000013728;ENSSSCG00000027525;ENSSSCG00000003133;ENSSSCG00000028721;ENSSSCG00000028810;ENSSSCG00000013046;ENSSSCG00000030359;ENSSSCG00000024664;ENSSSCG00000007439;ENSSSCG00000009539;ENSSSCG00000014399;ENSSSCG00000022935;ENSSSCG00000008017;ENSSSCG00000007157;…
conservative_7_225203	ENSSSCG00000010504;ENSSSCG00000003566;ENSSSCG00000017267;ENSSSCG00000006834;ENSSSCG00000017204;ENSSSCG00000029668;ENSSSCG00000024887;ENSSSCG00000017391;ENSSSCG00000027190;ENSSSCG00000012362;ENSSSCG00000009305;ENSSSCG00000026326;ENSSSCG00000030877;ENSSSCG00000017642;ENSSSCG00000003620;ENSSSCG00000008802;ENSSSCG00000009648;ENSSSCG00000008693;ENSSSCG00000000004;ENSSSCG00000011384;ENSSSCG00000002987;…
conservative_7_225204	ENSSSCG00000008292;ENSSSCG00000027989;ENSSSCG00000004854;ENSSSCG00000005301;ENSSSCG00000014977;ENSSSCG00000017474;ENSSSCG00000005853;ENSSSCG00000010776;ENSSSCG00000022655;ENSSSCG00000008022;ENSSSCG00000000702;ENSSSCG00000017314;ENSSSCG00000012411;ENSSSCG00000022141;ENSSSCG00000013906;ENSSSCG00000012848;ENSSSCG00000014891;ENSSSCG00000002348;ENSSSCG00000022259;ENSSSCG00000028544;ENSSSCG00000007538;…
conservative_7_225271	ENSSSCG00000022703;ENSSSCG00000016747;ENSSSCG00000017523;ENSSSCG00000000600;ENSSSCG00000015535;ENSSSCG00000000531;ENSSSCG00000003199;ENSSSCG00000021139;ENSSSCG00000009468;ENSSSCG00000006115;ENSSSCG00000029734;ENSSSCG00000021972;ENSSSCG00000008695;ENSSSCG00000003898;ENSSSCG00000006919;ENSSSCG00000009954;ENSSSCG00000000455;ENSSSCG00000007744;ENSSSCG00000013511;ENSSSCG00000007340;ENSSSCG00000024986;…
	SCG00000028651;ENSSSCG00000030135;ENSSSCG00000002972;ENSSSCG00000003439;ENSSSCG00000006571;ENSSSCG00000015747;ENSSSCG00000012257;ENSSSCG00000013437;ENSSSCG00000017892;ENSSSCG00000024892;ENSSSCG00000005206;ENSSSCG00000028952;ENSSSCG00000025095;ENSSSCG00000011432;ENSSSCG00000001667;ENSSSCG00000005680;ENSSSCG00000009826;ENSSSCG00000029751;ENSSSCG00000024316;ENSSSCG00000011134;ENSSSCG00000021416;ENSS…
	0000007705;ENSSSCG00000009974;ENSSSCG00000006522;ENSSSCG00000001161;ENSSSCG00000001515;ENSSSCG00000010692;ENSSSCG00000028400;ENSSSCG00000028239;ENSSSCG00000021196;ENSSSCG00000014338;ENSSSCG00000030052;ENSSSCG00000006875;ENSSSCG00000005906;ENSSSCG00000029847;ENSSSCG00000024288;ENSSSCG00000004903;ENSSSCG00000028216;ENSSSCG00000023629;ENSSSCG00000005479;ENSSSCG00000000704;ENSSSCG00000029620;ENSSSCG0…
conservative_7_225272	ENSSSCG00000011020;ENSSSCG00000023091;ENSSSCG00000003666;ENSSSCG00000014843;ENSSSCG00000013248;ENSSSCG00000016435;ENSSSCG00000002467;ENSSSCG00000030142;ENSSSCG00000014456;ENSSSCG00000026547;ENSSSCG00000017482;ENSSSCG00000022283;ENSSSCG00000017520;ENSSSCG00000012796;ENSSSCG00000014391;ENSSSCG00000010666;ENSSSCG00000009335;ENSSSCG00000015537;ENSSSCG00000014049;ENSSSCG00000009037;ENSSSCG00000003818;…
	SCG00000021330;ENSSSCG00000025092;ENSSSCG00000013902;ENSSSCG00000001838;ENSSSCG00000003359;ENSSSCG00000025689;ENSSSCG00000021642;ENSSSCG00000003832;ENSSSCG00000023135;ENSSSCG00000030149;ENSSSCG00000010480;ENSSSCG00000003711;ENSSSCG00000002581;ENSSSCG00000024001;ENSSSCG00000030707;ENSSSCG00000017876;ENSSSCG00000007231;ENSSSCG00000000180;ENSSSCG00000003267;ENSSSCG00000028284;ENSSSCG00000001615;ENSS…
	0000024369;ENSSSCG00000028145;ENSSSCG00000030039;ENSSSCG00000024206;ENSSSCG00000029395;ENSSSCG00000012074;ENSSSCG00000017764;ENSSSCG00000004033;ENSSSCG00000003366;ENSSSCG00000000955;ENSSSCG00000022506;ENSSSCG00000023909;ENSSSCG00000007575;ENSSSCG00000002013;ENSSSCG00000002483;ENSSSCG00000012938;ENSSSCG00000013593;ENSSSCG00000006645;ENSSSCG00000006155;ENSSSCG00000017458;ENSSSCG00000013873;ENSSSCG0…
conservative_7_225404	ENSSSCG00000018001;ENSSSCG00000017794;ENSSSCG00000025422;ENSSSCG00000017445;ENSSSCG00000021322;ENSSSCG00000005018;ENSSSCG00000011540;ENSSSCG00000002667;ENSSSCG00000000110;ENSSSCG00000029870;ENSSSCG00000030119;ENSSSCG00000017665;ENSSSCG00000007919;ENSSSCG00000003241;ENSSSCG00000004583;ENSSSCG00000015317;ENSSSCG00000022289;ENSSSCG00000017444;ENSSSCG00000017699;ENSSSCG00000014539;ENSSSCG00000010819;…
conservative_7_225854	ENSSSCG00000008443;ENSSSCG00000000198;ENSSSCG00000022850;ENSSSCG00000008041;ENSSSCG00000006524;ENSSSCG00000025557;ENSSSCG00000009134;ENSSSCG00000013546;ENSSSCG00000015031;ENSSSCG00000023381;ENSSSCG00000027857;ENSSSCG00000000077;ENSSSCG00000000087;ENSSSCG00000027558;ENSSSCG00000010054;ENSSSCG00000004296;ENSSSCG00000020695;ENSSSCG00000010432;ENSSSCG00000017317;ENSSSCG00000010012;ENSSSCG00000010157;…
	SCG00000003666;ENSSSCG00000011020;ENSSSCG00000025524;ENSSSCG00000002467;ENSSSCG00000013248;ENSSSCG00000017520;ENSSSCG00000012796;ENSSSCG00000017482;ENSSSCG00000010666;ENSSSCG00000029436;ENSSSCG00000017207;ENSSSCG00000014049;ENSSSCG00000021865;ENSSSCG00000017564;ENSSSCG00000004111;ENSSSCG00000024047;ENSSSCG00000011750;ENSSSCG00000009616;ENSSSCG00000011708;ENSSSCG00000017553;ENSSSCG00000030520;ENSS…
conservative_7_225990	ENSSSCG00000006201;ENSSSCG00000015116;ENSSSCG00000003065;ENSSSCG00000000521;ENSSSCG00000006663;ENSSSCG00000015494;ENSSSCG00000002863;ENSSSCG00000017758;ENSSSCG00000017772;ENSSSCG00000002395;ENSSSCG00000003417;ENSSSCG00000003776;ENSSSCG00000001232;ENSSSCG00000028542;ENSSSCG00000015284;ENSSSCG00000007667;ENSSSCG00000016407;ENSSSCG00000026106;ENSSSCG00000009815;ENSSSCG00000003863;ENSSSCG00000010034;…
conservative_7_226795	ENSSSCG00000017806;ENSSSCG00000014803;ENSSSCG00000023894;ENSSSCG00000004080;ENSSSCG00000006053;ENSSSCG00000016286;ENSSSCG00000006231;ENSSSCG00000017885;ENSSSCG00000024781;ENSSSCG00000002246;ENSSSCG00000013852;ENSSSCG00000009863;ENSSSCG00000021816;ENSSSCG00000021259;ENSSSCG00000022324;ENSSSCG00000023524;ENSSSCG00000004249;ENSSSCG00000008165;ENSSSCG00000007317;ENSSSCG00000022482;ENSSSCG00000027368;…
conservative_7_227240	ENSSSCG00000004829;ENSSSCG00000004261;ENSSSCG00000009697;ENSSSCG00000016027;ENSSSCG00000026586;ENSSSCG00000006626;ENSSSCG00000026590;ENSSSCG00000002005;ENSSSCG00000011183;ENSSSCG00000005826;ENSSSCG00000009349;ENSSSCG00000027572;ENSSSCG00000015290;ENSSSCG00000013433;ENSSSCG00000008987;ENSSSCG00000030854;ENSSSCG00000022423;ENSSSCG00000004331;ENSSSCG00000009017;ENSSSCG00000030357;ENSSSCG00000008428;…
	SCG00000015435;ENSSSCG00000022842;ENSSSCG00000012939;ENSSSCG00000021936;ENSSSCG00000022770;ENSSSCG00000010433;ENSSSCG00000012859;ENSSSCG00000002281;ENSSSCG00000003263;ENSSSCG00000009553;ENSSSCG00000013599;ENSSSCG00000003264;ENSSSCG00000015480;ENSSSCG00000030408;ENSSSCG00000030064;ENSSSCG00000003986;ENSSSCG00000006184;ENSSSCG00000000185;ENSSSCG00000006634;ENSSSCG00000026454;ENSSSCG00000006754;ENSS…
conservative_7_227616	ENSSSCG00000017191;ENSSSCG00000021638;ENSSSCG00000007572;ENSSSCG00000001618;ENSSSCG00000026377;ENSSSCG00000003486;ENSSSCG00000029569;ENSSSCG00000014282;ENSSSCG00000029622;ENSSSCG00000006642;ENSSSCG00000027961;ENSSSCG00000024508;ENSSSCG00000006627;ENSSSCG00000029200;ENSSSCG00000027315;ENSSSCG00000013841;ENSSSCG00000006521;ENSSSCG00000024676;ENSSSCG00000006413;ENSSSCG00000002696;ENSSSCG00000012434;…
	SCG00000005607;ENSSSCG00000002701;ENSSSCG00000010267;ENSSSCG00000023324;ENSSSCG00000005440;ENSSSCG00000022279;ENSSSCG00000029503;ENSSSCG00000022790;ENSSSCG00000003420;ENSSSCG00000028748;ENSSSCG00000029574;ENSSSCG00000011401;ENSSSCG00000003063;ENSSSCG00000003980;ENSSSCG00000017285;ENSSSCG00000021102;ENSSSCG00000002778;ENSSSCG00000022759;ENSSSCG00000011250;ENSSSCG00000023022;ENSSSCG00000013016;ENSS…
conservative_7_229161	ENSSSCG00000017054;ENSSSCG00000016573;ENSSSCG00000015748;ENSSSCG00000025893;ENSSSCG00000007537;ENSSSCG00000026771;ENSSSCG00000022200;ENSSSCG00000016776;ENSSSCG00000029989;ENSSSCG00000007925;ENSSSCG00000027847;ENSSSCG00000009528;ENSSSCG00000006328;ENSSSCG00000030738;ENSSSCG00000013886;ENSSSCG00000004850;ENSSSCG00000007504;ENSSSCG00000007178;ENSSSCG00000004934;ENSSSCG00000015023;ENSSSCG00000027093;…
	SCG00000021538;ENSSSCG00000023652;ENSSSCG00000023097;ENSSSCG00000025681;ENSSSCG00000016626;ENSSSCG00000012280;ENSSSCG00000008834;ENSSSCG00000027354;ENSSSCG00000016784;ENSSSCG00000006603;ENSSSCG00000026137;ENSSSCG00000023140;ENSSSCG00000024064;ENSSSCG00000017475;ENSSSCG00000029128;ENSSSCG00000008461;ENSSSCG00000029810;ENSSSCG00000017135;ENSSSCG00000009656;ENSSSCG00000029334;ENSSSCG00000009312;ENSS…
	0000028577;ENSSSCG00000005941;ENSSSCG00000004231;ENSSSCG00000017200;ENSSSCG00000027364;ENSSSCG00000017141;ENSSSCG00000030998;ENSSSCG00000003797;ENSSSCG00000014662;ENSSSCG00000010794;ENSSSCG00000007540;ENSSSCG00000017912;ENSSSCG00000025613;ENSSSCG00000011422;ENSSSCG00000010748;ENSSSCG00000003621;ENSSSCG00000014087;ENSSSCG00000009748;ENSSSCG00000010330;ENSSSCG00000029482;ENSSSCG00000007673;ENSSSCG0…
conservative_7_229217	ENSSSCG00000000953;ENSSSCG00000005948;ENSSSCG00000017052;ENSSSCG00000016342;ENSSSCG00000021900;ENSSSCG00000014834;ENSSSCG00000023235;ENSSSCG00000015232;ENSSSCG00000021226;ENSSSCG00000020686;ENSSSCG00000025952;ENSSSCG00000001087;ENSSSCG00000020665;ENSSSCG00000023042;ENSSSCG00000017761;ENSSSCG00000002688;ENSSSCG00000003844;ENSSSCG00000028507;ENSSSCG00000004703;ENSSSCG00000000411;ENSSSCG00000003806;…
	SCG00000004947;ENSSSCG00000007351;ENSSSCG00000026225;ENSSSCG00000004517;ENSSSCG00000012933;ENSSSCG00000005636;ENSSSCG00000015383;ENSSSCG00000005581;ENSSSCG00000005498;ENSSSCG00000026408;ENSSSCG00000029217;ENSSSCG00000008535;ENSSSCG00000002398;ENSSSCG00000009919;ENSSSCG00000016203;ENSSSCG00000006704;ENSSSCG00000028404;ENSSSCG00000012652;ENSSSCG00000015633;ENSSSCG00000003941;ENSSSCG00000005325;ENSS…
	0000003093;ENSSSCG00000014450;ENSSSCG00000004972;ENSSSCG00000003022;ENSSSCG00000025712;ENSSSCG00000023571;ENSSSCG00000006460;ENSSSCG00000006502;ENSSSCG00000015469;ENSSSCG00000012265;ENSSSCG00000005751;ENSSSCG00000028052;ENSSSCG00000027849;ENSSSCG00000011162;ENSSSCG00000004914;ENSSSCG00000027466;ENSSSCG00000007606;ENSSSCG00000022976;ENSSSCG00000013637;ENSSSCG00000004540;ENSSSCG00000000423;ENSSSCG0…
conservative_7_229218	ENSSSCG00000015014;ENSSSCG00000014439;ENSSSCG00000014039;ENSSSCG00000002372;ENSSSCG00000028109;ENSSSCG00000006911;ENSSSCG00000017263;ENSSSCG00000012887;ENSSSCG00000001964;ENSSSCG00000023593;ENSSSCG00000016729;ENSSSCG00000030906;ENSSSCG00000028814;ENSSSCG00000021519;ENSSSCG00000012199;ENSSSCG00000020698;ENSSSCG00000007615;ENSSSCG00000012613;ENSSSCG00000009477;ENSSSCG00000026422;ENSSSCG00000022921;…
	SCG00000000401;ENSSSCG00000025053;ENSSSCG00000026448;ENSSSCG00000028032;ENSSSCG00000008717;ENSSSCG00000003647;ENSSSCG00000002512;ENSSSCG00000005524;ENSSSCG00000026605;ENSSSCG00000001075;ENSSSCG00000016769;ENSSSCG00000003301;ENSSSCG00000017762;ENSSSCG00000030035;ENSSSCG00000005994;ENSSSCG00000001477;ENSSSCG00000003061;ENSSSCG00000003576;ENSSSCG00000028889;ENSSSCG00000026851;ENSSSCG00000027822;ENSS…
	0000006331;ENSSSCG00000022786;ENSSSCG00000000973;ENSSSCG00000007681;ENSSSCG00000030539;ENSSSCG00000024867;ENSSSCG00000022112;ENSSSCG00000015359;ENSSSCG00000024584;ENSSSCG00000027688;ENSSSCG00000009783;ENSSSCG00000024022;ENSSSCG00000007669;ENSSSCG00000000258;ENSSSCG00000013260;ENSSSCG00000015619;ENSSSCG00000001782;ENSSSCG00000030182;ENSSSCG00000007369;ENSSSCG00000010911;ENSSSCG00000011331;ENSSSCG0…
conservative_7_230226	ENSSSCG00000008552;ENSSSCG00000028679;ENSSSCG00000024072;ENSSSCG00000024431;ENSSSCG00000013937;ENSSSCG00000021060;ENSSSCG00000026134;ENSSSCG00000007814;ENSSSCG00000017551;ENSSSCG00000022390;ENSSSCG00000005298;ENSSSCG00000024590;ENSSSCG00000028454;ENSSSCG00000028609;ENSSSCG00000003447;ENSSSCG00000029205;ENSSSCG00000027721;ENSSSCG00000007449;ENSSSCG00000017207;ENSSSCG00000028648;ENSSSCG00000007549;…
	SCG00000023109;ENSSSCG00000015450;ENSSSCG00000028128;ENSSSCG00000017948;ENSSSCG00000009111;ENSSSCG00000017577;ENSSSCG00000029909;ENSSSCG00000015563;ENSSSCG00000001850;ENSSSCG00000024940;ENSSSCG00000014746;ENSSSCG00000004241;ENSSSCG00000022284;ENSSSCG00000000443;ENSSSCG00000011131;ENSSSCG00000013268;ENSSSCG00000002411;ENSSSCG00000010201;ENSSSCG00000026597;ENSSSCG00000017236;ENSSSCG00000029792;ENSS…
conservative_7_230433	ENSSSCG00000008727;ENSSSCG00000011536;ENSSSCG00000007151;ENSSSCG00000011179;ENSSSCG00000001706;ENSSSCG00000030099;ENSSSCG00000021541;ENSSSCG00000007358;ENSSSCG00000029365;ENSSSCG00000008360;ENSSSCG00000020970;ENSSSCG00000022636;ENSSSCG00000000064;ENSSSCG00000008794;ENSSSCG00000013245;ENSSSCG00000008171;ENSSSCG00000002607;ENSSSCG00000001876;ENSSSCG00000016355;ENSSSCG00000022584;ENSSSCG00000005064;…
	SCG00000017647;ENSSSCG00000025000;ENSSSCG00000017384;ENSSSCG00000021724;ENSSSCG00000011201;ENSSSCG00000020735;ENSSSCG00000027269;ENSSSCG00000017420;ENSSSCG00000002922;ENSSSCG00000000223;ENSSSCG00000009936;ENSSSCG00000009717;ENSSSCG00000025141;ENSSSCG00000008009;ENSSSCG00000022681;ENSSSCG00000011923;ENSSSCG00000008580;ENSSSCG00000004907;ENSSSCG00000004897;ENSSSCG00000000442;ENSSSCG00000028978;ENSS…
conservative_7_230592	ENSSSCG00000026515;ENSSSCG00000017195;ENSSSCG00000017465;ENSSSCG00000007496;ENSSSCG00000005904;ENSSSCG00000005657;ENSSSCG00000021651;ENSSSCG00000015196;ENSSSCG00000011592;ENSSSCG00000009001;ENSSSCG00000015597;ENSSSCG00000009476;ENSSSCG00000026937;ENSSSCG00000001720;ENSSSCG00000008576;ENSSSCG00000015081;ENSSSCG00000009577;ENSSSCG00000024013;ENSSSCG00000025046;ENSSSCG00000024179;ENSSSCG00000017041;…
	SCG00000022823;ENSSSCG00000010589;ENSSSCG00000026326;ENSSSCG00000005689;ENSSSCG00000013870;ENSSSCG00000028106;ENSSSCG00000022843;ENSSSCG00000008693;ENSSSCG00000006568;ENSSSCG00000004255;ENSSSCG00000025958;ENSSSCG00000008561;ENSSSCG00000017419;ENSSSCG00000015878;ENSSSCG00000013555;ENSSSCG00000026982;ENSSSCG00000005469;ENSSSCG00000000078;ENSSSCG00000002148;ENSSSCG00000025422;ENSSSCG00000010644;ENSS…
	0000009925;ENSSSCG00000005094;ENSSSCG00000023412;ENSSSCG00000023776;ENSSSCG00000023880;ENSSSCG00000021634;ENSSSCG00000006820;ENSSSCG00000004172;ENSSSCG00000000649;ENSSSCG00000005962;ENSSSCG00000014716;ENSSSCG00000010671;ENSSSCG00000029343;ENSSSCG00000012712;ENSSSCG00000024696;ENSSSCG00000021949;ENSSSCG00000025260;ENSSSCG00000013079;ENSSSCG00000001780;ENSSSCG00000016129;ENSSSCG00000015116;ENSSSCG0…
conservative_7_230618	ENSSSCG00000004971;ENSSSCG00000009034;ENSSSCG00000004074;ENSSSCG00000013648;ENSSSCG00000017190;ENSSSCG00000006398;ENSSSCG00000004307;ENSSSCG00000015902;ENSSSCG00000016278;ENSSSCG00000008966;ENSSSCG00000002996;ENSSSCG00000028762;ENSSSCG00000021521;ENSSSCG00000004155;ENSSSCG00000008137;ENSSSCG00000024342;ENSSSCG00000007944;ENSSSCG00000008278;ENSSSCG00000005511;ENSSSCG00000003894;ENSSSCG00000004763;…
	SCG00000023377;ENSSSCG00000011923;ENSSSCG00000011143;ENSSSCG00000004907;ENSSSCG00000010984;ENSSSCG00000002829;ENSSSCG00000028460;ENSSSCG00000023110;ENSSSCG00000028978;ENSSSCG00000011677;ENSSSCG00000017009;ENSSSCG00000011217;ENSSSCG00000007479;ENSSSCG00000028188;ENSSSCG00000009849;ENSSSCG00000021802;ENSSSCG00000011704;ENSSSCG00000007961;ENSSSCG00000011927;ENSSSCG00000011763;ENSSSCG00000022599;ENSS…
	0000013714;ENSSSCG00000011218;ENSSSCG00000014379;ENSSSCG00000009953;ENSSSCG00000022178;ENSSSCG00000003374;ENSSSCG00000022295;ENSSSCG00000022201;ENSSSCG00000009033;ENSSSCG00000030680;ENSSSCG00000002309;ENSSSCG00000027174;ENSSSCG00000023849;ENSSSCG00000017498;ENSSSCG00000029165;ENSSSCG00000017154;ENSSSCG00000028203;ENSSSCG00000029848;ENSSSCG00000009709;ENSSSCG00000004059;ENSSSCG00000027427;ENSSSCG0…
conservative_7_231599	ENSSSCG00000021319;ENSSSCG00000014950;ENSSSCG00000015860;ENSSSCG00000027494;ENSSSCG00000016130;ENSSSCG00000010771;ENSSSCG00000021324;ENSSSCG00000026791;ENSSSCG00000011342;ENSSSCG00000014459;ENSSSCG00000009532;ENSSSCG00000015241;ENSSSCG00000011280;ENSSSCG00000027738;ENSSSCG00000030382;ENSSSCG00000022960;ENSSSCG00000007118;ENSSSCG00000017344;ENSSSCG00000005319;ENSSSCG00000005774;ENSSSCG00000030391;…
	SCG00000012754;ENSSSCG00000007803;ENSSSCG00000030451;ENSSSCG00000008866;ENSSSCG00000002148;ENSSSCG00000023242;ENSSSCG00000029505;ENSSSCG00000007526;ENSSSCG00000007079;ENSSSCG00000008835;ENSSSCG00000006568;ENSSSCG00000008314;ENSSSCG00000017267;ENSSSCG00000003566;ENSSSCG00000026246;ENSSSCG00000012070;ENSSSCG00000017391;ENSSSCG00000013806;ENSSSCG00000028838;ENSSSCG00000021597;ENSSSCG00000026326;ENSS…
conservative_7_232148	ENSSSCG00000005922;ENSSSCG00000029715;ENSSSCG00000023559;ENSSSCG00000014293;ENSSSCG00000023310;ENSSSCG00000027228;ENSSSCG00000024181;ENSSSCG00000008137;ENSSSCG00000006264;ENSSSCG00000023102;ENSSSCG00000002777;ENSSSCG00000026730;ENSSSCG00000010012;ENSSSCG00000000121;ENSSSCG00000002450;ENSSSCG00000004759;ENSSSCG00000010666;ENSSSCG00000008570;ENSSSCG00000027775;ENSSSCG00000026471;ENSSSCG00000010277;…
conservative_7_232309	ENSSSCG00000004291;ENSSSCG00000026127;ENSSSCG00000028562;ENSSSCG00000026407;ENSSSCG00000024365;ENSSSCG00000009562;ENSSSCG00000028809;ENSSSCG00000007622;ENSSSCG00000017349;ENSSSCG00000029106;ENSSSCG00000010732;ENSSSCG00000023963;ENSSSCG00000028725;ENSSSCG00000007958;ENSSSCG00000017806;ENSSSCG00000021364;ENSSSCG00000026725;ENSSSCG00000029714;ENSSSCG00000018052;ENSSSCG00000022003;ENSSSCG00000026383;…
conservative_7_232438	ENSSSCG00000017868;ENSSSCG00000023737;ENSSSCG00000012164;ENSSSCG00000026979;ENSSSCG00000028503;ENSSSCG00000002812;ENSSSCG00000001700;ENSSSCG00000009151;ENSSSCG00000003498;ENSSSCG00000009863;ENSSSCG00000024244;ENSSSCG00000027076;ENSSSCG00000024552;ENSSSCG00000001570;ENSSSCG00000000688;ENSSSCG00000003043;ENSSSCG00000010825;ENSSSCG00000007958;ENSSSCG00000017950;ENSSSCG00000012040;ENSSSCG00000024943;…
conservative_7_232633	ENSSSCG00000012150;ENSSSCG00000008735;ENSSSCG00000004403;ENSSSCG00000017421;ENSSSCG00000008722;ENSSSCG00000009234;ENSSSCG00000001536;ENSSSCG00000021043;ENSSSCG00000005469;ENSSSCG00000026171;ENSSSCG00000025877;ENSSSCG00000009408;ENSSSCG00000026361;ENSSSCG00000020814;ENSSSCG00000029558;ENSSSCG00000008194;ENSSSCG00000000675;ENSSSCG00000017222;ENSSSCG00000025531;ENSSSCG00000011855;ENSSSCG00000024437;…
conservative_7_233039	ENSSSCG00000001621;ENSSSCG00000020940;ENSSSCG00000002392;ENSSSCG00000008235;ENSSSCG00000025229;ENSSSCG00000021101;ENSSSCG00000024854;ENSSSCG00000007401;ENSSSCG00000012858;ENSSSCG00000030416;ENSSSCG00000013545;ENSSSCG00000000036;ENSSSCG00000016230;ENSSSCG00000024394;ENSSSCG00000009996;ENSSSCG00000021336;ENSSSCG00000028257;ENSSSCG00000007430;ENSSSCG00000000700;ENSSSCG00000014767;ENSSSCG00000005344;…
conservative_7_233757	ENSSSCG00000028893;ENSSSCG00000011334;ENSSSCG00000027151;ENSSSCG00000025166;ENSSSCG00000028202;ENSSSCG00000010721;ENSSSCG00000005388;ENSSSCG00000017561
conservative_7_233921	ENSSSCG00000006002;ENSSSCG00000006678;ENSSSCG00000023568;ENSSSCG00000025825;ENSSSCG00000030456;ENSSSCG00000030744;ENSSSCG00000009682;ENSSSCG00000003256
conservative_7_233990	ENSSSCG00000000783;ENSSSCG00000011125;ENSSSCG00000013790;ENSSSCG00000025334;ENSSSCG00000009850;ENSSSCG00000021346;ENSSSCG00000026455;ENSSSCG00000024547;ENSSSCG00000030358;ENSSSCG00000023678;ENSSSCG00000000705;ENSSSCG00000016706;ENSSSCG00000017322;ENSSSCG00000009500;ENSSSCG00000017578;ENSSSCG00000006796;ENSSSCG00000023135;ENSSSCG00000021642;ENSSSCG00000022950;ENSSSCG00000025689;ENSSSCG00000015092;…
	SCG00000015513;ENSSSCG00000029321;ENSSSCG00000025144;ENSSSCG00000009316;ENSSSCG00000022997;ENSSSCG00000007901;ENSSSCG00000029335;ENSSSCG00000005096;ENSSSCG00000004166;ENSSSCG00000000176;ENSSSCG00000026976;ENSSSCG00000029065;ENSSSCG00000027541;ENSSSCG00000010110;ENSSSCG00000029528;ENSSSCG00000026144;ENSSSCG00000015016;ENSSSCG00000013284;ENSSSCG00000028738;ENSSSCG00000017133;ENSSSCG00000028981;ENSS…
conservative_7_234493	ENSSSCG00000017985;ENSSSCG00000015536;ENSSSCG00000030287;ENSSSCG00000025220;ENSSSCG00000021409;ENSSSCG00000024689;ENSSSCG00000026092;ENSSSCG00000008233;ENSSSCG00000015497;ENSSSCG00000002921;ENSSSCG00000001391;ENSSSCG00000025490;ENSSSCG00000004225;ENSSSCG00000029880;ENSSSCG00000015025;ENSSSCG00000016260;ENSSSCG00000002781;ENSSSCG00000030888;ENSSSCG00000008785;ENSSSCG00000016568;ENSSSCG00000000239;…
	SCG00000024249;ENSSSCG00000030626;ENSSSCG00000022941;ENSSSCG00000030900;ENSSSCG00000025651;ENSSSCG00000005855;ENSSSCG00000009791;ENSSSCG00000001945;ENSSSCG00000009357;ENSSSCG00000001433;ENSSSCG00000016427;ENSSSCG00000030698;ENSSSCG00000001062;ENSSSCG00000002742;ENSSSCG00000009356;ENSSSCG00000030000;ENSSSCG00000027189;ENSSSCG00000003739;ENSSSCG00000009863;ENSSSCG00000024912;ENSSSCG00000002771;ENSS…
conservative_7_235563	ENSSSCG00000007560;ENSSSCG00000024824;ENSSSCG00000023350;ENSSSCG00000005876;ENSSSCG00000023484;ENSSSCG00000025659;ENSSSCG00000012766;ENSSSCG00000007840;ENSSSCG00000008163;ENSSSCG00000024815;ENSSSCG00000012547;ENSSSCG00000004799;ENSSSCG00000009978;ENSSSCG00000025538;ENSSSCG00000008483;ENSSSCG00000021250;ENSSSCG00000017550;ENSSSCG00000022083;ENSSSCG00000022389;ENSSSCG00000011895;ENSSSCG00000030021;…
	SCG00000008788;ENSSSCG00000015203;ENSSSCG00000015021;ENSSSCG00000003632;ENSSSCG00000028518;ENSSSCG00000000224;ENSSSCG00000021407;ENSSSCG00000000167;ENSSSCG00000016343;ENSSSCG00000004203;ENSSSCG00000016644;ENSSSCG00000016623;ENSSSCG00000022336;ENSSSCG00000009979;ENSSSCG00000016862;ENSSSCG00000017674;ENSSSCG00000010776;ENSSSCG00000016408;ENSSSCG00000021158;ENSSSCG00000012118;ENSSSCG00000015494;ENSS…
conservative_7_235829	ENSSSCG00000013127;ENSSSCG00000027777;ENSSSCG00000027454;ENSSSCG00000005232;ENSSSCG00000008157;ENSSSCG00000028444;ENSSSCG00000029375;ENSSSCG00000000430;ENSSSCG00000025206;ENSSSCG00000026275;ENSSSCG00000010495;ENSSSCG00000010574;ENSSSCG00000028878;ENSSSCG00000030735;ENSSSCG00000023860;ENSSSCG00000003095;ENSSSCG00000013556;ENSSSCG00000007133;ENSSSCG00000018026;ENSSSCG00000006497;ENSSSCG00000014622;…
	SCG00000008570;ENSSSCG00000009001;ENSSSCG00000011592;ENSSSCG00000023055;ENSSSCG00000026655;ENSSSCG00000021027;ENSSSCG00000029841;ENSSSCG00000029612;ENSSSCG00000029011;ENSSSCG00000007496;ENSSSCG00000006620;ENSSSCG00000021370;ENSSSCG00000024334;ENSSSCG00000007560;ENSSSCG00000002292;ENSSSCG00000024824;ENSSSCG00000014564;ENSSSCG00000023350;ENSSSCG00000000717;ENSSSCG00000005876;ENSSSCG00000021494;ENSS…
	0000030559;ENSSSCG00000011443;ENSSSCG00000017189;ENSSSCG00000016271;ENSSSCG00000013621;ENSSSCG00000023045;ENSSSCG00000013417;ENSSSCG00000025262;ENSSSCG00000009317;ENSSSCG00000012101;ENSSSCG00000024797;ENSSSCG00000001692;ENSSSCG00000011661;ENSSSCG00000008018;ENSSSCG00000016592;ENSSSCG00000017142;ENSSSCG00000006831;ENSSSCG00000008262;ENSSSCG00000008976;ENSSSCG00000028768;ENSSSCG00000005679;ENSSSCG0…
conservative_7_235855	ENSSSCG00000014072;ENSSSCG00000000041;ENSSSCG00000024450;ENSSSCG00000023759;ENSSSCG00000011618;ENSSSCG00000029964;ENSSSCG00000013619;ENSSSCG00000003228;ENSSSCG00000007999;ENSSSCG00000010381;ENSSSCG00000028079;ENSSSCG00000005858;ENSSSCG00000002002;ENSSSCG00000022296;ENSSSCG00000008887;ENSSSCG00000012998;ENSSSCG00000024389;ENSSSCG00000010933;ENSSSCG00000004125;ENSSSCG00000000153;ENSSSCG00000011849;…
conservative_7_236476	ENSSSCG00000008639;ENSSSCG00000030249;ENSSSCG00000029827;ENSSSCG00000014027;ENSSSCG00000028425;ENSSSCG00000021646;ENSSSCG00000027299;ENSSSCG00000002235;ENSSSCG00000013526;ENSSSCG00000017208;ENSSSCG00000002720;ENSSSCG00000009495;ENSSSCG00000028387;ENSSSCG00000027677;ENSSSCG00000028453;ENSSSCG00000029940;ENSSSCG00000011295;ENSSSCG00000009446;ENSSSCG00000009159;ENSSSCG00000016319;ENSSSCG00000026488;…
conservative_7_236938	ENSSSCG00000005128;ENSSSCG00000021390;ENSSSCG00000006730;ENSSSCG00000028446;ENSSSCG00000000174;ENSSSCG00000009251;ENSSSCG00000030573;ENSSSCG00000009315;ENSSSCG00000014899;ENSSSCG00000026141;ENSSSCG00000022451;ENSSSCG00000021934;ENSSSCG00000002100;ENSSSCG00000030725;ENSSSCG00000024055;ENSSSCG00000030884;ENSSSCG00000022310;ENSSSCG00000028444;ENSSSCG00000025118;ENSSSCG00000013638;ENSSSCG00000016312;…
conservative_7_237964	ENSSSCG00000024008;ENSSSCG00000015563;ENSSSCG00000023999;ENSSSCG00000016397;ENSSSCG00000017500;ENSSSCG00000023510;ENSSSCG00000000555;ENSSSCG00000025792;ENSSSCG00000024215;ENSSSCG00000012216;ENSSSCG00000013726;ENSSSCG00000027508;ENSSSCG00000001868;ENSSSCG00000022614;ENSSSCG00000023860
conservative_7_238597	ENSSSCG00000029450;ENSSSCG00000025094;ENSSSCG00000017636;ENSSSCG00000010077;ENSSSCG00000008122;ENSSSCG00000006560;ENSSSCG00000014505;ENSSSCG00000004302;ENSSSCG00000021364;ENSSSCG00000026675;ENSSSCG00000009956;ENSSSCG00000025803;ENSSSCG00000029113;ENSSSCG00000017786;ENSSSCG00000024117;ENSSSCG00000006762;ENSSSCG00000011867;ENSSSCG00000024604;ENSSSCG00000009116;ENSSSCG00000007714;ENSSSCG00000027110;…
	SCG00000017065;ENSSSCG00000017787;ENSSSCG00000029984;ENSSSCG00000023362;ENSSSCG00000023038;ENSSSCG00000030289;ENSSSCG00000012906;ENSSSCG00000011375;ENSSSCG00000007739;ENSSSCG00000028997;ENSSSCG00000028934;ENSSSCG00000013588;ENSSSCG00000014434;ENSSSCG00000020887;ENSSSCG00000001536;ENSSSCG00000000910;ENSSSCG00000001242;ENSSSCG00000005977;ENSSSCG00000025516;ENSSSCG00000013456;ENSSSCG00000030216;ENSS…
conservative_7_240694	ENSSSCG00000018008;ENSSSCG00000024261;ENSSSCG00000011256;ENSSSCG00000017801;ENSSSCG00000030505;ENSSSCG00000028081;ENSSSCG00000025284;ENSSSCG00000022641;ENSSSCG00000009410;ENSSSCG00000016996;ENSSSCG00000012656;ENSSSCG00000023485;ENSSSCG00000003593;ENSSSCG00000028180;ENSSSCG00000029052;ENSSSCG00000014003;ENSSSCG00000025535;ENSSSCG00000006914;ENSSSCG00000022887;ENSSSCG00000002830;ENSSSCG00000002507;…
	SCG00000024823;ENSSSCG00000017207;ENSSSCG00000000661;ENSSSCG00000023102;ENSSSCG00000009806;ENSSSCG00000024047;ENSSSCG00000006099;ENSSSCG00000023679;ENSSSCG00000004332;ENSSSCG00000027367;ENSSSCG00000014843;ENSSSCG00000026392;ENSSSCG00000017283;ENSSSCG00000003099;ENSSSCG00000025524;ENSSSCG00000023622;ENSSSCG00000012796;ENSSSCG00000014456;ENSSSCG00000010666;ENSSSCG00000030546;ENSSSCG00000024116;ENSS…
conservative_7_240852	ENSSSCG00000001398;ENSSSCG00000014691;ENSSSCG00000002739;ENSSSCG00000017394;ENSSSCG00000007864;ENSSSCG00000029333;ENSSSCG00000014244;ENSSSCG00000008816;ENSSSCG00000005503;ENSSSCG00000000745;ENSSSCG00000003101;ENSSSCG00000003178;ENSSSCG00000009389;ENSSSCG00000027364;ENSSSCG00000023195;ENSSSCG00000024384;ENSSSCG00000027246;ENSSSCG00000026813;ENSSSCG00000007818;ENSSSCG00000011420;ENSSSCG00000000965;…
conservative_8_241017	ENSSSCG00000027987;ENSSSCG00000023441;ENSSSCG00000014754;ENSSSCG00000023802;ENSSSCG00000003761;ENSSSCG00000005241;ENSSSCG00000010009;ENSSSCG00000006564;ENSSSCG00000016789;ENSSSCG00000023988;ENSSSCG00000004902;ENSSSCG00000004699;ENSSSCG00000004969;ENSSSCG00000012203;ENSSSCG00000023141;ENSSSCG00000021688;ENSSSCG00000021895;ENSSSCG00000013526;ENSSSCG00000003970;ENSSSCG00000016319;ENSSSCG00000026789;…
	SCG00000006471;ENSSSCG00000010111;ENSSSCG00000011660;ENSSSCG00000017514;ENSSSCG00000003201;ENSSSCG00000028037;ENSSSCG00000022448;ENSSSCG00000014461;ENSSSCG00000030560;ENSSSCG00000008289;ENSSSCG00000015976;ENSSSCG00000008758;ENSSSCG00000030921;ENSSSCG00000017089;ENSSSCG00000011594;ENSSSCG00000025693;ENSSSCG00000012063;ENSSSCG00000023940;ENSSSCG00000029485;ENSSSCG00000017247;ENSSSCG00000028939;ENSS…
conservative_8_241509	ENSSSCG00000028107;ENSSSCG00000005498;ENSSSCG00000003941;ENSSSCG00000005325;ENSSSCG00000027322;ENSSSCG00000024454;ENSSSCG00000022701;ENSSSCG00000017344;ENSSSCG00000009529;ENSSSCG00000012933;ENSSSCG00000026502;ENSSSCG00000006189;ENSSSCG00000011280;ENSSSCG00000028304;ENSSSCG00000002532;ENSSSCG00000011342;ENSSSCG00000021324;ENSSSCG00000015860;ENSSSCG00000006376;ENSSSCG00000021753;ENSSSCG00000025981;…
	SCG00000020871;ENSSSCG00000010272;ENSSSCG00000017095;ENSSSCG00000012835;ENSSSCG00000009787;ENSSSCG00000000936;ENSSSCG00000025258;ENSSSCG00000009812;ENSSSCG00000010854;ENSSSCG00000002533;ENSSSCG00000013884;ENSSSCG00000005623;ENSSSCG00000017940;ENSSSCG00000005506;ENSSSCG00000028861;ENSSSCG00000023487;ENSSSCG00000006497;ENSSSCG00000003722;ENSSSCG00000030573;ENSSSCG00000030023;ENSSSCG00000006310;ENSS…
conservative_8_241584	ENSSSCG00000026520;ENSSSCG00000002306;ENSSSCG00000006842;ENSSSCG00000000736;ENSSSCG00000006587;ENSSSCG00000008229;ENSSSCG00000000841;ENSSSCG00000020695;ENSSSCG00000003483;ENSSSCG00000003454;ENSSSCG00000015085;ENSSSCG00000025407;ENSSSCG00000025912;ENSSSCG00000021173;ENSSSCG00000000587;ENSSSCG00000005549;ENSSSCG00000029040;ENSSSCG00000015660;ENSSSCG00000010539;ENSSSCG00000005860;ENSSSCG00000011426;…
conservative_8_242563	ENSSSCG00000024126;ENSSSCG00000017324;ENSSSCG00000022675;ENSSSCG00000029370;ENSSSCG00000024819;ENSSSCG00000009739;ENSSSCG00000024867;ENSSSCG00000021029;ENSSSCG00000007558;ENSSSCG00000000953;ENSSSCG00000021584;ENSSSCG00000021940;ENSSSCG00000000739;ENSSSCG00000023400;ENSSSCG00000003423;ENSSSCG00000013586;ENSSSCG00000015619;ENSSSCG00000001753;ENSSSCG00000006958;ENSSSCG00000023854;ENSSSCG00000030071;…
	SCG00000012250;ENSSSCG00000016433;ENSSSCG00000014395;ENSSSCG00000010796;ENSSSCG00000003371;ENSSSCG00000012380;ENSSSCG00000021286;ENSSSCG00000025204;ENSSSCG00000003330;ENSSSCG00000000685;ENSSSCG00000021991;ENSSSCG00000008468;ENSSSCG00000007348;ENSSSCG00000026527;ENSSSCG00000007989;ENSSSCG00000004135;ENSSSCG00000021837;ENSSSCG00000000672;ENSSSCG00000013378;ENSSSCG00000003565;ENSSSCG00000027628;ENSS…
conservative_8_244039	ENSSSCG00000016069;ENSSSCG00000003748;ENSSSCG00000017994;ENSSSCG00000011343;ENSSSCG00000027669;ENSSSCG00000027118;ENSSSCG00000000720;ENSSSCG00000004644;ENSSSCG00000023751;ENSSSCG00000023598;ENSSSCG00000016720;ENSSSCG00000015582;ENSSSCG00000003606;ENSSSCG00000003396;ENSSSCG00000009425;ENSSSCG00000030520;ENSSSCG00000004899;ENSSSCG00000024736;ENSSSCG00000023383;ENSSSCG00000021078;ENSSSCG00000022958;…
conservative_8_245564	ENSSSCG00000008950;ENSSSCG00000024047;ENSSSCG00000013864;ENSSSCG00000022090;ENSSSCG00000011953;ENSSSCG00000016772;ENSSSCG00000021138;ENSSSCG00000012619
conservative_8_246485	ENSSSCG00000005012;ENSSSCG00000005425;ENSSSCG00000012988;ENSSSCG00000004852;ENSSSCG00000009855;ENSSSCG00000007940;ENSSSCG00000017158;ENSSSCG00000012657;ENSSSCG00000009655;ENSSSCG00000026591;ENSSSCG00000027890;ENSSSCG00000021203;ENSSSCG00000003234;ENSSSCG00000028030;ENSSSCG00000014322;ENSSSCG00000009687;ENSSSCG00000008336;ENSSSCG00000020957;ENSSSCG00000001664;ENSSSCG00000015177;ENSSSCG00000007798;…
	SCG00000029900;ENSSSCG00000011657;ENSSSCG00000013385;ENSSSCG00000024778;ENSSSCG00000003476;ENSSSCG00000001588;ENSSSCG00000012890;ENSSSCG00000001537;ENSSSCG00000014999;ENSSSCG00000020913;ENSSSCG00000006552;ENSSSCG00000012066;ENSSSCG00000011729;ENSSSCG00000015607;ENSSSCG00000014367;ENSSSCG00000026260;ENSSSCG00000022901;ENSSSCG00000005944;ENSSSCG00000024122;ENSSSCG00000000982;ENSSSCG00000023636;ENSS…
conservative_8_246491	ENSSSCG00000029109;ENSSSCG00000012835;ENSSSCG00000028731;ENSSSCG00000013388;ENSSSCG00000002551;ENSSSCG00000007162;ENSSSCG00000028536;ENSSSCG00000026197;ENSSSCG00000003282;ENSSSCG00000010772;ENSSSCG00000003329;ENSSSCG00000027464;ENSSSCG00000013653;ENSSSCG00000003279;ENSSSCG00000008205;ENSSSCG00000027776;ENSSSCG00000014274;ENSSSCG00000004019;ENSSSCG00000003159;ENSSSCG00000006725;ENSSSCG00000005224;…
conservative_8_246634	ENSSSCG00000016553;ENSSSCG00000017862;ENSSSCG00000003284;ENSSSCG00000016566;ENSSSCG00000013299;ENSSSCG00000007705;ENSSSCG00000014396;ENSSSCG00000009974;ENSSSCG00000016972;ENSSSCG00000016606;ENSSSCG00000009842;ENSSSCG00000012959;ENSSSCG00000023602;ENSSSCG00000026199;ENSSSCG00000006875;ENSSSCG00000030052;ENSSSCG00000003506;ENSSSCG00000029847;ENSSSCG00000027149;ENSSSCG00000027795;ENSSSCG00000004890;…
conservative_8_246635	ENSSSCG00000005626;ENSSSCG00000013693;ENSSSCG00000003987;ENSSSCG00000001441;ENSSSCG00000001393;ENSSSCG00000021311;ENSSSCG00000029875;ENSSSCG00000023811;ENSSSCG00000013422;ENSSSCG00000002680;ENSSSCG00000000647;ENSSSCG00000025023;ENSSSCG00000015335;ENSSSCG00000023899;ENSSSCG00000021040;ENSSSCG00000009977;ENSSSCG00000010306;ENSSSCG00000010297;ENSSSCG00000017379;ENSSSCG00000010170;ENSSSCG00000009877;…
conservative_8_246724	ENSSSCG00000017433;ENSSSCG00000002032;ENSSSCG00000029248;ENSSSCG00000028599;ENSSSCG00000015494;ENSSSCG00000005719;ENSSSCG00000000274;ENSSSCG00000010776;ENSSSCG00000002774;ENSSSCG00000013377;ENSSSCG00000029691;ENSSSCG00000003749;ENSSSCG00000001898;ENSSSCG00000005309;ENSSSCG00000028542;ENSSSCG00000000312;ENSSSCG00000021486;ENSSSCG00000030649;ENSSSCG00000024089;ENSSSCG00000030613;ENSSSCG00000007432;…
	SCG00000021562;ENSSSCG00000022910;ENSSSCG00000017197;ENSSSCG00000029236;ENSSSCG00000005724;ENSSSCG00000027115;ENSSSCG00000026595;ENSSSCG00000015015;ENSSSCG00000000975;ENSSSCG00000029231;ENSSSCG00000025023;ENSSSCG00000025672;ENSSSCG00000007342;ENSSSCG00000015335;ENSSSCG00000028039;ENSSSCG00000013805;ENSSSCG00000003778;ENSSSCG00000027251;ENSSSCG00000013360;ENSSSCG00000028797;ENSSSCG00000013105;ENSS…
conservative_8_246807	ENSSSCG00000024927;ENSSSCG00000005845;ENSSSCG00000005997;ENSSSCG00000007439;ENSSSCG00000000016;ENSSSCG00000025748;ENSSSCG00000026670;ENSSSCG00000012676;ENSSSCG00000006878;ENSSSCG00000007993;ENSSSCG00000014356;ENSSSCG00000012864;ENSSSCG00000003459;ENSSSCG00000007084;ENSSSCG00000002852;ENSSSCG00000002972;ENSSSCG00000015747;ENSSSCG00000013767;ENSSSCG00000009638;ENSSSCG00000029752;ENSSSCG00000024765;…
	SCG00000003266;ENSSSCG00000007077;ENSSSCG00000016605;ENSSSCG00000027764;ENSSSCG00000000277;ENSSSCG00000002777;ENSSSCG00000003885;ENSSSCG00000010223;ENSSSCG00000027596;ENSSSCG00000002960;ENSSSCG00000030592;ENSSSCG00000003479;ENSSSCG00000006383;ENSSSCG00000024854;ENSSSCG00000011415;ENSSSCG00000025086;ENSSSCG00000002392;ENSSSCG00000000333;ENSSSCG00000024973;ENSSSCG00000025688;ENSSSCG00000021913;ENSS…
	0000020989;ENSSSCG00000023050;ENSSSCG00000024899;ENSSSCG00000028994;ENSSSCG00000000031;ENSSSCG00000024721;ENSSSCG00000004910;ENSSSCG00000011440;ENSSSCG00000005916;ENSSSCG00000000924;ENSSSCG00000029502;ENSSSCG00000005031;ENSSSCG00000024531;ENSSSCG00000013900;ENSSSCG00000003039;ENSSSCG00000008241;ENSSSCG00000013940;ENSSSCG00000007804;ENSSSCG00000006603;ENSSSCG00000028706;ENSSSCG00000016531;ENSSSCG0…
conservative_8_246876	ENSSSCG00000003113;ENSSSCG00000010281;ENSSSCG00000005734;ENSSSCG00000004728;ENSSSCG00000024514;ENSSSCG00000013662;ENSSSCG00000010739;ENSSSCG00000023467;ENSSSCG00000008187;ENSSSCG00000005586;ENSSSCG00000012850;ENSSSCG00000000368;ENSSSCG00000017246;ENSSSCG00000029627;ENSSSCG00000022416;ENSSSCG00000010541;ENSSSCG00000024344;ENSSSCG00000010986;ENSSSCG00000004701;ENSSSCG00000012753;ENSSSCG00000023629;…
	SCG00000029069;ENSSSCG00000015413;ENSSSCG00000029977;ENSSSCG00000005943;ENSSSCG00000006725;ENSSSCG00000017499;ENSSSCG00000004737;ENSSSCG00000028059;ENSSSCG00000013395;ENSSSCG00000015009;ENSSSCG00000026124;ENSSSCG00000027573;ENSSSCG00000010052;ENSSSCG00000015866;ENSSSCG00000022889;ENSSSCG00000006078;ENSSSCG00000028452;ENSSSCG00000010588;ENSSSCG00000022963;ENSSSCG00000027222;ENSSSCG00000012970;ENSS…
	0000010897;ENSSSCG00000016343;ENSSSCG00000020932;ENSSSCG00000027805;ENSSSCG00000028518;ENSSSCG00000007497;ENSSSCG00000004146;ENSSSCG00000001920;ENSSSCG00000015048;ENSSSCG00000000136;ENSSSCG00000017167;ENSSSCG00000006149;ENSSSCG00000026792;ENSSSCG00000006800;ENSSSCG00000023445;ENSSSCG00000022763;ENSSSCG00000030137;ENSSSCG00000005719;ENSSSCG00000011492;ENSSSCG00000000274;ENSSSCG00000010776;ENSSSCG0…
conservative_8_248293	ENSSSCG00000001455;ENSSSCG00000027436;ENSSSCG00000023061;ENSSSCG00000007105;ENSSSCG00000002781;ENSSSCG00000026662;ENSSSCG00000007901;ENSSSCG00000001231;ENSSSCG00000005836;ENSSSCG00000015536;ENSSSCG00000029188;ENSSSCG00000021243;ENSSSCG00000008267;ENSSSCG00000027452;ENSSSCG00000009492;ENSSSCG00000003115;ENSSSCG00000012216;ENSSSCG00000012394;ENSSSCG00000001597;ENSSSCG00000013346;ENSSSCG00000004870;…
conservative_8_248880	ENSSSCG00000027208;ENSSSCG00000016868;ENSSSCG00000027689;ENSSSCG00000014865;ENSSSCG00000023522;ENSSSCG00000005909;ENSSSCG00000023233;ENSSSCG00000014730;ENSSSCG00000007256;ENSSSCG00000011515;ENSSSCG00000022420;ENSSSCG00000026572;ENSSSCG00000015272;ENSSSCG00000014817;ENSSSCG00000002137;ENSSSCG00000007030;ENSSSCG00000010142;ENSSSCG00000030849;ENSSSCG00000026311;ENSSSCG00000024816;ENSSSCG00000021153;…
	SCG00000026765;ENSSSCG00000002345;ENSSSCG00000028018;ENSSSCG00000026926;ENSSSCG00000023527;ENSSSCG00000030700;ENSSSCG00000027207;ENSSSCG00000003068;ENSSSCG00000000183;ENSSSCG00000028974;ENSSSCG00000008804;ENSSSCG00000028366;ENSSSCG00000016740;ENSSSCG00000023820;ENSSSCG00000025840;ENSSSCG00000021319;ENSSSCG00000021324;ENSSSCG00000010771;ENSSSCG00000024794;ENSSSCG00000026000;ENSSSCG00000011280;ENSS…
conservative_8_249100	ENSSSCG00000003047;ENSSSCG00000024098;ENSSSCG00000017109;ENSSSCG00000009568;ENSSSCG00000008991;ENSSSCG00000003332;ENSSSCG00000030843;ENSSSCG00000017522;ENSSSCG00000003586;ENSSSCG00000027986;ENSSSCG00000005846;ENSSSCG00000017009;ENSSSCG00000008722;ENSSSCG00000003845;ENSSSCG00000000263;ENSSSCG00000017335;ENSSSCG00000009870;ENSSSCG00000017051;ENSSSCG00000008709;ENSSSCG00000007679;ENSSSCG00000013063;…
conservative_8_249166	ENSSSCG00000022224;ENSSSCG00000016793;ENSSSCG00000000400;ENSSSCG00000024843;ENSSSCG00000011553;ENSSSCG00000025299;ENSSSCG00000024155;ENSSSCG00000003565;ENSSSCG00000024954;ENSSSCG00000009836;ENSSSCG00000014179;ENSSSCG00000022906;ENSSSCG00000021837;ENSSSCG00000016600;ENSSSCG00000027019;ENSSSCG00000013043;ENSSSCG00000021110;ENSSSCG00000021465;ENSSSCG00000016340;ENSSSCG00000008468;ENSSSCG00000010796;…
	SCG00000007719;ENSSSCG00000012402;ENSSSCG00000028802;ENSSSCG00000023658;ENSSSCG00000001900;ENSSSCG00000007106;ENSSSCG00000020719;ENSSSCG00000020803;ENSSSCG00000002014;ENSSSCG00000022149;ENSSSCG00000007454;ENSSSCG00000016290;ENSSSCG00000016228;ENSSSCG00000023501;ENSSSCG00000013461;ENSSSCG00000024176;ENSSSCG00000026274;ENSSSCG00000007345;ENSSSCG00000003318;ENSSSCG00000014051;ENSSSCG00000025105;ENSS…
	0000025663;ENSSSCG00000000080;ENSSSCG00000006308;ENSSSCG00000015742;ENSSSCG00000000853;ENSSSCG00000005662;ENSSSCG00000020941;ENSSSCG00000028104;ENSSSCG00000011108;ENSSSCG00000024070;ENSSSCG00000007249;ENSSSCG00000015756;ENSSSCG00000005852;ENSSSCG00000002329;ENSSSCG00000002776;ENSSSCG00000013497;ENSSSCG00000029890;ENSSSCG00000011854;ENSSSCG00000028324;ENSSSCG00000011721;ENSSSCG00000022988;ENSSSCG0…
	008546;ENSSSCG00000014852;ENSSSCG00000022318;ENSSSCG00000007511;ENSSSCG00000004758;ENSSSCG00000014307;ENSSSCG00000012754;ENSSSCG00000021314;ENSSSCG00000001901;ENSSSCG00000007116;ENSSSCG00000007382;ENSSSCG00000008765;ENSSSCG00000003432;ENSSSCG00000011488;ENSSSCG00000014622;ENSSSCG00000028620;ENSSSCG00000024418;ENSSSCG00000015997;ENSSSCG00000009251;ENSSSCG00000011070;ENSSSCG00000010027;ENSSSCG00000…
conservative_8_249253	ENSSSCG00000022310;ENSSSCG00000004017;ENSSSCG00000017499;ENSSSCG00000010884;ENSSSCG00000028278;ENSSSCG00000004737;ENSSSCG00000029069;ENSSSCG00000010968;ENSSSCG00000003055;ENSSSCG00000008945;ENSSSCG00000028338;ENSSSCG00000023462;ENSSSCG00000012967;ENSSSCG00000028054;ENSSSCG00000011860;ENSSSCG00000021596;ENSSSCG00000017484;ENSSSCG00000013919;ENSSSCG00000001082;ENSSSCG00000028881;ENSSSCG00000011635;…
	SCG00000001372;ENSSSCG00000027629;ENSSSCG00000012841;ENSSSCG00000007030;ENSSSCG00000015558;ENSSSCG00000001729;ENSSSCG00000029917;ENSSSCG00000015701;ENSSSCG00000022557;ENSSSCG00000012276;ENSSSCG00000026089;ENSSSCG00000014817;ENSSSCG00000028762;ENSSSCG00000010823;ENSSSCG00000008966;ENSSSCG00000007772;ENSSSCG00000030343;ENSSSCG00000030301;ENSSSCG00000004194;ENSSSCG00000028896;ENSSSCG00000030293;ENSS…
conservative_8_249343	ENSSSCG00000013870;ENSSSCG00000030877;ENSSSCG00000014255;ENSSSCG00000008418;ENSSSCG00000003233;ENSSSCG00000024752;ENSSSCG00000004244;ENSSSCG00000022651;ENSSSCG00000013749;ENSSSCG00000008763;ENSSSCG00000025703;ENSSSCG00000015268;ENSSSCG00000007920;ENSSSCG00000013584;ENSSSCG00000026569;ENSSSCG00000017419;ENSSSCG00000020916;ENSSSCG00000022554;ENSSSCG00000007526;ENSSSCG00000022519;ENSSSCG00000008176;…
	SCG00000010536;ENSSSCG00000005169;ENSSSCG00000021852;ENSSSCG00000013262;ENSSSCG00000006762;ENSSSCG00000011867;ENSSSCG00000010600;ENSSSCG00000017143;ENSSSCG00000012275;ENSSSCG00000010567;ENSSSCG00000008355;ENSSSCG00000027324;ENSSSCG00000029554;ENSSSCG00000021097;ENSSSCG00000026632;ENSSSCG00000021005;ENSSSCG00000024594;ENSSSCG00000022082;ENSSSCG00000021610;ENSSSCG00000007943;ENSSSCG00000027016;ENSS…
	0000002412;ENSSSCG00000025712;ENSSSCG00000023571;ENSSSCG00000005324;ENSSSCG00000006460;ENSSSCG00000003192;ENSSSCG00000003849;ENSSSCG00000008537;ENSSSCG00000003368;ENSSSCG00000021081;ENSSSCG00000021013;ENSSSCG00000010624;ENSSSCG00000017178;ENSSSCG00000012957;ENSSSCG00000000265;ENSSSCG00000017522;ENSSSCG00000016676;ENSSSCG00000027179;ENSSSCG00000010907;ENSSSCG00000021106;ENSSSCG00000006701;ENSSSCG0…
conservative_8_250121	ENSSSCG00000007554
conservative_8_251050	ENSSSCG00000011705;ENSSSCG00000014019;ENSSSCG00000006453;ENSSSCG00000014396;ENSSSCG00000014414;ENSSSCG00000010652;ENSSSCG00000014986;ENSSSCG00000003284;ENSSSCG00000029322;ENSSSCG00000025723;ENSSSCG00000011928;ENSSSCG00000028353;ENSSSCG00000009052;ENSSSCG00000017392;ENSSSCG00000006791;ENSSSCG00000010717;ENSSSCG00000025728;ENSSSCG00000005750;ENSSSCG00000024638;ENSSSCG00000027542;ENSSSCG00000014535;…
	SCG00000017794;ENSSSCG00000006478;ENSSSCG00000002258;ENSSSCG00000029988;ENSSSCG00000016373;ENSSSCG00000021922;ENSSSCG00000009521;ENSSSCG00000003913;ENSSSCG00000028746;ENSSSCG00000017165;ENSSSCG00000027897;ENSSSCG00000014445;ENSSSCG00000009011;ENSSSCG00000029061;ENSSSCG00000026417;ENSSSCG00000010728;ENSSSCG00000027528;ENSSSCG00000013665;ENSSSCG00000017894;ENSSSCG00000026852;ENSSSCG00000029201;ENSS…
	0000014037;ENSSSCG00000005753;ENSSSCG00000003257;ENSSSCG00000006837;ENSSSCG00000004702;ENSSSCG00000030642;ENSSSCG00000021886;ENSSSCG00000006520;ENSSSCG00000017905;ENSSSCG00000013082;ENSSSCG00000006089;ENSSSCG00000027778;ENSSSCG00000023483;ENSSSCG00000006718;ENSSSCG00000029148;ENSSSCG00000006955;ENSSSCG00000022153;ENSSSCG00000030559;ENSSSCG00000003461;ENSSSCG00000023573;ENSSSCG00000016603;ENSSSCG0…
conservative_9_251364	ENSSSCG00000000633;ENSSSCG00000022226;ENSSSCG00000021703;ENSSSCG00000022081;ENSSSCG00000003590;ENSSSCG00000015099;ENSSSCG00000024403;ENSSSCG00000016617;ENSSSCG00000013804;ENSSSCG00000012084;ENSSSCG00000030132;ENSSSCG00000003843;ENSSSCG00000001944;ENSSSCG00000011756;ENSSSCG00000004629;ENSSSCG00000016848;ENSSSCG00000008646;ENSSSCG00000022936;ENSSSCG00000007162;ENSSSCG00000017422;ENSSSCG00000029109;…
	SCG00000013888;ENSSSCG00000013517;ENSSSCG00000017112;ENSSSCG00000005129;ENSSSCG00000003797;ENSSSCG00000023516;ENSSSCG00000030328;ENSSSCG00000025845;ENSSSCG00000017537;ENSSSCG00000016959;ENSSSCG00000007484;ENSSSCG00000023417;ENSSSCG00000005445;ENSSSCG00000024872;ENSSSCG00000024127;ENSSSCG00000025330;ENSSSCG00000016417;ENSSSCG00000001773;ENSSSCG00000010203;ENSSSCG00000005030;ENSSSCG00000007995;ENSS…
[truncated: 680 more rows]
