# Supplementary material for: Exploration of miRNA and mRNA Profiles in Fresh and Frozen-Thawed Boar Sperm by Transcriptome and Small RNA Sequencing
Source: Int J Mol Sci. 2019 Feb 13;20(4):802. doi: 10.3390/ijms20040802 (PMC6413023; doi:10.3390/ijms20040802)
Supplement: Supplementary file 1 [file ijms-20-00802-s001.zip › Supplementary material/Table S6. GO terms of the predicated targets of differentially expressed miRNAs in fresh and frozen-thawed boar sperm.xlsx]

## Sheet: Table S4 miRNA target GO_term
Table S4.GO terms of the predicated targets of differentially expressed miRNAs in fresh and frozen-thawed boar sperm
#GO_classify1	GO_classify2	All Unigene	DEG Unigene
#Total_gene		19970	18140
cellular component	extracellular region	2210	2052
cellular component	collagen trimer	141	140
cellular component	cell	16600	15130
cellular component	nucleoid	54	45
cellular component	membrane	9216	8501
cellular component	virion	29	23
cellular component	cell junction	983	911
cellular component	extracellular matrix	809	784
cellular component	membrane-enclosed lumen	1574	1433
cellular component	macromolecular complex	5681	5086
cellular component	organelle	12831	11637
cellular component	extracellular matrix part	223	218
cellular component	extracellular region part	2200	2117
cellular component	organelle part	7814	7054
cellular component	virion part	24	21
cellular component	membrane part	6586	6099
cellular component	synapse part	420	379
cellular component	cell part	16976	15494
cellular component	synapse	614	556
molecular function	protein binding transcription factor activity	464	437
molecular function	nucleic acid binding transcription factor activity	941	911
molecular function	catalytic activity	6999	6335
molecular function	receptor activity	2172	2069
molecular function	guanyl-nucleotide exchange factor activity	269	251
molecular function	structural molecule activity	598	528
molecular function	transporter activity	1442	1316
molecular function	binding	13309	12191
molecular function	electron carrier activity	151	137
molecular function	morphogen activity	1	1
molecular function	antioxidant activity	74	60
molecular function	channel regulator activity	79	72
molecular function	metallochaperone activity	6	6
molecular function	enzyme regulator activity	872	776
molecular function	receptor regulator activity	42	38
molecular function	protein tag	3	3
molecular function	chemoattractant activity	37	31
molecular function	translation regulator activity	25	20
molecular function	chemorepellent activity	10	6
molecular function	molecular transducer activity	2256	2140
biological process	reproduction	845	754
biological process	cell killing	25	24
biological process	immune system process	2076	1923
biological process	metabolic process	11138	10152
biological process	cellular process	16204	14857
biological process	reproductive process	1212	1117
biological process	biological adhesion	1036	984
biological process	signaling	5035	4684
biological process	multicellular organismal process	8492	7943
biological process	developmental process	8095	7578
biological process	growth	355	336
biological process	locomotion	1445	1341
biological process	single-organism process	15370	14185
biological process	biological phase	39	37
biological process	hormone secretion	58	55
biological process	rhythmic process	165	158
biological process	response to stimulus	9937	9256
biological process	localization	6568	6045
biological process	multi-organism process	1413	1284
biological process	biological regulation	13349	12331
biological process	cellular component organization or biogenesis	6004	5540
biological process	cell aggregation	28	28
