# Supplementary material for: Exploration of miRNA and mRNA Profiles in Fresh and Frozen-Thawed Boar Sperm by Transcriptome and Small RNA Sequencing
Source: Int J Mol Sci. 2019 Feb 13;20(4):802. doi: 10.3390/ijms20040802 (PMC6413023; doi:10.3390/ijms20040802)
Supplement: Supplementary file 1 [file ijms-20-00802-s001.zip › Supplementary material/Table S7. KEGG pathways of the predicated targets of differentially expressed miRNAs in fresh and frozen-thawed boar sperm.xlsx]

## Sheet: Sheet1
Table S5.KEGG pathways of the predicated targets of differentially expressed miRNAs in fresh and frozen-thawed boar sperm
#pathway	pathway_id	Gene_number	Gene_id	KOs
NF-kappa B signaling pathway	ko04064	3	ENSSSCG00000010965;ENSSSCG00000010966;ENSSSCG00000000755	K16062+K05512+K16072
Melanoma	ko05218	29	ENSSSCG00000030560;ENSSSCG00000012871;ENSSSCG00000000724;ENSSSCG00000012870;ENSSSCG00000004812;ENSSSCG00000029028;ENSSSCG00000012872;ENSSSCG00000028383;ENSSSCG00000009253;ENSSSCG00000022833;ENSSSCG00000029017;ENSSSCG00000009609;ENSSSCG00000024862;ENSSSCG00000024954;ENSSSCG00000010567;ENSSSCG00000011512;ENSSSCG00000016878;ENSSSCG00000011514;ENSSSCG00000003140;ENSSSCG00000006980;ENSSSCG00000016997;…	K05087+K04358+K04358+K04358+K05087+K04358+K04358+K04358+K04358+K04358+K04358+K04358+K04358+K18496+K04358+K09455+K04358+K09455+K04358+K04358+K04358+K04358+K05460+K04358+K09455+K04358+K04358+K04358+K18497
Transcriptional misregulation in cancer	ko05202	100	ENSSSCG00000008645;ENSSSCG00000008618;ENSSSCG00000014149;ENSSSCG00000012262;ENSSSCG00000011810;ENSSSCG00000013316;ENSSSCG00000015237;ENSSSCG00000017379;ENSSSCG00000013457;ENSSSCG00000001650;ENSSSCG00000013743;ENSSSCG00000010472;ENSSSCG00000024152;ENSSSCG00000008029;ENSSSCG00000017466;ENSSSCG00000001710;ENSSSCG00000013534;ENSSSCG00000024549;ENSSSCG00000018039;ENSSSCG00000030062;ENSSSCG00000028739;…	K17693+K09109+K04454+K11447+K15618+K09234+K09436+K15592+K11427+K06056+K15604+K08024+K03211+K15621+K04182+K09278+K15187+K15604+K04650+K09383+K10048+K15618+K05090+K09340+K15619+K09431+K13105+K06461+K02211+K10138+K11424+K01343+K05069+K04459+K04387+K14970+K03211+K14242+K08559+K15184+K06532+K05090+K09278+K02211+K06622+K10048+K15605+K05069+K15619+K15188+K15187+K15184+K09383+K15615+K14651+K15612+K02583+…
Porphyrin and chlorophyll metabolism	ko00860	18	ENSSSCG00000003922;ENSSSCG00000018023;ENSSSCG00000018025;ENSSSCG00000011437;ENSSSCG00000010742;ENSSSCG00000021067;ENSSSCG00000011978;ENSSSCG00000009932;ENSSSCG00000012111;ENSSSCG00000010541;ENSSSCG00000015108;ENSSSCG00000006361;ENSSSCG00000012347;ENSSSCG00000025046;ENSSSCG00000004541;ENSSSCG00000016756;ENSSSCG00000025468;ENSSSCG00000011700	K01599+K02257+K02257+K00643+K01719+K05901+K00228+K00798+K01764+K02259+K01749+K00231+K00643+K02257+K01772+K00214+K13624+K13624
HTLV-I infection	ko05166	83	ENSSSCG00000010775;ENSSSCG00000029578;ENSSSCG00000021815;ENSSSCG00000012916;ENSSSCG00000010301;ENSSSCG00000030222;ENSSSCG00000012068;ENSSSCG00000007606;ENSSSCG00000026631;ENSSSCG00000016918;ENSSSCG00000028041;ENSSSCG00000005478;ENSSSCG00000008727;ENSSSCG00000009814;ENSSSCG00000013915;ENSSSCG00000007477;ENSSSCG00000017118;ENSSSCG00000012967;ENSSSCG00000024813;ENSSSCG00000014336;ENSSSCG00000003216;…	K09341+K17333+K05074+K03505+K04348+K03354+K02678+K08874+K05863+K04416+K16334+K02326+K09341+K03352+K15309+K17332+K11126+K04502+K04421+K09203+K02327+K05862+K00787+K15307+K06271+K05770+K03349+K15308+K04348+K15308+K02678+K06271+K02325+K05863+K15304+K15310+K08057+K03504+K09421+K03504+K11304+K17334+K16333+K06724+K05863+K06271+K03355+K09032+K06640+K09420+K03357+K03350+K02328+K06271+K03348+K05068+K02180+…
Nicotinate and nicotinamide metabolism	ko00760	22	ENSSSCG00000025409;ENSSSCG00000008607;ENSSSCG00000028210;ENSSSCG00000004291;ENSSSCG00000027454;ENSSSCG00000012859;ENSSSCG00000003662;ENSSSCG00000028106;ENSSSCG00000018052;ENSSSCG00000022912;ENSSSCG00000010594;ENSSSCG00000016877;ENSSSCG00000015435;ENSSSCG00000015557;ENSSSCG00000020669;ENSSSCG00000003400;ENSSSCG00000030661;ENSSSCG00000026073;ENSSSCG00000002135;ENSSSCG00000030007;ENSSSCG00000015054;…	K10524+K01081+K01081+K01081+K00767+K01950+K01081+K01950+K01081+K01081+K01081+K00323+K03462+K06210+K06210+K06210+K06210+K06210+K03783+K01950+K00541+K10524
Cell cycle	ko04110	32	ENSSSCG00000013411;ENSSSCG00000027251;ENSSSCG00000016489;ENSSSCG00000011624;ENSSSCG00000006864;ENSSSCG00000006274;ENSSSCG00000006014;ENSSSCG00000013643;ENSSSCG00000017471;ENSSSCG00000003861;ENSSSCG00000027557;ENSSSCG00000006273;ENSSSCG00000025488;ENSSSCG00000022823;ENSSSCG00000029750;ENSSSCG00000028601;ENSSSCG00000004466;ENSSSCG00000026809;ENSSSCG00000014147;ENSSSCG00000022750;ENSSSCG00000015668;…	K06632+K02214+K06632+K02540+K06639+K06642+K06670+K06623+K02213+K02603+K06639+K02212+K02541+K02209+K02603+K06671+K08866+K09392+K06634+K02607+K02606+K06671+K06628+K06629+K06671+K02202+K02605+K02604+K02607+K02608+K02202+K02604
Platelet activation	ko04611	18	ENSSSCG00000026365;ENSSSCG00000014792;ENSSSCG00000013041;ENSSSCG00000003276;ENSSSCG00000016504;ENSSSCG00000022405;ENSSSCG00000017872;ENSSSCG00000026602;ENSSSCG00000022820;ENSSSCG00000028901;ENSSSCG00000000712;ENSSSCG00000011721;ENSSSCG00000030156;ENSSSCG00000016503;ENSSSCG00000004727;ENSSSCG00000023883;ENSSSCG00000008997;ENSSSCG00000011713	K06264+K16059+K17084+K06264+K01832+K05215+K05215+K04263+K08512+K03903+K03900+K04270+K17704+K01832+K08508+K03904+K03904+K04298
Taste transduction	ko04742	13	ENSSSCG00000001523;ENSSSCG00000007462;ENSSSCG00000028394;ENSSSCG00000016458;ENSSSCG00000016457;ENSSSCG00000016433;ENSSSCG00000028945;ENSSSCG00000003382;ENSSSCG00000000631;ENSSSCG00000021525;ENSSSCG00000028554;ENSSSCG00000016467;ENSSSCG00000021954	K04607+K04885+K08474+K08474+K08474+K08474+K08474+K04624+K08474+K08474+K08474+K08474+K08474
Protein digestion and absorption	ko04974	53	ENSSSCG00000009513;ENSSSCG00000029574;ENSSSCG00000002032;ENSSSCG00000003069;ENSSSCG00000016557;ENSSSCG00000012651;ENSSSCG00000009413;ENSSSCG00000029567;ENSSSCG00000004274;ENSSSCG00000021524;ENSSSCG00000025423;ENSSSCG00000022506;ENSSSCG00000013092;ENSSSCG00000004484;ENSSSCG00000010256;ENSSSCG00000029323;ENSSSCG00000010607;ENSSSCG00000005997;ENSSSCG00000028846;ENSSSCG00000021131;ENSSSCG00000027331;…	K14206+K06519+K13781+K04945+K08779+K14208+K01300+K05849+K08131+K08135+K04916+K06238+K06002+K08132+K16617+K04897+K07603+K08133+K06823+K07603+K06238+K01346+K16630+K14207+K14207+K08131+K06238+K06002+K06823+K09632+K14210+K13868+K06238+K13867+K06002+K05612+K16629+K08606+K08135+K08135+K08187+K01285+K06519+K01395+K16628+K01298+K01298+K05006+K09708+K01278+K05849+K08132+K05849
Folate biosynthesis	ko00790	10	ENSSSCG00000005626;ENSSSCG00000008309;ENSSSCG00000029508;ENSSSCG00000014125;ENSSSCG00000026431;ENSSSCG00000016284;ENSSSCG00000028816;ENSSSCG00000015040;ENSSSCG00000006227;ENSSSCG00000024181	K01930+K00072+K00357+K00287+K01077+K01077+K01077+K01737+K01307+K01077
Insulin secretion	ko04911	21	ENSSSCG00000003698;ENSSSCG00000013892;ENSSSCG00000001589;ENSSSCG00000002892;ENSSSCG00000006542;ENSSSCG00000017005;ENSSSCG00000022672;ENSSSCG00000015959;ENSSSCG00000026330;ENSSSCG00000016672;ENSSSCG00000025432;ENSSSCG00000011761;ENSSSCG00000015401;ENSSSCG00000012661;ENSSSCG00000015895;ENSSSCG00000021446;ENSSSCG00000013897;ENSSSCG00000029240;ENSSSCG00000029131;ENSSSCG00000026985;ENSSSCG00000026756	K05262+K04942+K04581+K04325+K04944+K04937+K04979+K04351+K05258+K04587+K04587+K04938+K16882+K08424+K05259+K04351+K07882+K04939+K05274+K18211+K15297
Viral myocarditis	ko05416	69	ENSSSCG00000015664;ENSSSCG00000001341;ENSSSCG00000005706;ENSSSCG00000030255;ENSSSCG00000021944;ENSSSCG00000030999;ENSSSCG00000010271;ENSSSCG00000021006;ENSSSCG00000007585;ENSSSCG00000002029;ENSSSCG00000003460;ENSSSCG00000016480;ENSSSCG00000009281;ENSSSCG00000024161;ENSSSCG00000007797;ENSSSCG00000021378;ENSSSCG00000001457;ENSSSCG00000001455;ENSSSCG00000000769;ENSSSCG00000012873;ENSSSCG00000025133;…	K04006+K06751+K06619+K03260+K07860+K17751+K07818+K06856+K05692+K17751+K04399+K10785+K12564+K06751+K05718+K06751+K06752+K06752+K04726+K04503+K06464+K04392+K06752+K08887+K06751+K10785+K03260+K10785+K06265+K06752+K05413+K06470+K06470+K06752+K06751+K03161+K04398+K06752+K04398+K06752+K05703+K10366+K05412+K12565+K06752+K10784+K06490+K06751+K06278+K10785+K03260+K10784+K12566+K10785+K03160+K10784+K12563+…
Fructose and mannose metabolism	ko00051	3	ENSSSCG00000008556;ENSSSCG00000027169;ENSSSCG00000004679	K00846+K18334+K00008
Base excision repair	ko03410	19	ENSSSCG00000015771;ENSSSCG00000023033;ENSSSCG00000012348;ENSSSCG00000023660;ENSSSCG00000003919;ENSSSCG00000007982;ENSSSCG00000003055;ENSSSCG00000002137;ENSSSCG00000000847;ENSSSCG00000001882;ENSSSCG00000011549;ENSSSCG00000008039;ENSSSCG00000024770;ENSSSCG00000021313;ENSSSCG00000024221;ENSSSCG00000028699;ENSSSCG00000009574;ENSSSCG00000002143;ENSSSCG00000022957	K10569+K10798+K10772+K10798+K03575+K03652+K10803+K10771+K03649+K10567+K03660+K10773+K10776+K10776+K10800+K10568+K10798+K10798+K10798
GABAergic synapse	ko04727	13	ENSSSCG00000025981;ENSSSCG00000007909;ENSSSCG00000011577;ENSSSCG00000016104;ENSSSCG00000015545;ENSSSCG00000002285;ENSSSCG00000016083;ENSSSCG00000000644;ENSSSCG00000000645;ENSSSCG00000000807;ENSSSCG00000027343;ENSSSCG00000002707;ENSSSCG00000017936	K14992+K13524+K05034+K15374+K01915+K15376+K15375+K08341+K08341+K14990+K08341+K08341+K08341
Thiamine metabolism	ko00730	3	ENSSSCG00000002016;ENSSSCG00000010166;ENSSSCG00000015462	K05307+K06928+K00949
Serotonergic synapse	ko04726	29	ENSSSCG00000024129;ENSSSCG00000024497;ENSSSCG00000013372;ENSSSCG00000024689;ENSSSCG00000017923;ENSSSCG00000015053;ENSSSCG00000017797;ENSSSCG00000011784;ENSSSCG00000025500;ENSSSCG00000004295;ENSSSCG00000017980;ENSSSCG00000010459;ENSSSCG00000005533;ENSSSCG00000000046;ENSSSCG00000004475;ENSSSCG00000023526;ENSSSCG00000016940;ENSSSCG00000017978;ENSSSCG00000023702;ENSSSCG00000025244;ENSSSCG00000004296;…	K07428+K04819+K00502+K04819+K00460+K04819+K05037+K04819+K04153+K04153+K08021+K04163+K00509+K07414+K04153+K08014+K04153+K08022+K07428+K04162+K04153+K04161+K04892+K00502+K04160+K04160+K08014+K04153+K04892
Chemical carcinogenesis	ko05204	62	ENSSSCG00000022566;ENSSSCG00000024213;ENSSSCG00000010549;ENSSSCG00000020969;ENSSSCG00000028107;ENSSSCG00000010488;ENSSSCG00000024627;ENSSSCG00000025786;ENSSSCG00000025630;ENSSSCG00000010546;ENSSSCG00000002627;ENSSSCG00000030074;ENSSSCG00000026298;ENSSSCG00000012901;ENSSSCG00000008935;ENSSSCG00000026798;ENSSSCG00000006325;ENSSSCG00000010487;ENSSSCG00000002623;ENSSSCG00000025226;ENSSSCG00000005663;…	K00799+K00699+K07413+K00699+K00799+K07413+K07412+K00699+K00129+K07413+K00799+K00699+K00129+K00799+K00699+K07413+K00799+K07413+K00799+K00699+K00816+K07409+K04809+K11822+K00121+K00799+K07412+K00129+K13299+K00129+K01253+K00799+K07408+K00699+K01014+K15680+K07412+K00699+K00799+K00699+K00129+K00699+K00799+K00799+K07413+K07424+K00079+K13951+K00816+K00699+K00622+K07415+K00799+K07413+K07424+K00799+K13951+…
Steroid biosynthesis	ko00100	17	ENSSSCG00000028960;ENSSSCG00000013389;ENSSSCG00000026044;ENSSSCG00000013004;ENSSSCG00000021418;ENSSSCG00000021181;ENSSSCG00000017068;ENSSSCG00000015311;ENSSSCG00000000260;ENSSSCG00000023384;ENSSSCG00000012758;ENSSSCG00000020738;ENSSSCG00000021464;ENSSSCG00000005970;ENSSSCG00000027525;ENSSSCG00000028517;ENSSSCG00000008857	K01852+K07419+K00801+K00222+K01852+K00213+K07750+K05917+K00637+K05917+K07748+K01824+K00637+K00511+K09828+K00227+K07750
Hepatitis B	ko05161	10	ENSSSCG00000009664;ENSSSCG00000014996;ENSSSCG00000014216;ENSSSCG00000027776;ENSSSCG00000022413;ENSSSCG00000013243;ENSSSCG00000026940;ENSSSCG00000006807;ENSSSCG00000006806;ENSSSCG00000022631	K05871+K04741+K05409+K10140+K05403+K10140+K04400+K16344+K16344+K16344
beta-Alanine metabolism	ko00410	7	ENSSSCG00000012911;ENSSSCG00000004870;ENSSSCG00000017383;ENSSSCG00000017384;ENSSSCG00000004869;ENSSSCG00000007140;ENSSSCG00000023107	K14755+K08660+K00276+K00276+K05604+K12259+K12259
Other types of O-glycan biosynthesis	ko00514	21	ENSSSCG00000008175;ENSSSCG00000028879;ENSSSCG00000009335;ENSSSCG00000030217;ENSSSCG00000026246;ENSSSCG00000017170;ENSSSCG00000012088;ENSSSCG00000008141;ENSSSCG00000011519;ENSSSCG00000026654;ENSSSCG00000002397;ENSSSCG00000025770;ENSSSCG00000029145;ENSSSCG00000013883;ENSSSCG00000027064;ENSSSCG00000015259;ENSSSCG00000005716;ENSSSCG00000012403;ENSSSCG00000007244;ENSSSCG00000011897;ENSSSCG00000011504	K09674+K13646+K13675+K11703+K10157+K09661+K03691+K00779+K13676+K03691+K00728+K00778+K09666+K11703+K13667+K00735+K00728+K09667+K03691+K13667+K18134
Oxytocin signaling pathway	ko04921	23	ENSSSCG00000007839;ENSSSCG00000015619;ENSSSCG00000006572;ENSSSCG00000003135;ENSSSCG00000000106;ENSSSCG00000007164;ENSSSCG00000023762;ENSSSCG00000021585;ENSSSCG00000002961;ENSSSCG00000005322;ENSSSCG00000016450;ENSSSCG00000012050;ENSSSCG00000025853;ENSSSCG00000028808;ENSSSCG00000025467;ENSSSCG00000023287;ENSSSCG00000023615;ENSSSCG00000011111;ENSSSCG00000027955;ENSSSCG00000010806;ENSSSCG00000025675;…	K08292+K08794+K12323+K05007+K04998+K05243+K04977+K04229+K04961+K12324+K13242+K17901+K12751+K12751+K12751+K12751+K04463+K08794+K08794+K18154+K03234+K12755+K08794
Mucin type O-Glycan biosynthesis	ko00512	29	ENSSSCG00000016430;ENSSSCG00000017172;ENSSSCG00000010185;ENSSSCG00000009705;ENSSSCG00000022671;ENSSSCG00000030178;ENSSSCG00000005379;ENSSSCG00000013403;ENSSSCG00000017072;ENSSSCG00000009738;ENSSSCG00000000718;ENSSSCG00000025548;ENSSSCG00000011195;ENSSSCG00000021805;ENSSSCG00000015907;ENSSSCG00000005277;ENSSSCG00000012602;ENSSSCG00000014874;ENSSSCG00000002306;ENSSSCG00000008524;ENSSSCG00000029710;…	K00710+K03479+K00710+K00710+K00710+K00710+K00710+K00710+K00710+K00710+K00710+K00710+K00710+K00710+K00710+K00727+K09653+K00739+K00710+K00710+K09663+K09662+K00710+K09905+K00731+K00710+K00710+K00710+K00710
Insulin signaling pathway	ko04910	48	ENSSSCG00000002021;ENSSSCG00000014052;ENSSSCG00000012157;ENSSSCG00000026792;ENSSSCG00000029944;ENSSSCG00000013554;ENSSSCG00000025624;ENSSSCG00000007682;ENSSSCG00000022584;ENSSSCG00000003154;ENSSSCG00000017190;ENSSSCG00000017777;ENSSSCG00000016289;ENSSSCG00000013448;ENSSSCG00000010944;ENSSSCG00000021281;ENSSSCG00000014811;ENSSSCG00000013022;ENSSSCG00000017694;ENSSSCG00000011185;ENSSSCG00000022815;…	K07189+K03259+K07190+K04707+K00665+K07196+K07204+K07193+K17453+K00693+K07195+K07192+K03259+K04372+K03841+K07196+K15909+K00688+K11262+K07190+K00688+K00688+K04739+K07189+K05696+K07189+K04739+K00871+K04372+K05695+K03841+K04739+K00871+K06069+K07188+K11262+K07190+K07189+K00693+K06086+K07192+K07190+K03259+K07190+K07189+K07189+K07194+K11262
Galactose metabolism	ko00052	2	ENSSSCG00000008486;ENSSSCG00000024573	K01785+K00704
Inflammatory bowel disease (IBD)	ko05321	32	ENSSSCG00000007817;ENSSSCG00000027479;ENSSSCG00000030957;ENSSSCG00000012981;ENSSSCG00000008157;ENSSSCG00000017517;ENSSSCG00000013894;ENSSSCG00000010885;ENSSSCG00000004156;ENSSSCG00000017403;ENSSSCG00000025960;ENSSSCG00000026524;ENSSSCG00000016057;ENSSSCG00000012300;ENSSSCG00000027918;ENSSSCG00000004856;ENSSSCG00000014281;ENSSSCG00000000482;ENSSSCG00000026427;ENSSSCG00000007816;ENSSSCG00000003801;…	K05071+K04735+K02580+K04735+K05174+K10166+K05063+K10168+K05132+K04692+K11225+K11225+K11220+K10163+K11220+K04446+K05435+K05445+K08534+K05075+K05065+K05494+K04500+K05434+K05064+K04500+K08532+K05173+K11222+K11222+K11222+K11220
Purine metabolism	ko00230	35	ENSSSCG00000013990;ENSSSCG00000024355;ENSSSCG00000023861;ENSSSCG00000022492;ENSSSCG00000001064;ENSSSCG00000012406;ENSSSCG00000029761;ENSSSCG00000008293;ENSSSCG00000026947;ENSSSCG00000022542;ENSSSCG00000000603;ENSSSCG00000025788;ENSSSCG00000001820;ENSSSCG00000009316;ENSSSCG00000005265;ENSSSCG00000008650;ENSSSCG00000006754;ENSSSCG00000002650;ENSSSCG00000002504;ENSSSCG00000003808;ENSSSCG00000029007;…	K00942+K00939+K01952+K01490+K00364+K00942+K07127+K00904+K00364+K18424+K13760+K18424+K01139+K13485+K01487+K01477+K01490+K00759+K00939+K00939+K00759+K13761+K00944+K00939+K12320+K13757+K01514+K13987+K13988+K00939+K01587+K00939+K00856+K13987+K13758
Biosynthesis of amino acids	ko01230	53	ENSSSCG00000012847;ENSSSCG00000014247;ENSSSCG00000016159;ENSSSCG00000005701;ENSSSCG00000012925;ENSSSCG00000006717;ENSSSCG00000010855;ENSSSCG00000010337;ENSSSCG00000002736;ENSSSCG00000023807;ENSSSCG00000017759;ENSSSCG00000029163;ENSSSCG00000005900;ENSSSCG00000008207;ENSSSCG00000021673;ENSSSCG00000024179;ENSSSCG00000012926;ENSSSCG00000023782;ENSSSCG00000007748;ENSSSCG00000023325;ENSSSCG00000002847;…	K00616+K14085+K01948+K01940+K01958+K00058+K00286+K00789+K00815+K01681+K01623+K00826+K00814+K01807+K01948+K11067+K01958+K00030+K01079+K14677+K00814+K17989+K00030+K01681+K00600+K00948+K00600+K12657+K01755+K00948+K00615+K00831+K00826+K00030+K17989+K01647+K01803+K14454+K00789+K00825+K00615+K00789+K00030+K00611+K00927+K00500+K01948+K00500+K01758+K00548+K01783+K01783+K01647
Carbohydrate digestion and absorption	ko04973	16	ENSSSCG00000003341;ENSSSCG00000017365;ENSSSCG00000030013;ENSSSCG00000011735;ENSSSCG00000015925;ENSSSCG00000016487;ENSSSCG00000015105;ENSSSCG00000030453;ENSSSCG00000027787;ENSSSCG00000021108;ENSSSCG00000028277;ENSSSCG00000030140;ENSSSCG00000023098;ENSSSCG00000025216;ENSSSCG00000025300;ENSSSCG00000021417	K04626+K01084+K01229+K01203+K01084+K12047+K08171+K01203+K08143+K01203+K01176+K01176+K01176+K01176+K01176+K01176
Herpes simplex infection	ko05168	71	ENSSSCG00000012793;ENSSSCG00000015644;ENSSSCG00000007644;ENSSSCG00000010187;ENSSSCG00000028572;ENSSSCG00000022737;ENSSSCG00000013551;ENSSSCG00000007362;ENSSSCG00000015123;ENSSSCG00000024771;ENSSSCG00000009906;ENSSSCG00000011251;ENSSSCG00000006954;ENSSSCG00000003588;ENSSSCG00000023879;ENSSSCG00000017983;ENSSSCG00000011127;ENSSSCG00000007655;ENSSSCG00000007720;ENSSSCG00000013397;ENSSSCG00000003718;…	K14966+K07211+K15411+K03130+K02633+K04729+K03990+K12893+K06081+K05842+K12890+K04729+K15410+K12893+K07211+K02633+K14650+K15411+K03121+K02296+K03129+K14966+K06531+K03131+K15412+K11221+K03130+K15409+K05468+K02308+K14840+K10161+K03134+K02207+K12890+K03158+K11674+K06081+K12893+K14284+K12896+K12891+K15410+K04696+K02633+K14284+K15129+K05131+K05477+K14284+K14284+K03129+K14216+K12648+K03133+K14216+K02223+…
RNA transport	ko03013	102	ENSSSCG00000016789;ENSSSCG00000017953;ENSSSCG00000021130;ENSSSCG00000008677;ENSSSCG00000010973;ENSSSCG00000010189;ENSSSCG00000001877;ENSSSCG00000028465;ENSSSCG00000017207;ENSSSCG00000017957;ENSSSCG00000016874;ENSSSCG00000007705;ENSSSCG00000007672;ENSSSCG00000003200;ENSSSCG00000028269;ENSSSCG00000023884;ENSSSCG00000025830;ENSSSCG00000001888;ENSSSCG00000030386;ENSSSCG00000026988;ENSSSCG00000023315;…	K14316+K15516+K03540+K14283+K14525+K14300+K13151+K00784+K14304+K03257+K14322+K14316+K14527+K14306+K01164+K12172+K14309+K14525+K14310+K03242+K13175+K00784+K14530+K14316+K13129+K14314+K14320+K13129+K03240+K14303+K02516+K14292+K14289+K15516+K03248+K03537+K14295+K14289+K03243+K12160+K14296+K13136+K14319+K14316+K03254+K03245+K14523+K14301+K14288+K03680+K14316+K14312+K18644+K03251+K13131+K13133+K14303+…
Metabolism of xenobiotics by cytochrome P450	ko00980	4	ENSSSCG00000012053;ENSSSCG00000003158;ENSSSCG00000003491;ENSSSCG00000002994	K00084+K00078+K15303+K07416
Parkinson's disease	ko05012	29	ENSSSCG00000011393;ENSSSCG00000010128;ENSSSCG00000003506;ENSSSCG00000016599;ENSSSCG00000003385;ENSSSCG00000027165;ENSSSCG00000023379;ENSSSCG00000027150;ENSSSCG00000008267;ENSSSCG00000018033;ENSSSCG00000010088;ENSSSCG00000026205;ENSSSCG00000018084;ENSSSCG00000012270;ENSSSCG00000014235;ENSSSCG00000018091;ENSSSCG00000022945;ENSSSCG00000004032;ENSSSCG00000003334;ENSSSCG00000004317;ENSSSCG00000018092;…	K10698+K04557+K05688+K04243+K05687+K04555+K04553+K08669+K08669+K04551+K04552+K04556+K03880+K03178+K04558+K03883+K05611+K04556+K04554+K10578+K03884+K03881+K04528+K08844+K10575+K03878+K03879+K03882+K03882
Pancreatic secretion	ko04972	19	ENSSSCG00000012875;ENSSSCG00000012769;ENSSSCG00000006935;ENSSSCG00000006933;ENSSSCG00000010325;ENSSSCG00000028069;ENSSSCG00000014255;ENSSSCG00000023501;ENSSSCG00000028359;ENSSSCG00000011681;ENSSSCG00000023084;ENSSSCG00000020834;ENSSSCG00000027898;ENSSSCG00000006932;ENSSSCG00000013623;ENSSSCG00000013848;ENSSSCG00000000921;ENSSSCG00000004533;ENSSSCG00000022696	K14077+K05850+K05028+K05027+K04936+K05850+K10951+K04194+K18152+K04964+K05850+K04936+K05850+K05030+K07884+K07901+K05850+K07886+K07904
Toll-like receptor signaling pathway	ko04620	6	ENSSSCG00000016573;ENSSSCG00000028102;ENSSSCG00000012118;ENSSSCG00000008978;ENSSSCG00000009216;ENSSSCG00000023489	K09446+K05402+K10170+K12672+K06250+K05416
Graft-versus-host disease	ko05332	9	ENSSSCG00000001978;ENSSSCG00000001979;ENSSSCG00000010448;ENSSSCG00000008088;ENSSSCG00000000481;ENSSSCG00000008087;ENSSSCG00000022226;ENSSSCG00000008090;ENSSSCG00000009088	K01353+K01353+K04390+K04519+K04687+K04519+K04389+K04383+K05429
Fc gamma R-mediated phagocytosis	ko04666	10	ENSSSCG00000028759;ENSSSCG00000017008;ENSSSCG00000005012;ENSSSCG00000028108;ENSSSCG00000016794;ENSSSCG00000007240;ENSSSCG00000024136;ENSSSCG00000016298;ENSSSCG00000008642;ENSSSCG00000007811	K12488+K12367+K07941+K12488+K12559+K08893+K12562+K03084+K12488+K07362
Dilated cardiomyopathy	ko05414	82	ENSSSCG00000017357;ENSSSCG00000016726;ENSSSCG00000007950;ENSSSCG00000007520;ENSSSCG00000024844;ENSSSCG00000016009;ENSSSCG00000010816;ENSSSCG00000026050;ENSSSCG00000011040;ENSSSCG00000023875;ENSSSCG00000026537;ENSSSCG00000004803;ENSSSCG00000010647;ENSSSCG00000011455;ENSSSCG00000015402;ENSSSCG00000000257;ENSSSCG00000011046;ENSSSCG00000027725;ENSSSCG00000017578;ENSSSCG00000027952;ENSSSCG00000021707;…	K06476+K08041+K08049+K04632+K06588+K06483+K13376+K08048+K04863+K04851+K04861+K12314+K04141+K04851+K04858+K06590+K06584+K04850+K06482+K08045+K08047+K06585+K06587+K12044+K04864+K12749+K04869+K12641+K06480+K04867+K04857+K04962+K04873+K06484+K03156+K04862+K04865+K07610+K04872+K08044+K09290+K06493+K09290+K08046+K10374+K12568+K04851+K04859+K12045+K04345+K04864+K04871+K08046+K06485+K04870+K06585+K06589+…
Alcoholism	ko05034	30	ENSSSCG00000029635;ENSSSCG00000022009;ENSSSCG00000007180;ENSSSCG00000016718;ENSSSCG00000009815;ENSSSCG00000017121;ENSSSCG00000005400;ENSSSCG00000017873;ENSSSCG00000017498;ENSSSCG00000023215;ENSSSCG00000017229;ENSSSCG00000010668;ENSSSCG00000020671;ENSSSCG00000012257;ENSSSCG00000015048;ENSSSCG00000006215;ENSSSCG00000027062;ENSSSCG00000013333;ENSSSCG00000003133;ENSSSCG00000022856;ENSSSCG00000023151;…	K05214+K01593+K15840+K05232+K07359+K05036+K05213+K07359+K15494+K00274+K05211+K08155+K08155+K00274+K04145+K05256+K04267+K04355+K05212+K04360+K05211+K08155+K04144+K04144+K04360+K11303+K04360+K15985+K04266+K05869
Maturity onset diabetes of the young	ko04950	19	ENSSSCG00000026149;ENSSSCG00000016591;ENSSSCG00000007371;ENSSSCG00000009232;ENSSSCG00000003092;ENSSSCG00000023580;ENSSSCG00000009315;ENSSSCG00000009312;ENSSSCG00000007600;ENSSSCG00000004616;ENSSSCG00000016011;ENSSSCG00000016410;ENSSSCG00000026362;ENSSSCG00000007114;ENSSSCG00000022417;ENSSSCG00000013320;ENSSSCG00000009919;ENSSSCG00000024975;ENSSSCG00000000582	K12406+K08032+K07292+K08030+K08038+K08029+K07594+K07594+K08040+K08026+K08033+K08025+K06054+K08035+K08034+K08031+K08036+K08027+K08039
Pancreatic cancer	ko05212	10	ENSSSCG00000003680;ENSSSCG00000025455;ENSSSCG00000030460;ENSSSCG00000004766;ENSSSCG00000023804;ENSSSCG00000003809;ENSSSCG00000020961;ENSSSCG00000029741;ENSSSCG00000029039;ENSSSCG00000003520	K08773+K07835+K05729+K04482+K05729+K11217+K08775+K07834+K08775+K04393
African trypanosomiasis	ko05143	5	ENSSSCG00000013468;ENSSSCG00000014091;ENSSSCG00000015070;ENSSSCG00000023054;ENSSSCG00000007007	K01392+K04234+K08757+K00463+K00463
mTOR signaling pathway	ko04150	11	ENSSSCG00000021433;ENSSSCG00000018045;ENSSSCG00000003648;ENSSSCG00000005174;ENSSSCG00000016853;ENSSSCG00000024356;ENSSSCG00000009742;ENSSSCG00000004318;ENSSSCG00000001898;ENSSSCG00000024025;ENSSSCG00000024842	K08269+K08269+K16186+K16185+K08267+K08269+K08269+K16186+K08269+K16185+K16185
Glutamatergic synapse	ko04724	23	ENSSSCG00000025119;ENSSSCG00000003215;ENSSSCG00000003039;ENSSSCG00000015131;ENSSSCG00000003640;ENSSSCG00000003038;ENSSSCG00000013833;ENSSSCG00000003690;ENSSSCG00000003852;ENSSSCG00000013919;ENSSSCG00000016841;ENSSSCG00000021269;ENSSSCG00000014027;ENSSSCG00000022865;ENSSSCG00000016595;ENSSSCG00000023891;ENSSSCG00000004361;ENSSSCG00000001804;ENSSSCG00000012864;ENSSSCG00000028918;ENSSSCG00000028339;…	K05201+K15009+K05205+K05204+K05203+K05205+K05617+K15008+K05618+K15010+K05614+K15009+K04608+K04608+K04608+K04608+K05202+K15010+K15009+K15009+K15008+K15010+K05202
Fanconi anemia pathway	ko03460	48	ENSSSCG00000010794;ENSSSCG00000011359;ENSSSCG00000007954;ENSSSCG00000021467;ENSSSCG00000004418;ENSSSCG00000007881;ENSSSCG00000001683;ENSSSCG00000029616;ENSSSCG00000008022;ENSSSCG00000024687;ENSSSCG00000010078;ENSSSCG00000025703;ENSSSCG00000017571;ENSSSCG00000005304;ENSSSCG00000007590;ENSSSCG00000027582;ENSSSCG00000022149;ENSSSCG00000023878;ENSSSCG00000004529;ENSSSCG00000003820;ENSSSCG00000001546;…	K10897+K10905+K10484+K10883+K02350+K10848+K03509+K10993+K11137+K10888+K03165+K02350+K10882+K10894+K10858+K10894+K15365+K10898+K03510+K11832+K10892+K08991+K10870+K10739+K10896+K10849+K10890+K16618+K02350+K10895+K10990+K03515+K10990+K10890+K10891+K10901+K15363+K10901+K15361+K10889+K07466+K15362+K10901+K07466+K13960+K11511+K10740+K03511
Legionellosis	ko05134	22	ENSSSCG00000008954;ENSSSCG00000012570;ENSSSCG00000008959;ENSSSCG00000000246;ENSSSCG00000004489;ENSSSCG00000000242;ENSSSCG00000005917;ENSSSCG00000013064;ENSSSCG00000024388;ENSSSCG00000030403;ENSSSCG00000010260;ENSSSCG00000005300;ENSSSCG00000014305;ENSSSCG00000023043;ENSSSCG00000016095;ENSSSCG00000020964;ENSSSCG00000021049;ENSSSCG00000026213;ENSSSCG00000013992;ENSSSCG00000004169;ENSSSCG00000008359;…	K05505+K03231+K05505+K05505+K03231+K05505+K09414+K03233+K15464+K03231+K07953+K13525+K07953+K15485+K08823+K08517+K08517+K12805+K07937+K14416+K07874+K08823
Ras signaling pathway	ko04014	15	ENSSSCG00000009567;ENSSSCG00000012950;ENSSSCG00000027890;ENSSSCG00000013839;ENSSSCG00000026914;ENSSSCG00000000985;ENSSSCG00000011895;ENSSSCG00000014127;ENSSSCG00000015563;ENSSSCG00000001513;ENSSSCG00000009855;ENSSSCG00000001506;ENSSSCG00000009874;ENSSSCG00000017748;ENSSSCG00000015519	K12380+K17638+K17630+K17634+K16817+K17637+K13618+K12326+K17635+K17631+K18529+K17636+K17632+K08052+K17633
Selenocompound metabolism	ko00450	8	ENSSSCG00000016334;ENSSSCG00000026582;ENSSSCG00000023929;ENSSSCG00000010131;ENSSSCG00000016676;ENSSSCG00000007795;ENSSSCG00000000843;ENSSSCG00000029955	K01763+K01008+K00384+K00384+K00562+K01008+K00384+K01008
Thyroid cancer	ko05216	6	ENSSSCG00000021332;ENSSSCG00000011579;ENSSSCG00000010211;ENSSSCG00000015576;ENSSSCG00000011961;ENSSSCG00000010399	K09293+K08530+K09288+K09291+K09292+K09289
Prion diseases	ko05020	8	ENSSSCG00000015045;ENSSSCG00000005601;ENSSSCG00000021620;ENSSSCG00000007039;ENSSSCG00000016644;ENSSSCG00000024559;ENSSSCG00000021355;ENSSSCG00000012020	K06491+K09490+K09553+K05634+K09553+K06491+K04565+K06491
Allograft rejection	ko05330	5	ENSSSCG00000011730;ENSSSCG00000014282;ENSSSCG00000017044;ENSSSCG00000015652;ENSSSCG00000014278	K05406+K05430+K05425+K05443+K05428
Glycosphingolipid biosynthesis - ganglio series	ko00604	11	ENSSSCG00000000433;ENSSSCG00000025805;ENSSSCG00000005943;ENSSSCG00000005628;ENSSSCG00000005623;ENSSSCG00000025089;ENSSSCG00000001503;ENSSSCG00000025316;ENSSSCG00000028961;ENSSSCG00000008227;ENSSSCG00000021339	K00725+K03370+K00780+K03374+K03376+K03368+K00715+K03372+K03369+K03370+K03369
Phenylalanine, tyrosine and tryptophan biosynthesis	ko00400	3	ENSSSCG00000013976;ENSSSCG00000003963;ENSSSCG00000003192	K03334+K03334+K03334
Oocyte meiosis	ko04114	17	ENSSSCG00000007650;ENSSSCG00000007493;ENSSSCG00000027785;ENSSSCG00000002001;ENSSSCG00000000013;ENSSSCG00000000265;ENSSSCG00000011207;ENSSSCG00000025189;ENSSSCG00000004077;ENSSSCG00000010606;ENSSSCG00000006068;ENSSSCG00000030764;ENSSSCG00000012325;ENSSSCG00000010625;ENSSSCG00000000017;ENSSSCG00000000011;ENSSSCG00000029644	K13055+K11481+K11481+K13054+K06636+K02365+K11580+K06636+K10292+K08836+K10318+K06636+K06636+K06669+K06636+K06636+K06636
Lysosome	ko04142	90	ENSSSCG00000002740;ENSSSCG00000017261;ENSSSCG00000012731;ENSSSCG00000003212;ENSSSCG00000021340;ENSSSCG00000027146;ENSSSCG00000017400;ENSSSCG00000029330;ENSSSCG00000017156;ENSSSCG00000013731;ENSSSCG00000007522;ENSSSCG00000017152;ENSSSCG00000008769;ENSSSCG00000008714;ENSSSCG00000007925;ENSSSCG00000009784;ENSSSCG00000026856;ENSSSCG00000027368;ENSSSCG00000004044;ENSSSCG00000010798;ENSSSCG00000006762;…	K12391+K12381+K01136+K08565+K01373+K01189+K01205+K12397+K12316+K01158+K08568+K01565+K06501+K12382+K01125+K05656+K01134+K01373+K06564+K12404+K12401+K13444+K01565+K10087+K12392+K12394+K12309+K01202+K01195+K12373+K01137+K12397+K01201+K12382+K12396+K10532+K01192+K12404+K01366+K01204+K12393+K12311+K12390+K01279+K01186+K12400+K12399+K01204+K13443+K01192+K01074+K01444+K01135+K12373+K01074+K12387+K08569+…
N-Glycan biosynthesis	ko00510	31	ENSSSCG00000014195;ENSSSCG00000009381;ENSSSCG00000007919;ENSSSCG00000000980;ENSSSCG00000015110;ENSSSCG00000006885;ENSSSCG00000005666;ENSSSCG00000006528;ENSSSCG00000015701;ENSSSCG00000014538;ENSSSCG00000005006;ENSSSCG00000001819;ENSSSCG00000005383;ENSSSCG00000015023;ENSSSCG00000026719;ENSSSCG00000014887;ENSSSCG00000012586;ENSSSCG00000000086;ENSSSCG00000005670;ENSSSCG00000021319;ENSSSCG00000009360;…	K01231+K03844+K03842+K03847+K01001+K07441+K00902+K09659+K00744+K00726+K00736+K01231+K03843+K03846+K03850+K03849+K07432+K00737+K07252+K03845+K00729+K00738+K03846+K03849+K00744+K00721+K13748+K03848+K00738+K00738+K00738
Axon guidance	ko04360	85	ENSSSCG00000030202;ENSSSCG00000008262;ENSSSCG00000024001;ENSSSCG00000008197;ENSSSCG00000026412;ENSSSCG00000008749;ENSSSCG00000011398;ENSSSCG00000011400;ENSSSCG00000024362;ENSSSCG00000016295;ENSSSCG00000008721;ENSSSCG00000003527;ENSSSCG00000011440;ENSSSCG00000010512;ENSSSCG00000023165;ENSSSCG00000011785;ENSSSCG00000016459;ENSSSCG00000006531;ENSSSCG00000017095;ENSSSCG00000011872;ENSSSCG00000012780;…	K05112+K06521+K06820+K06521+K06820+K06839+K06840+K06840+K06820+K07525+K07520+K05111+K06840+K06838+K06529+K05112+K05102+K05462+K06841+K06841+K06821+K06842+K07528+K06820+K05114+K05462+K07524+K06840+K07520+K06521+K05113+K05109+K07521+K06521+K07529+K05112+K07526+K06572+K07524+K05105+K06844+K06843+K06755+K07520+K07531+K06840+K05108+K06850+K07530+K05463+K05103+K06521+K05462+K04352+K07527+K06821+K06521+…
Basal transcription factors	ko03022	11	ENSSSCG00000022224;ENSSSCG00000020794;ENSSSCG00000027530;ENSSSCG00000027115;ENSSSCG00000013539;ENSSSCG00000012493;ENSSSCG00000025484;ENSSSCG00000001533;ENSSSCG00000028168;ENSSSCG00000006000;ENSSSCG00000027618	K14649+K03139+K03126+K03125+K03138+K03132+K03132+K03135+K03132+K03128+K03135
Biosynthesis of unsaturated fatty acids	ko01040	2	ENSSSCG00000002349;ENSSSCG00000003377	K01068+K17360
Synaptic vesicle cycle	ko04721	12	ENSSSCG00000007772;ENSSSCG00000003120;ENSSSCG00000029481;ENSSSCG00000001895;ENSSSCG00000005617;ENSSSCG00000013880;ENSSSCG00000000948;ENSSSCG00000004909;ENSSSCG00000004614;ENSSSCG00000013119;ENSSSCG00000005305;ENSSSCG00000009747	K08486+K15296+K15294+K15295+K15292+K15293+K15290+K15295+K15293+K08486+K15293+K08486
Mismatch repair	ko03430	9	ENSSSCG00000003128;ENSSSCG00000009854;ENSSSCG00000028504;ENSSSCG00000010865;ENSSSCG00000002378;ENSSSCG00000008788;ENSSSCG00000009349;ENSSSCG00000011804;ENSSSCG00000008790	K10747+K10756+K10755+K10746+K08739+K10754+K10756+K10755+K10754
Autoimmune thyroid disease	ko05320	10	ENSSSCG00000005947;ENSSSCG00000030782;ENSSSCG00000024423;ENSSSCG00000022426;ENSSSCG00000025035;ENSSSCG00000005948;ENSSSCG00000022593;ENSSSCG00000021504;ENSSSCG00000006749;ENSSSCG00000025434	K10809+K05414+K00431+K05414+K00431+K10809+K04249+K05414+K05251+K08522
Oxidative phosphorylation	ko00190	13	ENSSSCG00000022788;ENSSSCG00000021000;ENSSSCG00000010735;ENSSSCG00000029486;ENSSSCG00000022638;ENSSSCG00000025237;ENSSSCG00000009577;ENSSSCG00000023777;ENSSSCG00000011893;ENSSSCG00000009024;ENSSSCG00000023903;ENSSSCG00000010261;ENSSSCG00000022365	K01507+K02258+K11725+K01544+K01544+K02258+K01544+K02140+K02260+K02129+K02129+K01507+K01507
Renal cell carcinoma	ko05211	26	ENSSSCG00000005719;ENSSSCG00000001781;ENSSSCG00000021333;ENSSSCG00000030520;ENSSSCG00000010172;ENSSSCG00000011567;ENSSSCG00000009048;ENSSSCG00000001963;ENSSSCG00000006646;ENSSSCG00000011843;ENSSSCG00000008443;ENSSSCG00000027242;ENSSSCG00000004781;ENSSSCG00000025306;ENSSSCG00000014878;ENSSSCG00000007061;ENSSSCG00000028178;ENSSSCG00000002995;ENSSSCG00000006785;ENSSSCG00000008061;ENSSSCG00000022821;…	K06277+K15589+K05734+K05734+K09592+K03871+K09593+K09592+K09097+K04410+K09095+K05735+K05735+K05733+K04409+K05736+K01679+K09592+K04353+K03873+K05733+K03870+K07836+K07836+K03870+K04410
Glycosaminoglycan degradation	ko00531	6	ENSSSCG00000011405;ENSSSCG00000011402;ENSSSCG00000011404;ENSSSCG00000016602;ENSSSCG00000016601;ENSSSCG00000016603	K01197+K01197+K01197+K01197+K01197+K01197
Arachidonic acid metabolism	ko00590	17	ENSSSCG00000009151;ENSSSCG00000026554;ENSSSCG00000010055;ENSSSCG00000010056;ENSSSCG00000028753;ENSSSCG00000028488;ENSSSCG00000027903;ENSSSCG00000005688;ENSSSCG00000027013;ENSSSCG00000013842;ENSSSCG00000022655;ENSSSCG00000007463;ENSSSCG00000000891;ENSSSCG00000025239;ENSSSCG00000029579;ENSSSCG00000000406;ENSSSCG00000009194	K07422+K15717+K18592+K18592+K17726+K00807+K17726+K15729+K17726+K17726+K05309+K01831+K01254+K15729+K17726+K15730+K01830
Endometrial cancer	ko05213	3	ENSSSCG00000012279;ENSSSCG00000024222;ENSSSCG00000023272	K04375+K08734+K06272
Biotin metabolism	ko00780	1	ENSSSCG00000012059	K01942
Pentose phosphate pathway	ko00030	2	ENSSSCG00000008543;ENSSSCG00000000599	K00852+K01619
Pentose and glucuronate interconversions	ko00040	2	ENSSSCG00000011254;ENSSSCG00000009268	K00854+K13247
Signaling pathways regulating pluripotency of stem cells	ko04550	46	ENSSSCG00000026814;ENSSSCG00000021865;ENSSSCG00000001061;ENSSSCG00000028797;ENSSSCG00000016883;ENSSSCG00000012705;ENSSSCG00000002388;ENSSSCG00000012543;ENSSSCG00000015874;ENSSSCG00000011257;ENSSSCG00000009865;ENSSSCG00000005437;ENSSSCG00000000937;ENSSSCG00000006645;ENSSSCG00000024312;ENSSSCG00000009193;ENSSSCG00000029621;ENSSSCG00000023765;ENSSSCG00000011746;ENSSSCG00000014319;ENSSSCG00000001393;…	K04667+K04667+K11478+K04667+K09370+K18487+K08553+K18491+K04675+K13596+K10177+K17846+K18484+K11421+K17695+K14439+K13578+K11460+K18499+K16790+K09367+K17694+K09378+K04680+K04667+K11305+K13578+K11470+K09326+K11487+K09081+K16791+K18493+K16796+K11487+K09354+K09081+K11488+K13567+K11138+K09071+K13568+K04670+K04673+K11470+K11489
Apoptosis	ko04210	5	ENSSSCG00000005661;ENSSSCG00000021436;ENSSSCG00000009140;ENSSSCG00000012657;ENSSSCG00000003404	K01173+K02311+K04396+K04727+K02310
Gap junction	ko04540	17	ENSSSCG00000016216;ENSSSCG00000004805;ENSSSCG00000007523;ENSSSCG00000001379;ENSSSCG00000013545;ENSSSCG00000005849;ENSSSCG00000016215;ENSSSCG00000001006;ENSSSCG00000026022;ENSSSCG00000027712;ENSSSCG00000029077;ENSSSCG00000011144;ENSSSCG00000000773;ENSSSCG00000000190;ENSSSCG00000000194;ENSSSCG00000030041;ENSSSCG00000025135	K07374+K07373+K07375+K07375+K07375+K07375+K07374+K07375+K07375+K07374+K07374+K07374+K07374+K07374+K07374+K07374+K04463
Jak-STAT signaling pathway	ko04630	46	ENSSSCG00000016866;ENSSSCG00000000136;ENSSSCG00000015655;ENSSSCG00000010711;ENSSSCG00000006689;ENSSSCG00000007774;ENSSSCG00000024749;ENSSSCG00000030884;ENSSSCG00000012915;ENSSSCG00000014397;ENSSSCG00000009083;ENSSSCG00000024751;ENSSSCG00000022066;ENSSSCG00000030906;ENSSSCG00000030811;ENSSSCG00000022500;ENSSSCG00000007775;ENSSSCG00000026151;ENSSSCG00000008357;ENSSSCG00000027572;ENSSSCG00000012633;…	K05080+K04738+K05444+K05447+K16064+K05422+K04705+K05447+K05421+K17385+K04704+K04703+K16065+K05082+K05082+K05137+K05422+K05444+K04703+K05420+K05076+K05140+K05438+K05440+K05057+K05059+K05440+K05441+K04705+K05418+K05440+K05078+K05058+K05444+K05136+K05138+K05444+K04705+K05058+K05436+K05440+K05442+K05446+K04703+K05139+K05077
Hematopoietic cell lineage	ko04640	26	ENSSSCG00000007673;ENSSSCG00000031023;ENSSSCG00000022355;ENSSSCG00000010505;ENSSSCG00000013618;ENSSSCG00000007973;ENSSSCG00000006450;ENSSSCG00000023909;ENSSSCG00000013115;ENSSSCG00000006736;ENSSSCG00000015622;ENSSSCG00000025644;ENSSSCG00000006452;ENSSSCG00000030732;ENSSSCG00000022230;ENSSSCG00000010968;ENSSSCG00000000710;ENSSSCG00000006451;ENSSSCG00000011528;ENSSSCG00000031035;ENSSSCG00000021812;…	K05437+K06469+K06475+K00977+K05079+K05073+K06448+K06854+K06455+K06449+K06474+K06448+K06448+K06262+K06460+K05056+K06460+K06448+K05067+K06260+K06466+K04008+K11140+K06261+K06503+K05431
Bile secretion	ko04976	44	ENSSSCG00000029536;ENSSSCG00000021475;ENSSSCG00000008453;ENSSSCG00000024342;ENSSSCG00000003565;ENSSSCG00000014213;ENSSSCG00000029516;ENSSSCG00000009215;ENSSSCG00000009213;ENSSSCG00000006140;ENSSSCG00000023106;ENSSSCG00000027320;ENSSSCG00000009497;ENSSSCG00000011846;ENSSSCG00000011755;ENSSSCG00000027796;ENSSSCG00000014080;ENSSSCG00000017561;ENSSSCG00000003720;ENSSSCG00000005398;ENSSSCG00000025723;…	K04588+K13855+K05684+K09866+K08563+K04943+K08205+K05681+K05681+K18245+K13857+K13857+K05673+K14360+K14349+K08204+K00021+K05667+K09866+K00659+K09869+K09869+K09864+K05673+K14342+K05673+K05673+K09877+K05666+K05673+K05673+K05031+K05673+K00489+K13575+K05659+K14342+K14361+K14341+K14341+K08537+K05043+K03460+K05664
Type II diabetes mellitus	ko04930	12	ENSSSCG00000013379;ENSSSCG00000017933;ENSSSCG00000023915;ENSSSCG00000007665;ENSSSCG00000017562;ENSSSCG00000015543;ENSSSCG00000023503;ENSSSCG00000030361;ENSSSCG00000031027;ENSSSCG00000013378;ENSSSCG00000000910;ENSSSCG00000005053	K05004+K07191+K07191+K17445+K04854+K04852+K06068+K18952+K17446+K05032+K04695+K04697
B cell receptor signaling pathway	ko04662	5	ENSSSCG00000017283;ENSSSCG00000002893;ENSSSCG00000010509;ENSSSCG00000028367;ENSSSCG00000005311	K06507+K06467+K12230+K12229+K06504
Cytokine-cytokine receptor interaction	ko04060	25	ENSSSCG00000003330;ENSSSCG00000022370;ENSSSCG00000025124;ENSSSCG00000014434;ENSSSCG00000000705;ENSSSCG00000029135;ENSSSCG00000030805;ENSSSCG00000021647;ENSSSCG00000011457;ENSSSCG00000003437;ENSSSCG00000009283;ENSSSCG00000029950;ENSSSCG00000003386;ENSSSCG00000014825;ENSSSCG00000028427;ENSSSCG00000027130;ENSSSCG00000003331;ENSSSCG00000008134;ENSSSCG00000016322;ENSSSCG00000030870;ENSSSCG00000000765;…	K05154+K05472+K05474+K05490+K05144+K05160+K05160+K05480+K05165+K05145+K05155+K05470+K05146+K05156+K05493+K05149+K05142+K05162+K04304+K05154+K05164+K05471+K05478+K05469+K05479
Pyruvate metabolism	ko00620	13	ENSSSCG00000023157;ENSSSCG00000006324;ENSSSCG00000027778;ENSSSCG00000002712;ENSSSCG00000005361;ENSSSCG00000025224;ENSSSCG00000009889;ENSSSCG00000018041;ENSSSCG00000008003;ENSSSCG00000008012;ENSSSCG00000002379;ENSSSCG00000026100;ENSSSCG00000023566	K01069+K00149+K01759+K00102+K00128+K01512+K00128+K00128+K01069+K01069+K01512+K01512+K01067
Endocrine and other factor-regulated calcium reabsorption	ko04961	5	ENSSSCG00000011326;ENSSSCG00000009347;ENSSSCG00000016470;ENSSSCG00000024668;ENSSSCG00000006125	K04585+K14756+K04974+K01325+K14757
Tight junction	ko04530	53	ENSSSCG00000027407;ENSSSCG00000001688;ENSSSCG00000030109;ENSSSCG00000007314;ENSSSCG00000006767;ENSSSCG00000018007;ENSSSCG00000007288;ENSSSCG00000004199;ENSSSCG00000001675;ENSSSCG00000018003;ENSSSCG00000012071;ENSSSCG00000030092;ENSSSCG00000017987;ENSSSCG00000021465;ENSSSCG00000027988;ENSSSCG00000000633;ENSSSCG00000021036;ENSSSCG00000024416;ENSSSCG00000003687;ENSSSCG00000000146;ENSSSCG00000014287;…	K10352+K06105+K06110+K06107+K06112+K10352+K10352+K06107+K06105+K10352+K06786+K06107+K10352+K05691+K04354+K06099+K06108+K10352+K06107+K10352+K18625+K06104+K18625+K18625+K06091+K06102+K06098+K06093+K04237+K10352+K06093+K05631+K06094+K06100+K10352+K06095+K18625+K06109+K18625+K06097+K04424+K06095+K18625+K06107+K06107+K10352+K10352+K10352+K06111+K06103+K06101+K06096+K06111
Phenylalanine metabolism	ko00360	6	ENSSSCG00000009805;ENSSSCG00000022597;ENSSSCG00000013149;ENSSSCG00000022742;ENSSSCG00000013150;ENSSSCG00000010067	K00457+K00628+K00628+K11188+K15517+K07253
Glycine, serine and threonine metabolism	ko00260	8	ENSSSCG00000020981;ENSSSCG00000029945;ENSSSCG00000001652;ENSSSCG00000011456;ENSSSCG00000005740;ENSSSCG00000014110;ENSSSCG00000021767;ENSSSCG00000016829	K00639+K00639+K00552+K00108+K00314+K00315+K15789+K00827
Vasopressin-regulated water reabsorption	ko04962	14	ENSSSCG00000013600;ENSSSCG00000007768;ENSSSCG00000021193;ENSSSCG00000007163;ENSSSCG00000012789;ENSSSCG00000010991;ENSSSCG00000029542;ENSSSCG00000020962;ENSSSCG00000000604;ENSSSCG00000009904;ENSSSCG00000017316;ENSSSCG00000022294;ENSSSCG00000010793;ENSSSCG00000023217	K07905+K13502+K09865+K05242+K04228+K09876+K10428+K10418+K12462+K10418+K06027+K06027+K10427+K10428
Dorso-ventral axis formation	ko04320	6	ENSSSCG00000002635;ENSSSCG00000030228;ENSSSCG00000009749;ENSSSCG00000014959;ENSSSCG00000028950;ENSSSCG00000009950	K02098+K02156+K02156+K02156+K02184+K02156
Leishmaniasis	ko05140	5	ENSSSCG00000003614;ENSSSCG00000027283;ENSSSCG00000000137;ENSSSCG00000007722;ENSSSCG00000015559	K13536+K13536+K08012+K08011+K08010
Phosphatidylinositol signaling system	ko04070	32	ENSSSCG00000003000;ENSSSCG00000012650;ENSSSCG00000016050;ENSSSCG00000012315;ENSSSCG00000004746;ENSSSCG00000021649;ENSSSCG00000021599;ENSSSCG00000006242;ENSSSCG00000002457;ENSSSCG00000012742;ENSSSCG00000006626;ENSSSCG00000010765;ENSSSCG00000015283;ENSSSCG00000024162;ENSSSCG00000009050;ENSSSCG00000021097;ENSSSCG00000008190;ENSSSCG00000029290;ENSSSCG00000009231;ENSSSCG00000010092;ENSSSCG00000030345;…	K00911+K01099+K01107+K01099+K00911+K01099+K13711+K15759+K00913+K01108+K00888+K01106+K00923+K01092+K01109+K01106+K01109+K13711+K00981+K00888+K01106+K13711+K01106+K00999+K10572+K01099+K00923+K00981+K00923+K00923+K01099+K01092
Lipoic acid metabolism	ko00785	3	ENSSSCG00000014841;ENSSSCG00000024060;ENSSSCG00000029385	K03801+K03801+K03644
Vitamin B6 metabolism	ko00750	3	ENSSSCG00000024458;ENSSSCG00000017523;ENSSSCG00000015936	K00868+K00275+K13248
Riboflavin metabolism	ko00740	9	ENSSSCG00000006697;ENSSSCG00000006538;ENSSSCG00000021100;ENSSSCG00000013242;ENSSSCG00000005276;ENSSSCG00000024736;ENSSSCG00000008659;ENSSSCG00000011627;ENSSSCG00000024700	K14395+K00953+K14410+K14410+K00861+K14410+K14394+K14410+K14394
Ubiquinone and other terpenoid-quinone biosynthesis	ko00130	7	ENSSSCG00000007764;ENSSSCG00000002354;ENSSSCG00000009903;ENSSSCG00000009238;ENSSSCG00000029337;ENSSSCG00000027381;ENSSSCG00000002754	K05357+K06126+K06127+K06125+K00591+K10106+K00355
Drug metabolism - other enzymes	ko00983	14	ENSSSCG00000016585;ENSSSCG00000005717;ENSSSCG00000030388;ENSSSCG00000010060;ENSSSCG00000006040;ENSSSCG00000021259;ENSSSCG00000006878;ENSSSCG00000011864;ENSSSCG00000002824;ENSSSCG00000011372;ENSSSCG00000027175;ENSSSCG00000021938;ENSSSCG00000028855;ENSSSCG00000001073	K00088+K00876+K00757+K01431+K01464+K01489+K00207+K13421+K01044+K00088+K00760+K00757+K01951+K00569
Cocaine addiction	ko05030	7	ENSSSCG00000024285;ENSSSCG00000011423;ENSSSCG00000029302;ENSSSCG00000024070;ENSSSCG00000017730;ENSSSCG00000015395;ENSSSCG00000022189	K11828+K04605+K11828+K02090+K11716+K04605+K04605
ECM-receptor interaction	ko04512	10	ENSSSCG00000015506;ENSSSCG00000022204;ENSSSCG00000009219;ENSSSCG00000006666;ENSSSCG00000002262;ENSSSCG00000027173;ENSSSCG00000015426;ENSSSCG00000011942;ENSSSCG00000017569;ENSSSCG00000017022	K06252+K06254+K06253+K06258+K06258+K06254+K06249+K06266+K06248+K06267
Endocytosis	ko04144	102	ENSSSCG00000029541;ENSSSCG00000007707;ENSSSCG00000006201;ENSSSCG00000025610;ENSSSCG00000003807;ENSSSCG00000013508;ENSSSCG00000017943;ENSSSCG00000014023;ENSSSCG00000028083;ENSSSCG00000027226;ENSSSCG00000009925;ENSSSCG00000017564;ENSSSCG00000014391;ENSSSCG00000014812;ENSSSCG00000003136;ENSSSCG00000011237;ENSSSCG00000013017;ENSSSCG00000000037;ENSSSCG00000008768;ENSSSCG00000028762;ENSSSCG00000021283;…	K12494+K12185+K18442+K12491+K09526+K11247+K12489+K12482+K11981+K12471+K12487+K12471+K12490+K13649+K18441+K12200+K12483+K12493+K18440+K12185+K12484+K12476+K12185+K12196+K11981+K12474+K12495+K11248+K12184+K12197+K17848+K05050+K12487+K12484+K18439+K12489+K12491+K18441+K12480+K12479+K12495+K12495+K12186+K12191+K12188+K12494+K13649+K12493+K13712+K12481+K12194+K12193+K12470+K12183+K13649+K12475+K05633+…
Other glycan degradation	ko00511	5	ENSSSCG00000001881;ENSSSCG00000027178;ENSSSCG00000027061;ENSSSCG00000027659;ENSSSCG00000004133	K01191+K12312+K01227+K01206+K01206
PI3K-Akt signaling pathway	ko04151	15	ENSSSCG00000002498;ENSSSCG00000028326;ENSSSCG00000004896;ENSSSCG00000013647;ENSSSCG00000007198;ENSSSCG00000007200;ENSSSCG00000002497;ENSSSCG00000008044;ENSSSCG00000024325;ENSSSCG00000021806;ENSSSCG00000022502;ENSSSCG00000002739;ENSSSCG00000015753;ENSSSCG00000006206;ENSSSCG00000030742	K10167+K04465+K16340+K09554+K05467+K05467+K16836+K08266+K13303+K16340+K16340+K16340+K05466+K13304+K16837
MicroRNAs in cancer	ko05206	80	ENSSSCG00000029413;ENSSSCG00000017139;ENSSSCG00000004058;ENSSSCG00000028366;ENSSSCG00000006132;ENSSSCG00000026547;ENSSSCG00000024378;ENSSSCG00000020725;ENSSSCG00000010235;ENSSSCG00000027855;ENSSSCG00000015246;ENSSSCG00000007151;ENSSSCG00000016113;ENSSSCG00000022819;ENSSSCG00000025592;ENSSSCG00000010312;ENSSSCG00000007486;ENSSSCG00000002022;ENSSSCG00000007252;ENSSSCG00000006709;ENSSSCG00000009324;…	K17398+K07204+K08007+K17398+K07996+K15379+K08007+K05084+K11411+K04694+K08670+K05866+K04671+K02599+K10149+K01348+K07436+K02163+K17399+K02599+K13863+K17390+K17383+K09299+K10577+K06252+K10139+K05762+K00558+K06252+K09299+K06252+K09299+K16172+K14021+K05665+K06645+K02539+K04728+K17461+K06252+K06645+K09283+K06256+K07606+K17387+K12561+K05658+K16866+K17391+K17391+K11459+K11592+K11430+K09295+K06252+K02599+…
Sphingolipid signaling pathway	ko04071	22	ENSSSCG00000009594;ENSSSCG00000013922;ENSSSCG00000025993;ENSSSCG00000010274;ENSSSCG00000006236;ENSSSCG00000009152;ENSSSCG00000028558;ENSSSCG00000013595;ENSSSCG00000026955;ENSSSCG00000004408;ENSSSCG00000006644;ENSSSCG00000002404;ENSSSCG00000007072;ENSSSCG00000002512;ENSSSCG00000010433;ENSSSCG00000024484;ENSSSCG00000016228;ENSSSCG00000004819;ENSSSCG00000015922;ENSSSCG00000023969;ENSSSCG00000010432;…	K00654+K04710+K04717+K01634+K18953+K04714+K04716+K04710+K01441+K12351+K04710+K00654+K00654+K04712+K04714+K04712+K04717+K04710+K04710+K01441+K12349+K04710
Circadian entrainment	ko04713	7	ENSSSCG00000006344;ENSSSCG00000029255;ENSSSCG00000001612;ENSSSCG00000006305;ENSSSCG00000000082;ENSSSCG00000029333;ENSSSCG00000014939	K16513+K11265+K11265+K11265+K04856+K07843+K04286
Neurotrophin signaling pathway	ko04722	14	ENSSSCG00000012318;ENSSSCG00000007804;ENSSSCG00000009833;ENSSSCG00000000160;ENSSSCG00000000475;ENSSSCG00000000476;ENSSSCG00000003998;ENSSSCG00000003160;ENSSSCG00000013494;ENSSSCG00000008644;ENSSSCG00000012528;ENSSSCG00000006831;ENSSSCG00000000714;ENSSSCG00000026762	K12464+K12459+K12459+K12463+K04732+K04732+K12458+K12457+K08888+K12460+K12465+K12388+K04356+K12460
HIF-1 signaling pathway	ko04066	4	ENSSSCG00000017904;ENSSSCG00000028373;ENSSSCG00000003430;ENSSSCG00000012277	K01689+K01689+K12334+K16451
Alanine, aspartate and glutamate metabolism	ko00250	11	ENSSSCG00000028978;ENSSSCG00000008683;ENSSSCG00000023970;ENSSSCG00000025907;ENSSSCG00000000665;ENSSSCG00000003968;ENSSSCG00000015340;ENSSSCG00000000077;ENSSSCG00000011968;ENSSSCG00000008902;ENSSSCG00000010874	K11540+K18309+K18309+K18310+K18310+K18311+K01953+K01756+K13566+K00764+K01939
Propanoate metabolism	ko00640	10	ENSSSCG00000011653;ENSSSCG00000000939;ENSSSCG00000013366;ENSSSCG00000029405;ENSSSCG00000000576;ENSSSCG00000013171;ENSSSCG00000013363;ENSSSCG00000004216;ENSSSCG00000009522;ENSSSCG00000027231	K01966+K01908+K00016+K00016+K00016+K00016+K00016+K18426+K01965+K01965
Fatty acid metabolism	ko01212	21	ENSSSCG00000017947;ENSSSCG00000027282;ENSSSCG00000013780;ENSSSCG00000020972;ENSSSCG00000009916;ENSSSCG00000003589;ENSSSCG00000000031;ENSSSCG00000024015;ENSSSCG00000009150;ENSSSCG00000010790;ENSSSCG00000024149;ENSSSCG00000010723;ENSSSCG00000008571;ENSSSCG00000004510;ENSSSCG00000011215;ENSSSCG00000004049;ENSSSCG00000001045;ENSSSCG00000008569;ENSSSCG00000021739;ENSSSCG00000026153;ENSSSCG00000025541	K09479+K07511+K10258+K09479+K00248+K07512+K00645+K10224+K00022+K07511+K10244+K09478+K07515+K07508+K09458+K00626+K10205+K07509+K10251+K00626+K10203
Gastric acid secretion	ko04971	21	ENSSSCG00000007231;ENSSSCG00000021139;ENSSSCG00000028777;ENSSSCG00000008155;ENSSSCG00000011808;ENSSSCG00000011867;ENSSSCG00000017252;ENSSSCG00000002423;ENSSSCG00000017249;ENSSSCG00000017253;ENSSSCG00000009561;ENSSSCG00000021910;ENSSSCG00000014631;ENSSSCG00000002902;ENSSSCG00000029096;ENSSSCG00000006116;ENSSSCG00000027420;ENSSSCG00000015236;ENSSSCG00000023451;ENSSSCG00000012066;ENSSSCG00000012045	K00907+K01542+K00907+K13961+K05237+K00907+K04996+K04920+K04218+K05009+K01543+K13768+K04195+K01542+K04150+K13962+K05003+K04995+K04913+K05008+K04896
Starch and sucrose metabolism	ko00500	6	ENSSSCG00000006872;ENSSSCG00000028204;ENSSSCG00000014838;ENSSSCG00000004729;ENSSSCG00000029384;ENSSSCG00000012000	K01196+K01194+K11809+K12317+K00700+K00700
Glycosphingolipid biosynthesis - globo series	ko00603	7	ENSSSCG00000012070;ENSSSCG00000003145;ENSSSCG00000027364;ENSSSCG00000003141;ENSSSCG00000026962;ENSSSCG00000021774;ENSSSCG00000004338	K03877+K00718+K00718+K00718+K01988+K00719+K03663
Ether lipid metabolism	ko00565	17	ENSSSCG00000015781;ENSSSCG00000003302;ENSSSCG00000002235;ENSSSCG00000027427;ENSSSCG00000017116;ENSSSCG00000002554;ENSSSCG00000001723;ENSSSCG00000006001;ENSSSCG00000024027;ENSSSCG00000024172;ENSSSCG00000002828;ENSSSCG00000029070;ENSSSCG00000022599;ENSSSCG00000025109;ENSSSCG00000030643;ENSSSCG00000029918;ENSSSCG00000017836	K08743+K18575+K13512+K08743+K13510+K16860+K01062+K01122+K16795+K01062+K13510+K16795+K16795+K16860+K00993+K13644+K16794
Notch signaling pathway	ko04330	21	ENSSSCG00000014971;ENSSSCG00000027726;ENSSSCG00000009060;ENSSSCG00000014019;ENSSSCG00000009873;ENSSSCG00000007572;ENSSSCG00000013145;ENSSSCG00000004755;ENSSSCG00000002555;ENSSSCG00000027516;ENSSSCG00000000449;ENSSSCG00000025430;ENSSSCG00000030259;ENSSSCG00000024397;ENSSSCG00000011876;ENSSSCG00000022178;ENSSSCG00000030209;ENSSSCG00000023228;ENSSSCG00000007067;ENSSSCG00000029254;ENSSSCG00000002987	K06061+K06051+K06061+K06061+K06058+K05948+K06058+K06051+K06052+K06066+K06058+K06058+K06058+K06058+K06058+K06057+K05948+K06057+K06052+K06051+K06051
NOD-like receptor signaling pathway	ko04621	8	ENSSSCG00000029367;ENSSSCG00000001867;ENSSSCG00000027486;ENSSSCG00000007964;ENSSSCG00000029823;ENSSSCG00000016953;ENSSSCG00000016954;ENSSSCG00000009441	K12797+K12804+K12792+K12803+K12803+K12796+K12796+K12795
DNA replication	ko03030	11	ENSSSCG00000012979;ENSSSCG00000013737;ENSSSCG00000025305;ENSSSCG00000022240;ENSSSCG00000024385;ENSSSCG00000012997;ENSSSCG00000026055;ENSSSCG00000001493;ENSSSCG00000010240;ENSSSCG00000026575;ENSSSCG00000000408	K10745+K10743+K03469+K02320+K10744+K02321+K02684+K02685+K10742+K10742+K02684
Vitamin digestion and absorption	ko04977	23	ENSSSCG00000024093;ENSSSCG00000007199;ENSSSCG00000011193;ENSSSCG00000008541;ENSSSCG00000012384;ENSSSCG00000015068;ENSSSCG00000028330;ENSSSCG00000008596;ENSSSCG00000030696;ENSSSCG00000011030;ENSSSCG00000025848;ENSSSCG00000013117;ENSSSCG00000006290;ENSSSCG00000008550;ENSSSCG00000008995;ENSSSCG00000028162;ENSSSCG00000010011;ENSSSCG00000020687;ENSSSCG00000027093;ENSSSCG00000004272;ENSSSCG00000011663;…	K14462+K14620+K01435+K14621+K11156+K08760+K14462+K14462+K14609+K14616+K14618+K14615+K14610+K14386+K00678+K14619+K14619+K01435+K14592+K14617+K14622+K14610+K14073
Sulfur relay system	ko04122	9	ENSSSCG00000000134;ENSSSCG00000000007;ENSSSCG00000007475;ENSSSCG00000001596;ENSSSCG00000003235;ENSSSCG00000016888;ENSSSCG00000007307;ENSSSCG00000000133;ENSSSCG00000005649	K01011+K00566+K11996+K03639+K14168+K03635+K04487+K01011+K12161
Osteoclast differentiation	ko04380	21	ENSSSCG00000020913;ENSSSCG00000003282;ENSSSCG00000029231;ENSSSCG00000015320;ENSSSCG00000017122;ENSSSCG00000027396;ENSSSCG00000029416;ENSSSCG00000025687;ENSSSCG00000030433;ENSSSCG00000007186;ENSSSCG00000028461;ENSSSCG00000007181;ENSSSCG00000027665;ENSSSCG00000003259;ENSSSCG00000008147;ENSSSCG00000024812;ENSSSCG00000020707;ENSSSCG00000014016;ENSSSCG00000007182;ENSSSCG00000001614;ENSSSCG00000030907	K06512+K06512+K06512+K04576+K06512+K09030+K14378+K06512+K06512+K06551+K06551+K06551+K06551+K14377+K14380+K09030+K05148+K14381+K06551+K14378+K06551
Protein processing in endoplasmic reticulum	ko04141	115	ENSSSCG00000001934;ENSSSCG00000002846;ENSSSCG00000028728;ENSSSCG00000015025;ENSSSCG00000006500;ENSSSCG00000007291;ENSSSCG00000006193;ENSSSCG00000014691;ENSSSCG00000014040;ENSSSCG00000008553;ENSSSCG00000011572;ENSSSCG00000009334;ENSSSCG00000001022;ENSSSCG00000027526;ENSSSCG00000000171;ENSSSCG00000028227;ENSSSCG00000003398;ENSSSCG00000005436;ENSSSCG00000003505;ENSSSCG00000006730;ENSSSCG00000001899;…	K14006+K09503+K12667+K09542+K04523+K10085+K14010+K04523+K10082+K14003+K14004+K09485+K13249+K01230+K13999+K12667+K10597+K10839+K12670+K01230+K10081+K13989+K14011+K14015+K14005+K14007+K09555+K10601+K01228+K01230+K11718+K01228+K08653+K08288+K05546+K07151+K14001+K14005+K04523+K09518+K14007+K14000+K07765+K14025+K12669+K14019+K09508+K14016+K10666+K04523+K09561+K10099+K06689+K12666+K09562+K09521+K10839+…
Non-alcoholic fatty liver disease (NAFLD)	ko04932	12	ENSSSCG00000016588;ENSSSCG00000017397;ENSSSCG00000021266;ENSSSCG00000023124;ENSSSCG00000009794;ENSSSCG00000010930;ENSSSCG00000003035;ENSSSCG00000007710;ENSSSCG00000027628;ENSSSCG00000025188;ENSSSCG00000027306;ENSSSCG00000000757	K05424+K09113+K04419+K07197+K09113+K07297+K08822+K09113+K05055+K05062+K05062+K07297
Cytosolic DNA-sensing pathway	ko04623	5	ENSSSCG00000007508;ENSSSCG00000011358;ENSSSCG00000021383;ENSSSCG00000012839;ENSSSCG00000014349	K12965+K10790+K17834+K03007+K12654
Glycosaminoglycan biosynthesis - heparan sulfate / heparin	ko00534	23	ENSSSCG00000007872;ENSSSCG00000030136;ENSSSCG00000029558;ENSSSCG00000010310;ENSSSCG00000014035;ENSSSCG00000020809;ENSSSCG00000022197;ENSSSCG00000013281;ENSSSCG00000017573;ENSSSCG00000022151;ENSSSCG00000030589;ENSSSCG00000021515;ENSSSCG00000006861;ENSSSCG00000009503;ENSSSCG00000007837;ENSSSCG00000009680;ENSSSCG00000006009;ENSSSCG00000009504;ENSSSCG00000022032;ENSSSCG00000026078;ENSSSCG00000009115;…	K00771+K07809+K02368+K02577+K00733+K10158+K02514+K02367+K00771+K00734+K07809+K01024+K02369+K08103+K07808+K02370+K02366+K08103+K02513+K01793+K02578+K08104+K08102
Chemokine signaling pathway	ko04062	27	ENSSSCG00000024311;ENSSSCG00000017702;ENSSSCG00000008955;ENSSSCG00000000243;ENSSSCG00000014310;ENSSSCG00000024270;ENSSSCG00000020667;ENSSSCG00000023852;ENSSSCG00000002821;ENSSSCG00000010967;ENSSSCG00000024024;ENSSSCG00000000244;ENSSSCG00000026707;ENSSSCG00000008956;ENSSSCG00000015098;ENSSSCG00000012402;ENSSSCG00000024562;ENSSSCG00000011322;ENSSSCG00000028731;ENSSSCG00000017920;ENSSSCG00000029140;…	K04177+K05511+K05407+K05407+K10033+K04177+K05407+K05514+K05514+K16598+K04192+K10029+K04193+K10029+K04190+K04188+K04181+K04176+K10032+K10035+K05514+K16596+K05507+K05514+K05507+K04191+K05514
Leukocyte transendothelial migration	ko04670	21	ENSSSCG00000008819;ENSSSCG00000026803;ENSSSCG00000030091;ENSSSCG00000015200;ENSSSCG00000017056;ENSSSCG00000004068;ENSSSCG00000012982;ENSSSCG00000028220;ENSSSCG00000015122;ENSSSCG00000012485;ENSSSCG00000013174;ENSSSCG00000012229;ENSSSCG00000008794;ENSSSCG00000004018;ENSSSCG00000006369;ENSSSCG00000026252;ENSSSCG00000015256;ENSSSCG00000001966;ENSSSCG00000023210;ENSSSCG00000023028;ENSSSCG00000021235	K08016+K08016+K06787+K06787+K07363+K08008+K08013+K08013+K06514+K08008+K05690+K08008+K07873+K05702+K06089+K06735+K06785+K13709+K07363+K06735+K07363
Estrogen signaling pathway	ko04915	4	ENSSSCG00000004119;ENSSSCG00000000743;ENSSSCG00000026422;ENSSSCG00000001549	K04603+K09571+K04246+K09571
Amoebiasis	ko05146	31	ENSSSCG00000001011;ENSSSCG00000016034;ENSSSCG00000010313;ENSSSCG00000006857;ENSSSCG00000012834;ENSSSCG00000013473;ENSSSCG00000005284;ENSSSCG00000021037;ENSSSCG00000030313;ENSSSCG00000005487;ENSSSCG00000024963;ENSSSCG00000030663;ENSSSCG00000030047;ENSSSCG00000022163;ENSSSCG00000013667;ENSSSCG00000004888;ENSSSCG00000029074;ENSSSCG00000023475;ENSSSCG00000015326;ENSSSCG00000005751;ENSSSCG00000002294;…	K13963+K06236+K05700+K06236+K10955+K04637+K04636+K06236+K06236+K06236+K04633+K13963+K06236+K04633+K06236+K13963+K06236+K06236+K06236+K06236+K01476+K06236+K05700+K06236+K13963+K01476+K13963+K06236+K13963+K13963+K07898
Glycosphingolipid biosynthesis - lacto and neolacto series	ko00601	21	ENSSSCG00000010800;ENSSSCG00000010998;ENSSSCG00000013886;ENSSSCG00000012940;ENSSSCG00000014958;ENSSSCG00000013530;ENSSSCG00000006360;ENSSSCG00000009798;ENSSSCG00000005518;ENSSSCG00000026793;ENSSSCG00000015232;ENSSSCG00000015918;ENSSSCG00000022001;ENSSSCG00000001039;ENSSSCG00000008374;ENSSSCG00000011903;ENSSSCG00000003234;ENSSSCG00000010117;ENSSSCG00000024393;ENSSSCG00000029461;ENSSSCG00000023597	K07820+K07966+K07970+K00741+K07632+K00716+K07968+K07971+K00743+K07967+K03494+K07819+K00741+K00742+K00741+K07969+K07968+K07969+K03766+K00781+K00781
Butanoate metabolism	ko00650	11	ENSSSCG00000024109;ENSSSCG00000026453;ENSSSCG00000007858;ENSSSCG00000001090;ENSSSCG00000009755;ENSSSCG00000030033;ENSSSCG00000016863;ENSSSCG00000005016;ENSSSCG00000007857;ENSSSCG00000022282;ENSSSCG00000009163	K00019+K01896+K01896+K00139+K01907+K01896+K01027+K00109+K01896+K00019+K00019
Tryptophan metabolism	ko00380	8	ENSSSCG00000025686;ENSSSCG00000016442;ENSSSCG00000017176;ENSSSCG00000008868;ENSSSCG00000013749;ENSSSCG00000013729;ENSSSCG00000015699;ENSSSCG00000015673	K00486+K11182+K00669+K00453+K00252+K00252+K03392+K01556
Fat digestion and absorption	ko04975	25	ENSSSCG00000003496;ENSSSCG00000001435;ENSSSCG00000016746;ENSSSCG00000005829;ENSSSCG00000009139;ENSSSCG00000030709;ENSSSCG00000028671;ENSSSCG00000014861;ENSSSCG00000029115;ENSSSCG00000009179;ENSSSCG00000005918;ENSSSCG00000001552;ENSSSCG00000010291;ENSSSCG00000003499;ENSSSCG00000002797;ENSSSCG00000010023;ENSSSCG00000005423;ENSSSCG00000003497;ENSSSCG00000010659;ENSSSCG00000029501;ENSSSCG00000010660;…	K01047+K13509+K14461+K13509+K01047+K14456+K12298+K14457+K01047+K14463+K11155+K14460+K01047+K01047+K14455+K01047+K05641+K01047+K14074+K01047+K14075+K14463+K01047+K08750+K08751
Arginine and proline metabolism	ko00330	19	ENSSSCG00000014128;ENSSSCG00000002913;ENSSSCG00000021220;ENSSSCG00000003463;ENSSSCG00000003619;ENSSSCG00000002541;ENSSSCG00000004703;ENSSSCG00000004392;ENSSSCG00000029284;ENSSSCG00000014840;ENSSSCG00000010292;ENSSSCG00000017952;ENSSSCG00000004672;ENSSSCG00000025268;ENSSSCG00000012173;ENSSSCG00000024752;ENSSSCG00000010734;ENSSSCG00000023142;ENSSSCG00000020915	K00933+K11394+K00933+K01480+K01583+K00657+K00933+K01611+K11394+K00472+K00472+K00657+K00613+K00933+K00657+K00294+K00819+K00542+K00472
Ubiquitin mediated proteolysis	ko04120	69	ENSSSCG00000027496;ENSSSCG00000024373;ENSSSCG00000022350;ENSSSCG00000025638;ENSSSCG00000022609;ENSSSCG00000029901;ENSSSCG00000007423;ENSSSCG00000005501;ENSSSCG00000015853;ENSSSCG00000017105;ENSSSCG00000009014;ENSSSCG00000009638;ENSSSCG00000023667;ENSSSCG00000006544;ENSSSCG00000005103;ENSSSCG00000009208;ENSSSCG00000003111;ENSSSCG00000027627;ENSSSCG00000015509;ENSSSCG00000009556;ENSSSCG00000027457;…	K07868+K10590+K10607+K10585+K05630+K10581+K06688+K10607+K10595+K10582+K10260+K07868+K10456+K10582+K10571+K10614+K10684+K10594+K10143+K10609+K10582+K07868+K10260+K10456+K10573+K03869+K10586+K10606+K10592+K10687+K10589+K10593+K10608+K10598+K10606+K10699+K10604+K10589+K10686+K10600+K10595+K10613+K10264+K10599+K10593+K10584+K10596+K07868+K10608+K10588+K10688+K10576+K03872+K08285+K10447+K10594+K10589+…
Peroxisome	ko04146	74	ENSSSCG00000002697;ENSSSCG00000001653;ENSSSCG00000008522;ENSSSCG00000027190;ENSSSCG00000001852;ENSSSCG00000005671;ENSSSCG00000026025;ENSSSCG00000004643;ENSSSCG00000009942;ENSSSCG00000007269;ENSSSCG00000009666;ENSSSCG00000004401;ENSSSCG00000007987;ENSSSCG00000021723;ENSSSCG00000002362;ENSSSCG00000028686;ENSSSCG00000013896;ENSSSCG00000023983;ENSSSCG00000003853;ENSSSCG00000017781;ENSSSCG00000029881;…	K17879+K13339+K00106+K13340+K00031+K00624+K01640+K08746+K00273+K13350+K08726+K00272+K13237+K07514+K05678+K17879+K13348+K00803+K08764+K00306+K13346+K06664+K13344+K07513+K11517+K00649+K07513+K13346+K13338+K13342+K12405+K13337+K13341+K00830+K05940+K13279+K11992+K13239+K11147+K00308+K13335+K01796+K13343+K11187+K10214+K13337+K13356+K13345+K07753+K12663+K00869+K13273+K00232+K13336+K05675+K13351+K03426+…
Steroid hormone biosynthesis	ko00140	11	ENSSSCG00000023280;ENSSSCG00000017103;ENSSSCG00000026520;ENSSSCG00000022092;ENSSSCG00000001428;ENSSSCG00000010937;ENSSSCG00000001476;ENSSSCG00000008845;ENSSSCG00000006221;ENSSSCG00000024988;ENSSSCG00000016519	K01015+K12343+K01131+K07430+K00513+K10207+K13370+K12345+K07430+K00251+K00251
Nucleotide excision repair	ko03420	11	ENSSSCG00000011602;ENSSSCG00000028688;ENSSSCG00000005368;ENSSSCG00000010391;ENSSSCG00000009533;ENSSSCG00000015721;ENSSSCG00000005090;ENSSSCG00000029006;ENSSSCG00000023341;ENSSSCG00000012757;ENSSSCG00000024019	K10838+K10846+K10847+K10841+K10846+K10843+K10842+K10844+K10846+K10840+K10845
Fc epsilon RI signaling pathway	ko04664	1	ENSSSCG00000017006	K07361
Renin-angiotensin system	ko04614	11	ENSSSCG00000001982;ENSSSCG00000004045;ENSSSCG00000016778;ENSSSCG00000016951;ENSSSCG00000007431;ENSSSCG00000015278;ENSSSCG00000010184;ENSSSCG00000028443;ENSSSCG00000014173;ENSSSCG00000009132;ENSSSCG00000012600	K01329+K04303+K01393+K01393+K13289+K01380+K09821+K01329+K01257+K11141+K04167
ErbB signaling pathway	ko04012	7	ENSSSCG00000021082;ENSSSCG00000025008;ENSSSCG00000008965;ENSSSCG00000015839;ENSSSCG00000010344;ENSSSCG00000001860;ENSSSCG00000008962	K05456+K05455+K09783+K05455+K05457+K05458+K09784
Antigen processing and presentation	ko04612	12	ENSSSCG00000014292;ENSSSCG00000001507;ENSSSCG00000002453;ENSSSCG00000004700;ENSSSCG00000023666;ENSSSCG00000002006;ENSSSCG00000004682;ENSSSCG00000004687;ENSSSCG00000013901;ENSSSCG00000002452;ENSSSCG00000002004;ENSSSCG00000000640	K09489+K08058+K01369+K08056+K01363+K06696+K08055+K08055+K08059+K01369+K06697+K06541
Ribosome biogenesis in eukaryotes	ko03008	60	ENSSSCG00000028638;ENSSSCG00000004329;ENSSSCG00000026280;ENSSSCG00000014450;ENSSSCG00000017013;ENSSSCG00000026705;ENSSSCG00000011827;ENSSSCG00000012823;ENSSSCG00000004328;ENSSSCG00000029922;ENSSSCG00000028602;ENSSSCG00000027831;ENSSSCG00000026186;ENSSSCG00000014199;ENSSSCG00000026812;ENSSSCG00000029627;ENSSSCG00000015734;ENSSSCG00000013304;ENSSSCG00000010990;ENSSSCG00000027733;ENSSSCG00000001876;…	K14548+K14572+K14561+K14562+K14563+K14571+K14539+K11131+K14572+K06943+K06943+K11130+K14571+K14554+K14568+K14558+K14561+K14521+K14544+K14545+K14560+K11108+K14555+K11129+K14564+K11883+K11128+K14569+K14574+K11128+K14559+K14557+K14537+K14553+K14563+K14570+K14570+K07178+K14575+K14556+K14538+K14536+K14567+K14569+K14536+K03264+K14536+K13288+K14546+K14536+K07179+K14550+K14570+K03685+K14565+K14552+K18532+…
TGF-beta signaling pathway	ko04350	17	ENSSSCG00000002787;ENSSSCG00000011014;ENSSSCG00000025270;ENSSSCG00000004507;ENSSSCG00000006145;ENSSSCG00000000271;ENSSSCG00000030153;ENSSSCG00000007608;ENSSSCG00000016892;ENSSSCG00000003863;ENSSSCG00000009560;ENSSSCG00000009131;ENSSSCG00000029429;ENSSSCG00000004948;ENSSSCG00000021280;ENSSSCG00000014121;ENSSSCG00000022138	K04682+K10162+K04657+K04677+K04682+K04672+K04678+K04678+K04661+K04679+K04683+K04686+K04668+K04677+K04678+K04679+K04679
Fatty acid biosynthesis	ko00061	1	ENSSSCG00000025759	K01071
Proteasome	ko03050	26	ENSSSCG00000002038;ENSSSCG00000025875;ENSSSCG00000020887;ENSSSCG00000005590;ENSSSCG00000006623;ENSSSCG00000005072;ENSSSCG00000026951;ENSSSCG00000028872;ENSSSCG00000008412;ENSSSCG00000002036;ENSSSCG00000010213;ENSSSCG00000013391;ENSSSCG00000027257;ENSSSCG00000008671;ENSSSCG00000030630;ENSSSCG00000001951;ENSSSCG00000001463;ENSSSCG00000001468;ENSSSCG00000017913;ENSSSCG00000006830;ENSSSCG00000020769;…	K11598+K06700+K06700+K02739+K02736+K02727+K02740+K02740+K06699+K02737+K02729+K02725+K02732+K02737+K02731+K02730+K02741+K02741+K02738+K02729+K02726+K02725+K02728+K02735+K02731+K11599
Pyrimidine metabolism	ko00240	25	ENSSSCG00000012146;ENSSSCG00000008647;ENSSSCG00000008017;ENSSSCG00000007986;ENSSSCG00000020932;ENSSSCG00000003973;ENSSSCG00000027070;ENSSSCG00000024691;ENSSSCG00000027997;ENSSSCG00000003885;ENSSSCG00000008942;ENSSSCG00000007796;ENSSSCG00000004410;ENSSSCG00000024673;ENSSSCG00000002746;ENSSSCG00000012425;ENSSSCG00000017591;ENSSSCG00000010981;ENSSSCG00000002355;ENSSSCG00000011347;ENSSSCG00000015775;…	K01937+K13809+K00940+K00940+K12304+K01937+K01511+K00254+K00940+K13800+K00893+K16904+K18533+K00940+K00254+K00761+K00940+K01518+K01511+K00940+K01493+K01520+K00940+K00940+K18533
Dopaminergic synapse	ko04728	19	ENSSSCG00000010776;ENSSSCG00000012851;ENSSSCG00000000429;ENSSSCG00000010132;ENSSSCG00000008730;ENSSSCG00000000439;ENSSSCG00000022919;ENSSSCG00000011911;ENSSSCG00000013016;ENSSSCG00000015599;ENSSSCG00000028305;ENSSSCG00000001654;ENSSSCG00000002540;ENSSSCG00000011649;ENSSSCG00000020656;ENSSSCG00000011648;ENSSSCG00000024204;ENSSSCG00000011027;ENSSSCG00000025212	K15493+K04147+K10396+K00545+K05840+K10396+K10396+K04146+K11584+K11584+K04146+K11584+K11584+K11583+K04833+K11583+K04833+K10396+K11583
Adrenergic signaling in cardiomyocytes	ko04261	7	ENSSSCG00000011259;ENSSSCG00000012049;ENSSSCG00000017307;ENSSSCG00000029199;ENSSSCG00000023267;ENSSSCG00000026382;ENSSSCG00000015914	K04838+K04894+K12750+K04848+K04845+K11584+K04839
Asthma	ko05310	7	ENSSSCG00000017722;ENSSSCG00000017630;ENSSSCG00000025818;ENSSSCG00000014273;ENSSSCG00000006357;ENSSSCG00000006413;ENSSSCG00000013099	K16597+K10788+K05432+K04736+K07983+K08089+K08090
Retrograde endocannabinoid signaling	ko04723	9	ENSSSCG00000004280;ENSSSCG00000004309;ENSSSCG00000013079;ENSSSCG00000024134;ENSSSCG00000027288;ENSSSCG00000003901;ENSSSCG00000020857;ENSSSCG00000022903;ENSSSCG00000011470	K15291+K04277+K13806+K01054+K13806+K15528+K13985+K13985+K13700
Colorectal cancer	ko05210	7	ENSSSCG00000020931;ENSSSCG00000014126;ENSSSCG00000008430;ENSSSCG00000008428;ENSSSCG00000022080;ENSSSCG00000003144;ENSSSCG00000027373	K08737+K08736+K08735+K08735+K04513+K02159+K08737
Hepatitis C	ko05160	42	ENSSSCG00000022456;ENSSSCG00000007718;ENSSSCG00000029210;ENSSSCG00000024413;ENSSSCG00000029538;ENSSSCG00000024896;ENSSSCG00000017934;ENSSSCG00000000006;ENSSSCG00000006966;ENSSSCG00000012031;ENSSSCG00000010123;ENSSSCG00000027901;ENSSSCG00000013241;ENSSSCG00000020680;ENSSSCG00000014277;ENSSSCG00000017385;ENSSSCG00000028512;ENSSSCG00000030344;ENSSSCG00000021415;ENSSSCG00000016965;ENSSSCG00000024788;…	K06087+K06087+K06087+K03456+K03456+K07294+K06087+K07294+K06087+K06087+K06087+K06087+K08536+K06087+K09444+K06698+K12473+K06087+K06087+K06088+K06087+K06087+K06088+K06087+K04706+K06087+K04706+K06087+K12473+K06087+K03250+K04354+K04354+K13885+K12473+K06087+K04382+K06087+K06087+K06508+K03250+K03250
Measles	ko05162	15	ENSSSCG00000013579;ENSSSCG00000003112;ENSSSCG00000006350;ENSSSCG00000015293;ENSSSCG00000025890;ENSSSCG00000021929;ENSSSCG00000003361;ENSSSCG00000012123;ENSSSCG00000006380;ENSSSCG00000008265;ENSSSCG00000012643;ENSSSCG00000006016;ENSSSCG00000029724;ENSSSCG00000011131;ENSSSCG00000008969	K06563+K10132+K12560+K04007+K07900+K14752+K10148+K07899+K06536+K14752+K07990+K03247+K14753+K18052+K10144
Thyroid hormone synthesis	ko04918	18	ENSSSCG00000006733;ENSSSCG00000015453;ENSSSCG00000024926;ENSSSCG00000013890;ENSSSCG00000005725;ENSSSCG00000004676;ENSSSCG00000017932;ENSSSCG00000002279;ENSSSCG00000028969;ENSSSCG00000021973;ENSSSCG00000015844;ENSSSCG00000023888;ENSSSCG00000015929;ENSSSCG00000001213;ENSSSCG00000004093;ENSSSCG00000001212;ENSSSCG00000025762;ENSSSCG00000001214	K15173+K09582+K10063+K14385+K15225+K17232+K10064+K00432+K14702+K00432+K00383+K00432+K06233+K00432+K17231+K00432+K00383+K00432
Phototransduction	ko04744	16	ENSSSCG00000025345;ENSSSCG00000017977;ENSSSCG00000009562;ENSSSCG00000002811;ENSSSCG00000028770;ENSSSCG00000011675;ENSSSCG00000001637;ENSSSCG00000004937;ENSSSCG00000014438;ENSSSCG00000024609;ENSSSCG00000011590;ENSSSCG00000012580;ENSSSCG00000001636;ENSSSCG00000015406;ENSSSCG00000024246;ENSSSCG00000022781	K12321+K12321+K00909+K04952+K13764+K00909+K08328+K13749+K08718+K04631+K04250+K12321+K08328+K04631+K04948+K04948
Choline metabolism in cancer	ko05231	110	ENSSSCG00000017912;ENSSSCG00000008040;ENSSSCG00000013900;ENSSSCG00000017991;ENSSSCG00000017615;ENSSSCG00000012889;ENSSSCG00000005425;ENSSSCG00000028887;ENSSSCG00000022633;ENSSSCG00000003413;ENSSSCG00000003839;ENSSSCG00000001419;ENSSSCG00000021886;ENSSSCG00000007541;ENSSSCG00000022126;ENSSSCG00000014442;ENSSSCG00000012182;ENSSSCG00000027286;ENSSSCG00000022550;ENSSSCG00000009432;ENSSSCG00000005738;…	K01115+K07207+K02649+K02649+K00901+K14156+K06515+K01115+K04366+K07203+K01080+K15377+K05089+K04359+K04361+K05089+K00968+K00901+K00901+K00901+K08732+K00901+K08200+K08198+K01116+K04371+K08268+K00889+K05747+K02649+K16342+K08199+K04684+K06083+K01080+K08198+K00889+K03099+K04364+K16342+K00889+K05753+K04440+K07206+K04357+K14156+K07205+K16342+K16342+K04361+K04688+K05748+K02649+K04456+K00968+K06276+K07206+…
Degradation of aromatic compounds	ko01220	3	ENSSSCG00000029256;ENSSSCG00000012268;ENSSSCG00000022390	K00002+K01053+K01053
Ribosome	ko03010	173	ENSSSCG00000025928;ENSSSCG00000024974;ENSSSCG00000021007;ENSSSCG00000021708;ENSSSCG00000021912;ENSSSCG00000002529;ENSSSCG00000025060;ENSSSCG00000017768;ENSSSCG00000001658;ENSSSCG00000029830;ENSSSCG00000022130;ENSSSCG00000013889;ENSSSCG00000020817;ENSSSCG00000017509;ENSSSCG00000030578;ENSSSCG00000023250;ENSSSCG00000013907;ENSSSCG00000010712;ENSSSCG00000003166;ENSSSCG00000028079;ENSSSCG00000025814;…	K02883+K02873+K02884+K02983+K02998+K02971+K02911+K02893+K02886+K02938+K02932+K02882+K02960+K02885+K02876+K02932+K02927+K02960+K02872+K02877+K02935+K02949+K02967+K02872+K02877+K02998+K02989+K02971+K02879+K02956+K02939+K02920+K02893+K02948+K02958+K02870+K02864+K02870+K02976+K02870+K02996+K02925+K02877+K02981+K02867+K02983+K02936+K02932+K02912+K02878+K02926+K02910+K02910+K02910+K02937+K02912+K02872+…
Amyotrophic lateral sclerosis (ALS)	ko05014	16	ENSSSCG00000013302;ENSSSCG00000006354;ENSSSCG00000000195;ENSSSCG00000022208;ENSSSCG00000009648;ENSSSCG00000009649;ENSSSCG00000003089;ENSSSCG00000009979;ENSSSCG00000013296;ENSSSCG00000009856;ENSSSCG00000022025;ENSSSCG00000024772;ENSSSCG00000026041;ENSSSCG00000016109;ENSSSCG00000021004;ENSSSCG00000012934	K03781+K11518+K07607+K05141+K04573+K04572+K11518+K04574+K05613+K13240+K04569+K11518+K04426+K04575+K11519+K04569
FoxO signaling pathway	ko04068	8	ENSSSCG00000003189;ENSSSCG00000016925;ENSSSCG00000005981;ENSSSCG00000012399;ENSSSCG00000030396;ENSSSCG00000009076;ENSSSCG00000023665;ENSSSCG00000024855	K11434+K08861+K10305+K12358+K11431+K08863+K10305+K15010
Spliceosome	ko03040	119	ENSSSCG00000003263;ENSSSCG00000027789;ENSSSCG00000002998;ENSSSCG00000027224;ENSSSCG00000017346;ENSSSCG00000008129;ENSSSCG00000028348;ENSSSCG00000003596;ENSSSCG00000013860;ENSSSCG00000028640;ENSSSCG00000013602;ENSSSCG00000025264;ENSSSCG00000023792;ENSSSCG00000028133;ENSSSCG00000007882;ENSSSCG00000025674;ENSSSCG00000030119;ENSSSCG00000021195;ENSSSCG00000023231;ENSSSCG00000002748;ENSSSCG00000015988;…	K12844+K12858+K11091+K12889+K12852+K12854+K12815+K12857+K12841+K12884+K12887+K12865+K11093+K12838+K12871+K12846+K12843+K12868+K12872+K12815+K12741+K12897+K12854+K12815+K12824+K12877+K12825+K12847+K12847+K12871+K12813+K12825+K12811+K12875+K12876+K12856+K12855+K12888+K12870+K12821+K12840+K12867+K12817+K12829+K11095+K12854+K12866+K12830+K12733+K12862+K12827+K12845+K12862+K12818+K12863+K11984+K13025+…
Hypertrophic cardiomyopathy (HCM)	ko05410	13	ENSSSCG00000006703;ENSSSCG00000023612;ENSSSCG00000017296;ENSSSCG00000023802;ENSSSCG00000016200;ENSSSCG00000027850;ENSSSCG00000024598;ENSSSCG00000020970;ENSSSCG00000016858;ENSSSCG00000016432;ENSSSCG00000003837;ENSSSCG00000009840;ENSSSCG00000000185	K07199+K01283+K01283+K07200+K07200+K05405+K07198+K05405+K07198+K07200+K07198+K07199+K07200
Proteoglycans in cancer	ko05205	67	ENSSSCG00000011884;ENSSSCG00000016578;ENSSSCG00000008844;ENSSSCG00000012034;ENSSSCG00000003569;ENSSSCG00000010212;ENSSSCG00000015027;ENSSSCG00000016364;ENSSSCG00000015370;ENSSSCG00000016809;ENSSSCG00000027402;ENSSSCG00000027189;ENSSSCG00000025537;ENSSSCG00000015129;ENSSSCG00000025777;ENSSSCG00000014362;ENSSSCG00000021295;ENSSSCG00000001518;ENSSSCG00000008601;ENSSSCG00000003040;ENSSSCG00000007334;…	K06106+K04437+K05098+K05731+K05742+K10380+K09543+K08107+K09069+K03685+K06255+K17457+K05697+K07532+K08550+K08523+K05085+K04960+K06257+K12330+K05704+K04958+K16338+K10380+K05763+K06269+K06255+K07829+K06251+K12461+K10380+K06251+K12329+K06270+K08109+K03985+K08122+K07964+K09069+K16848+K16867+K07831+K04958+K16848+K04958+K04958+K13769+K04660+K04959+K02991+K04441+K10380+K10164+K05860+K16336+K05085+K06497+…
Cysteine and methionine metabolism	ko00270	11	ENSSSCG00000013756;ENSSSCG00000016568;ENSSSCG00000029161;ENSSSCG00000009246;ENSSSCG00000007278;ENSSSCG00000014108;ENSSSCG00000024331;ENSSSCG00000006816;ENSSSCG00000005135;ENSSSCG00000013299;ENSSSCG00000000593	K08963+K01251+K08967+K09880+K01251+K00544+K00544+K01251+K00772+K08964+K01251
Retinol metabolism	ko00830	21	ENSSSCG00000002297;ENSSSCG00000008237;ENSSSCG00000010474;ENSSSCG00000010475;ENSSSCG00000013666;ENSSSCG00000003439;ENSSSCG00000000362;ENSSSCG00000022808;ENSSSCG00000027854;ENSSSCG00000002296;ENSSSCG00000024919;ENSSSCG00000006245;ENSSSCG00000023508;ENSSSCG00000021665;ENSSSCG00000008311;ENSSSCG00000003794;ENSSSCG00000012100;ENSSSCG00000015930;ENSSSCG00000029042;ENSSSCG00000028996;ENSSSCG00000024526	K11153+K09516+K12665+K07437+K11150+K11146+K00061+K07411+K13369+K11152+K11154+K15734+K00515+K11151+K12664+K11158+K11157+K11149+K11149+K07249+K11151
Bladder cancer	ko05219	10	ENSSSCG00000004789;ENSSSCG00000010950;ENSSSCG00000007436;ENSSSCG00000010949;ENSSSCG00000002437;ENSSSCG00000025652;ENSSSCG00000002829;ENSSSCG00000023049;ENSSSCG00000021588;ENSSSCG00000026279	K16857+K08803+K01403+K08803+K04445+K05689+K01398+K08803+K08803+K08803
Wnt signaling pathway	ko04310	33	ENSSSCG00000010529;ENSSSCG00000007029;ENSSSCG00000006256;ENSSSCG00000025003;ENSSSCG00000012679;ENSSSCG00000017375;ENSSSCG00000000625;ENSSSCG00000027227;ENSSSCG00000006746;ENSSSCG00000011794;ENSSSCG00000025822;ENSSSCG00000005078;ENSSSCG00000025620;ENSSSCG00000009004;ENSSSCG00000002127;ENSSSCG00000011495;ENSSSCG00000029951;ENSSSCG00000012885;ENSSSCG00000027408;ENSSSCG00000012102;ENSSSCG00000030553;…	K02222+K02165+K04495+K04499+K08110+K16834+K03068+K02165+K04510+K03345+K02166+K04512+K04511+K02176+K04494+K04511+K03213+K03068+K03213+K04508+K04493+K01397+K04512+K04499+K02165+K04510+K03344+K03344+K01691+K04508+K00181+K02165+K04507
RIG-I-like receptor signaling pathway	ko04622	14	ENSSSCG00000021934;ENSSSCG00000017515;ENSSSCG00000013087;ENSSSCG00000003729;ENSSSCG00000017416;ENSSSCG00000028631;ENSSSCG00000013669;ENSSSCG00000014220;ENSSSCG00000015889;ENSSSCG00000002837;ENSSSCG00000028258;ENSSSCG00000006751;ENSSSCG00000027982;ENSSSCG00000004370	K12655+K12652+K00863+K12170+K12649+K09578+K09578+K08336+K12650+K08601+K12651+K12656+K12159+K08339
Adherens junction	ko04520	12	ENSSSCG00000000504;ENSSSCG00000025127;ENSSSCG00000027668;ENSSSCG00000027663;ENSSSCG00000026861;ENSSSCG00000029947;ENSSSCG00000006368;ENSSSCG00000023709;ENSSSCG00000003757;ENSSSCG00000017756;ENSSSCG00000028805;ENSSSCG00000011933	K05694+K06084+K04468+K04468+K06593+K05693+K06593+K05698+K06085+K04468+K05693+K06592
Thyroid hormone signaling pathway	ko04919	39	ENSSSCG00000027550;ENSSSCG00000007458;ENSSSCG00000012391;ENSSSCG00000023350;ENSSSCG00000028798;ENSSSCG00000006194;ENSSSCG00000017338;ENSSSCG00000017480;ENSSSCG00000009464;ENSSSCG00000017505;ENSSSCG00000026862;ENSSSCG00000020747;ENSSSCG00000029458;ENSSSCG00000012396;ENSSSCG00000005720;ENSSSCG00000014949;ENSSSCG00000012250;ENSSSCG00000025418;ENSSSCG00000016192;ENSSSCG00000022383;ENSSSCG00000029102;…	K05857+K11256+K15143+K15167+K11255+K11255+K05857+K05547+K17902+K15144+K05857+K08231+K08231+K15162+K15170+K15133+K15156+K15162+K05857+K09183+K15167+K15164+K07754+K17903+K07754+K15167+K17902+K15164+K01562+K15162+K15159+K15162+K08362+K15164+K15146+K09101+K17904+K08747+K05861
Complement and coagulation cascades	ko04610	24	ENSSSCG00000012818;ENSSSCG00000030658;ENSSSCG00000024310;ENSSSCG00000009558;ENSSSCG00000022447;ENSSSCG00000000660;ENSSSCG00000002481;ENSSSCG00000028936;ENSSSCG00000023693;ENSSSCG00000015493;ENSSSCG00000016032;ENSSSCG00000029503;ENSSSCG00000007115;ENSSSCG00000002476;ENSSSCG00000015799;ENSSSCG00000010093;ENSSSCG00000023301;ENSSSCG00000016765;ENSSSCG00000006289;ENSSSCG00000024208;ENSSSCG00000012711;…	K03899+K03983+K03917+K01314+K03901+K03910+K03913+K01328+K01344+K03911+K03909+K01320+K03907+K03984+K01324+K03912+K03906+K03902+K03902+K01328+K01321+K03898+K03908+K03908
Toxoplasmosis	ko05145	4	ENSSSCG00000010330;ENSSSCG00000010404;ENSSSCG00000002823;ENSSSCG00000006175	K09565+K00461+K04534+K05400
mRNA surveillance pathway	ko03015	44	ENSSSCG00000000369;ENSSSCG00000003348;ENSSSCG00000028865;ENSSSCG00000012317;ENSSSCG00000002447;ENSSSCG00000024679;ENSSSCG00000010430;ENSSSCG00000006490;ENSSSCG00000029665;ENSSSCG00000017826;ENSSSCG00000008048;ENSSSCG00000017619;ENSSSCG00000005906;ENSSSCG00000017477;ENSSSCG00000013179;ENSSSCG00000012617;ENSSSCG00000012486;ENSSSCG00000007494;ENSSSCG00000022828;ENSSSCG00000008389;ENSSSCG00000029365;…	K14294+K15544+K14324+K03267+K14402+K14328+K14407+K11125+K14376+K11124+K14325+K14411+K14401+K14323+K14399+K14328+K14407+K14406+K13114+K14376+K14411+K14409+K14400+K14397+K15542+K14405+K13917+K13917+K03265+K06965+K14327+K14403+K00565+K00565+K14402+K14411+K14376+K14962+K14398+K14398+K03267+K13917+K14327+K14408
Melanogenesis	ko04916	13	ENSSSCG00000022545;ENSSSCG00000007277;ENSSSCG00000009490;ENSSSCG00000020924;ENSSSCG00000014443;ENSSSCG00000005193;ENSSSCG00000028116;ENSSSCG00000021772;ENSSSCG00000026409;ENSSSCG00000008433;ENSSSCG00000001050;ENSSSCG00000025768;ENSSSCG00000026969	K02183+K08725+K01827+K04199+K04515+K00506+K04515+K08048+K00505+K02183+K16366+K02183+K07827
Fatty acid degradation	ko00071	1	ENSSSCG00000024587	K13238
T cell receptor signaling pathway	ko04660	4	ENSSSCG00000000080;ENSSSCG00000008144;ENSSSCG00000008820;ENSSSCG00000025701	K07366+K07365+K07364+K07365
One carbon pool by folate	ko00670	12	ENSSSCG00000008289;ENSSSCG00000030626;ENSSSCG00000030677;ENSSSCG00000000839;ENSSSCG00000023869;ENSSSCG00000004092;ENSSSCG00000027926;ENSSSCG00000002269;ENSSSCG00000016173;ENSSSCG00000008961;ENSSSCG00000024799;ENSSSCG00000023444	K13403+K00289+K11787+K00289+K00560+K13402+K13990+K00288+K00602+K13403+K13402+K13403
Epstein-Barr virus infection	ko05169	90	ENSSSCG00000014559;ENSSSCG00000012795;ENSSSCG00000002925;ENSSSCG00000022740;ENSSSCG00000028278;ENSSSCG00000006738;ENSSSCG00000011494;ENSSSCG00000013838;ENSSSCG00000007840;ENSSSCG00000003578;ENSSSCG00000001703;ENSSSCG00000013588;ENSSSCG00000001009;ENSSSCG00000024482;ENSSSCG00000025452;ENSSSCG00000025783;ENSSSCG00000027575;ENSSSCG00000007203;ENSSSCG00000026904;ENSSSCG00000023772;ENSSSCG00000009761;…	K03039+K04730+K03017+K03033+K03006+K06492+K03037+K15978+K14721+K08891+K05872+K04431+K02861+K04455+K06065+K01510+K09253+K03097+K02581+K06477+K06065+K07936+K03283+K14317+K04455+K04466+K01510+K04012+K03022+K04427+K03026+K03029+K04433+K16194+K06468+K03066+K03028+K03014+K03013+K03283+K04433+K03065+K14290+K03021+K05134+K03015+K01510+K03033+K03027+K04403+K03038+K08860+K11859+K03023+K03061+K03061+K03283+…
Salmonella infection	ko05132	32	ENSSSCG00000028355;ENSSSCG00000002538;ENSSSCG00000005596;ENSSSCG00000001659;ENSSSCG00000005657;ENSSSCG00000012955;ENSSSCG00000030470;ENSSSCG00000017698;ENSSSCG00000011552;ENSSSCG00000004854;ENSSSCG00000017816;ENSSSCG00000011233;ENSSSCG00000003468;ENSSSCG00000030260;ENSSSCG00000002547;ENSSSCG00000015948;ENSSSCG00000006927;ENSSSCG00000007625;ENSSSCG00000002539;ENSSSCG00000007609;ENSSSCG00000015560;…	K05692+K10413+K05754+K10407+K06071+K10407+K05701+K12964+K05755+K05701+K13883+K10416+K15348+K05759+K10407+K10415+K06071+K05757+K10413+K05757+K05754+K07863+K05759+K10414+K10415+K07863+K10416+K05759+K05756+K05758+K10415+K05759
Carbon metabolism	ko01200	27	ENSSSCG00000002873;ENSSSCG00000013878;ENSSSCG00000008247;ENSSSCG00000011501;ENSSSCG00000022810;ENSSSCG00000025486;ENSSSCG00000007133;ENSSSCG00000004522;ENSSSCG00000010394;ENSSSCG00000001925;ENSSSCG00000022975;ENSSSCG00000005199;ENSSSCG00000016743;ENSSSCG00000002374;ENSSSCG00000007286;ENSSSCG00000003428;ENSSSCG00000014919;ENSSSCG00000001732;ENSSSCG00000002357;ENSSSCG00000003402;ENSSSCG00000015030;…	K01810+K01057+K01899+K01900+K00026+K00026+K01895+K00027+K00164+K08074+K00605+K00281+K00164+K00658+K01895+K00297+K00029+K01847+K00140+K00033+K00627+K01900+K00029+K01070+K05606+K01847+K00382
Non-homologous end-joining	ko03450	10	ENSSSCG00000014955;ENSSSCG00000010564;ENSSSCG00000016755;ENSSSCG00000000059;ENSSSCG00000028696;ENSSSCG00000016177;ENSSSCG00000009540;ENSSSCG00000016205;ENSSSCG00000014135;ENSSSCG00000014280	K10865+K03512+K03513+K10884+K04799+K10885+K10777+K10980+K10886+K10866
Hippo signaling pathway	ko04390	31	ENSSSCG00000005584;ENSSSCG00000008963;ENSSSCG00000012591;ENSSSCG00000023261;ENSSSCG00000004017;ENSSSCG00000007501;ENSSSCG00000027920;ENSSSCG00000025568;ENSSSCG00000005027;ENSSSCG00000006074;ENSSSCG00000001544;ENSSSCG00000004192;ENSSSCG00000030187;ENSSSCG00000000736;ENSSSCG00000028707;ENSSSCG00000004106;ENSSSCG00000010894;ENSSSCG00000012375;ENSSSCG00000013399;ENSSSCG00000029201;ENSSSCG00000011704;…	K16681+K09782+K16819+K04664+K16821+K16621+K16622+K09448+K16822+K04412+K09448+K06827+K16622+K09448+K16684+K08791+K16823+K12075+K09448+K16682+K16820+K16681+K16687+K04664+K16685+K09854+K16144+K16682+K16686+K04663+K12075
Alzheimer's disease	ko05010	29	ENSSSCG00000012074;ENSSSCG00000008641;ENSSSCG00000006385;ENSSSCG00000014628;ENSSSCG00000026507;ENSSSCG00000012999;ENSSSCG00000017279;ENSSSCG00000012022;ENSSSCG00000003088;ENSSSCG00000008639;ENSSSCG00000002340;ENSSSCG00000007805;ENSSSCG00000029411;ENSSSCG00000012327;ENSSSCG00000010860;ENSSSCG00000000694;ENSSSCG00000015079;ENSSSCG00000028297;ENSSSCG00000006346;ENSSSCG00000017311;ENSSSCG00000012579;…	K07747+K06059+K06171+K04529+K05853+K01367+K08852+K04520+K04524+K06059+K04505+K05853+K03853+K08683+K04522+K00134+K04521+K06172+K09054+K04380+K00134+K01389+K06704+K04963+K06170+K01408+K05853+K04532+K04532
Phagosome	ko04145	18	ENSSSCG00000022596;ENSSSCG00000011114;ENSSSCG00000010099;ENSSSCG00000005384;ENSSSCG00000010103;ENSSSCG00000010334;ENSSSCG00000024711;ENSSSCG00000015716;ENSSSCG00000011621;ENSSSCG00000024927;ENSSSCG00000004190;ENSSSCG00000000662;ENSSSCG00000000193;ENSSSCG00000025629;ENSSSCG00000028008;ENSSSCG00000015637;ENSSSCG00000000647;ENSSSCG00000006979	K10956+K10956+K07374+K09481+K07374+K10068+K08492+K13884+K10956+K13813+K08488+K10089+K07374+K10066+K13505+K07342+K08763+K06558
Glioma	ko05214	7	ENSSSCG00000010311;ENSSSCG00000027896;ENSSSCG00000016748;ENSSSCG00000023092;ENSSSCG00000011141;ENSSSCG00000028926;ENSSSCG00000009123	K04515+K04515+K04515+K02183+K02183+K02183+K04515
Sulfur metabolism	ko00920	8	ENSSSCG00000003064;ENSSSCG00000030364;ENSSSCG00000010822;ENSSSCG00000004666;ENSSSCG00000004665;ENSSSCG00000000376;ENSSSCG00000010437;ENSSSCG00000027672	K17725+K17725+K01082+K17218+K17218+K00387+K13811+K00387
Nicotine addiction	ko05033	25	ENSSSCG00000022569;ENSSSCG00000012754;ENSSSCG00000007348;ENSSSCG00000022527;ENSSSCG00000012755;ENSSSCG00000013754;ENSSSCG00000030565;ENSSSCG00000021902;ENSSSCG00000024249;ENSSSCG00000023338;ENSSSCG00000017029;ENSSSCG00000017026;ENSSSCG00000028037;ENSSSCG00000003170;ENSSSCG00000006545;ENSSSCG00000004315;ENSSSCG00000030515;ENSSSCG00000008809;ENSSSCG00000028922;ENSSSCG00000004827;ENSSSCG00000017027;…	K05197+K05185+K15015+K05184+K05192+K04344+K05200+K05189+K05190+K04808+K05181+K05175+K05181+K12302+K04813+K05190+K05175+K05186+K05175+K05175+K05175+K12302+K12302+K05186+K05198
alpha-Linolenic acid metabolism	ko00592	1	ENSSSCG00000008540	K14621
Glycosaminoglycan biosynthesis - chondroitin sulfate / dermatan sulfate	ko00532	16	ENSSSCG00000011625;ENSSSCG00000012265;ENSSSCG00000014262;ENSSSCG00000007005;ENSSSCG00000004825;ENSSSCG00000010200;ENSSSCG00000028974;ENSSSCG00000004111;ENSSSCG00000023662;ENSSSCG00000029482;ENSSSCG00000000837;ENSSSCG00000004771;ENSSSCG00000007567;ENSSSCG00000004441;ENSSSCG00000021610;ENSSSCG00000016436	K07779+K04743+K13499+K00746+K13499+K00746+K03193+K03193+K01020+K08106+K01017+K08105+K04742+K01794+K00747+K03419
Morphine addiction	ko05032	38	ENSSSCG00000030594;ENSSSCG00000015870;ENSSSCG00000017918;ENSSSCG00000027558;ENSSSCG00000026420;ENSSSCG00000003805;ENSSSCG00000028662;ENSSSCG00000008694;ENSSSCG00000010683;ENSSSCG00000001242;ENSSSCG00000014852;ENSSSCG00000005377;ENSSSCG00000012918;ENSSSCG00000013642;ENSSSCG00000016929;ENSSSCG00000025865;ENSSSCG00000014816;ENSSSCG00000016668;ENSSSCG00000021573;ENSSSCG00000029388;ENSSSCG00000004165;…	K13293+K04997+K04439+K04615+K18437+K13293+K13296+K08291+K08291+K04615+K04439+K04615+K00910+K13293+K13293+K13755+K18283+K13755+K04999+K18283+K18436+K13755+K04215+K13755+K13755+K00910+K18438+K04265+K05002+K05000+K13293+K13296+K18437+K13296+K13298+K18437+K18436+K18438
Bacterial invasion of epithelial cells	ko05100	24	ENSSSCG00000029206;ENSSSCG00000000040;ENSSSCG00000017168;ENSSSCG00000024205;ENSSSCG00000005641;ENSSSCG00000007933;ENSSSCG00000009029;ENSSSCG00000012619;ENSSSCG00000013630;ENSSSCG00000014285;ENSSSCG00000016370;ENSSSCG00000014058;ENSSSCG00000028878;ENSSSCG00000007800;ENSSSCG00000009028;ENSSSCG00000023723;ENSSSCG00000003419;ENSSSCG00000017666;ENSSSCG00000016656;ENSSSCG00000008986;ENSSSCG00000022659;…	K01528+K16938+K16938+K13744+K01528+K16938+K13736+K16939+K01528+K16939+K16942+K04645+K05726+K13737+K13736+K13728+K13728+K04646+K12366+K16939+K04646+K13738+K13738+K13738
Valine, leucine and isoleucine degradation	ko00280	15	ENSSSCG00000028123;ENSSSCG00000016971;ENSSSCG00000023866;ENSSSCG00000003007;ENSSSCG00000028794;ENSSSCG00000025942;ENSSSCG00000009591;ENSSSCG00000004465;ENSSSCG00000029589;ENSSSCG00000015260;ENSSSCG00000016695;ENSSSCG00000004774;ENSSSCG00000006866;ENSSSCG00000026384;ENSSSCG00000022379	K11538+K01969+K18660+K00166+K00166+K01968+K05607+K00167+K00020+K11538+K00020+K00253+K09699+K00167+K00167
Protein export	ko03060	17	ENSSSCG00000015227;ENSSSCG00000017191;ENSSSCG00000026230;ENSSSCG00000014850;ENSSSCG00000029702;ENSSSCG00000004785;ENSSSCG00000016650;ENSSSCG00000029183;ENSSSCG00000008900;ENSSSCG00000002042;ENSSSCG00000011639;ENSSSCG00000004912;ENSSSCG00000011447;ENSSSCG00000015769;ENSSSCG00000001955;ENSSSCG00000028491;ENSSSCG00000013322	K13431+K03107+K03105+K12947+K03104+K03104+K09648+K13280+K03108+K03217+K12272+K13280+K12946+K12948+K03106+K03109+K09647
Glycerophospholipid metabolism	ko00564	30	ENSSSCG00000023191;ENSSSCG00000025901;ENSSSCG00000004033;ENSSSCG00000015872;ENSSSCG00000003267;ENSSSCG00000015603;ENSSSCG00000007048;ENSSSCG00000008121;ENSSSCG00000000214;ENSSSCG00000009233;ENSSSCG00000027793;ENSSSCG00000013572;ENSSSCG00000007359;ENSSSCG00000008624;ENSSSCG00000028350;ENSSSCG00000022763;ENSSSCG00000026701;ENSSSCG00000015276;ENSSSCG00000010032;ENSSSCG00000007019;ENSSSCG00000009144;…	K06130+K13513+K13523+K00111+K13516+K13514+K08744+K00629+K00006+K13506+K00995+K14676+K15728+K15728+K00650+K15728+K06124+K00894+K01613+K13506+K14286+K13517+K13515+K01517+K13523+K13517+K00551+K08729+K00629+K00006
Intestinal immune network for IgA production	ko04672	10	ENSSSCG00000013593;ENSSSCG00000017392;ENSSSCG00000021190;ENSSSCG00000027596;ENSSSCG00000022246;ENSSSCG00000011316;ENSSSCG00000015651;ENSSSCG00000015657;ENSSSCG00000016871;ENSSSCG00000007888	K13072+K04185+K06779+K06856+K06710+K04184+K13073+K13073+K05513+K05153
Cholinergic synapse	ko04725	10	ENSSSCG00000004281;ENSSSCG00000001753;ENSSSCG00000003975;ENSSSCG00000030303;ENSSSCG00000024124;ENSSSCG00000005953;ENSSSCG00000010392;ENSSSCG00000001752;ENSSSCG00000029410;ENSSSCG00000026342	K04930+K04815+K04929+K01049+K04928+K04928+K00623+K04805+K04928+K04928
Systemic lupus erythematosus	ko05322	69	ENSSSCG00000026750;ENSSSCG00000003525;ENSSSCG00000029844;ENSSSCG00000020971;ENSSSCG00000021399;ENSSSCG00000023770;ENSSSCG00000026757;ENSSSCG00000024003;ENSSSCG00000022537;ENSSSCG00000003528;ENSSSCG00000022645;ENSSSCG00000026588;ENSSSCG00000024229;ENSSSCG00000026938;ENSSSCG00000001422;ENSSSCG00000021370;ENSSSCG00000023149;ENSSSCG00000016440;ENSSSCG00000027670;ENSSSCG00000026572;ENSSSCG00000029370;…	K01319+K03988+K11251+K11251+K11251+K11252+K11252+K01319+K11251+K03987+K11251+K11252+K11251+K11251+K01332+K11251+K11251+K11252+K01319+K11252+K01319+K11251+K03987+K11252+K11252+K03990+K01327+K11252+K11252+K11252+K11251+K10651+K03994+K11251+K11090+K11086+K01330+K11251+K11253+K11253+K11253+K06498+K11251+K03989+K03997+K04000+K03998+K03996+K05210+K11251+K03995+K11252+K05209+K11251+K03999+K03986+K11251+…
Lysine degradation	ko00310	28	ENSSSCG00000011531;ENSSSCG00000020663;ENSSSCG00000009806;ENSSSCG00000007782;ENSSSCG00000009395;ENSSSCG00000001420;ENSSSCG00000025637;ENSSSCG00000012887;ENSSSCG00000014030;ENSSSCG00000002895;ENSSSCG00000016613;ENSSSCG00000009777;ENSSSCG00000022734;ENSSSCG00000029082;ENSSSCG00000003433;ENSSSCG00000001755;ENSSSCG00000011689;ENSSSCG00000000191;ENSSSCG00000015820;ENSSSCG00000021717;ENSSSCG00000008447;…	K11433+K09188+K11422+K11422+K18494+K11420+K11429+K11429+K18202+K14959+K14157+K11428+K09188+K09189+K00473+K18201+K13645+K09187+K11425+K11419+K18826+K00474+K11423+K15588+K11419+K11419+K00471+K18826
RNA polymerase	ko03020	8	ENSSSCG00000001239;ENSSSCG00000001245;ENSSSCG00000008226;ENSSSCG00000005347;ENSSSCG00000007688;ENSSSCG00000015372;ENSSSCG00000025298;ENSSSCG00000008098	K03000+K03000+K02999+K03005+K03008+K03004+K03004+K03002
Citrate cycle (TCA cycle)	ko00020	1	ENSSSCG00000017421	K01648
Homologous recombination	ko03440	10	ENSSSCG00000003905;ENSSSCG00000002546;ENSSSCG00000006127;ENSSSCG00000028877;ENSSSCG00000000754;ENSSSCG00000026989;ENSSSCG00000006101;ENSSSCG00000002299;ENSSSCG00000016427;ENSSSCG00000016488	K10875+K10880+K10867+K10869+K10873+K10871+K10877+K10869+K10879+K03111
Rheumatoid arthritis	ko05323	63	ENSSSCG00000002776;ENSSSCG00000026872;ENSSSCG00000011171;ENSSSCG00000030839;ENSSSCG00000012890;ENSSSCG00000008634;ENSSSCG00000017705;ENSSSCG00000022824;ENSSSCG00000009320;ENSSSCG00000009429;ENSSSCG00000010948;ENSSSCG00000016577;ENSSSCG00000005122;ENSSSCG00000006815;ENSSSCG00000016516;ENSSSCG00000008957;ENSSSCG00000016122;ENSSSCG00000013612;ENSSSCG00000010905;ENSSSCG00000026832;ENSSSCG00000024231;…	K02146+K05475+K01365+K04448+K02154+K02148+K12499+K02154+K05096+K05473+K01365+K02151+K05121+K05453+K02154+K05506+K06538+K14379+K02152+K05453+K10160+K10160+K05453+K05408+K05489+K03157+K10030+K02152+K05427+K10030+K02153+K05465+K01394+K02147+K02147+K10159+K10031+K05433+K02144+K01371+K04379+K02146+K02155+K05476+K02150+K05147+K14624+K02154+K14624+K05448+K01388+K02154+K02154+K02149+K02147+K02148+K02152+…
Ascorbate and aldarate metabolism	ko00053	2	ENSSSCG00000029584;ENSSSCG00000009667	K00103+K00103
cGMP-PKG signaling pathway	ko04022	8	ENSSSCG00000006482;ENSSSCG00000030351;ENSSSCG00000003431;ENSSSCG00000024022;ENSSSCG00000009106;ENSSSCG00000028771;ENSSSCG00000004815;ENSSSCG00000000573	K09262+K09261+K12335+K04969+K13762+K09260+K09260+K05001
Chronic myeloid leukemia	ko05220	23	ENSSSCG00000003083;ENSSSCG00000011743;ENSSSCG00000030289;ENSSSCG00000006539;ENSSSCG00000004432;ENSSSCG00000010052;ENSSSCG00000014891;ENSSSCG00000010739;ENSSSCG00000029136;ENSSSCG00000000488;ENSSSCG00000005382;ENSSSCG00000029450;ENSSSCG00000004655;ENSSSCG00000026816;ENSSSCG00000010095;ENSSSCG00000015115;ENSSSCG00000004524;ENSSSCG00000022486;ENSSSCG00000011226;ENSSSCG00000022111;ENSSSCG00000001565;…	K04707+K04462+K07293+K06279+K06067+K08878+K08091+K04496+K04707+K06643+K04674+K06067+K17449+K07293+K04438+K04707+K04501+K04707+K04388+K06625+K06625+K06624+K04674
RNA degradation	ko03018	64	ENSSSCG00000003412;ENSSSCG00000017102;ENSSSCG00000024931;ENSSSCG00000030404;ENSSSCG00000005925;ENSSSCG00000022880;ENSSSCG00000023976;ENSSSCG00000009319;ENSSSCG00000006063;ENSSSCG00000005355;ENSSSCG00000016911;ENSSSCG00000013124;ENSSSCG00000004941;ENSSSCG00000017558;ENSSSCG00000003264;ENSSSCG00000003015;ENSSSCG00000011300;ENSSSCG00000023461;ENSSSCG00000021881;ENSSSCG00000008989;ENSSSCG00000026787;…	K12591+K03514+K16855+K03514+K11600+K00962+K12611+K12572+K13126+K03681+K12598+K12617+K18681+K14443+K12580+K12590+K12589+K13126+K13126+K12603+K12620+K10643+K12599+K12604+K12616+K12603+K14442+K12616+K13126+K12613+K03678+K01148+K12597+K12571+K12615+K12584+K12606+K12587+K14443+K12618+K14443+K12581+K03679+K13126+K12605+K12600+K13126+K12610+K14443+K12602+K07573+K12619+K12581+K12585+K12592+K14443+K12614+…
Vascular smooth muscle contraction	ko04270	12	ENSSSCG00000020720;ENSSSCG00000010447;ENSSSCG00000023212;ENSSSCG00000015639;ENSSSCG00000017389;ENSSSCG00000021070;ENSSSCG00000024879;ENSSSCG00000021077;ENSSSCG00000016331;ENSSSCG00000016031;ENSSSCG00000016535;ENSSSCG00000008294	K12337+K12313+K12328+K04227+K08448+K04226+K04226+K08449+K08447+K04577+K12327+K12315
Cell adhesion molecules (CAMs)	ko04514	59	ENSSSCG00000028573;ENSSSCG00000025784;ENSSSCG00000003079;ENSSSCG00000012395;ENSSSCG00000005723;ENSSSCG00000006852;ENSSSCG00000002887;ENSSSCG00000003592;ENSSSCG00000016589;ENSSSCG00000013649;ENSSSCG00000012097;ENSSSCG00000017393;ENSSSCG00000001921;ENSSSCG00000015461;ENSSSCG00000006731;ENSSSCG00000024740;ENSSSCG00000006352;ENSSSCG00000015063;ENSSSCG00000029267;ENSSSCG00000013111;ENSSSCG00000022772;…	K06797+K06797+K06539+K07378+K16359+K07522+K06771+K16337+K16351+K06486+K07378+K07379+K06766+K07380+K06747+K07378+K06770+K06781+K16350+K06456+K16350+K06816+K07380+K06809+K16360+K07378+K07377+K07378+K06809+K07377+K06495+K06793+K06780+K16359+K06770+K07380+K06757+K07377+K07380+K06708+K06708+K06550+K07377+K06796+K06756+K06746+K06766+K07377+K07377+K07380+K06759+K07523+K06775+K07377+K06796+K06547+K06745+…
p53 signaling pathway	ko04115	24	ENSSSCG00000011357;ENSSSCG00000029304;ENSSSCG00000012843;ENSSSCG00000000002;ENSSSCG00000014966;ENSSSCG00000008586;ENSSSCG00000003624;ENSSSCG00000029438;ENSSSCG00000022689;ENSSSCG00000009585;ENSSSCG00000028520;ENSSSCG00000025518;ENSSSCG00000004153;ENSSSCG00000029521;ENSSSCG00000028230;ENSSSCG00000006058;ENSSSCG00000026125;ENSSSCG00000026665;ENSSSCG00000015213;ENSSSCG00000021742;ENSSSCG00000015708;…	K10135+K10142+K10130+K10129+K10141+K10133+K10141+K10141+K04402+K04402+K10128+K10128+K10136+K06509+K10137+K10808+K10137+K10147+K10134+K10808+K10808+K10146+K10141+K10141
Nitrogen metabolism	ko00910	10	ENSSSCG00000005315;ENSSSCG00000027875;ENSSSCG00000012141;ENSSSCG00000006142;ENSSSCG00000006141;ENSSSCG00000003391;ENSSSCG00000004565;ENSSSCG00000006233;ENSSSCG00000006143;ENSSSCG00000022094	K01672+K01672+K01672+K01672+K01672+K01672+K01672+K01672+K01672+K01672
Amino sugar and nucleotide sugar metabolism	ko00520	39	ENSSSCG00000010929;ENSSSCG00000000572;ENSSSCG00000025425;ENSSSCG00000023706;ENSSSCG00000008143;ENSSSCG00000021710;ENSSSCG00000008316;ENSSSCG00000017203;ENSSSCG00000006340;ENSSSCG00000022292;ENSSSCG00000015477;ENSSSCG00000006793;ENSSSCG00000000038;ENSSSCG00000012792;ENSSSCG00000022124;ENSSSCG00000027827;ENSSSCG00000024990;ENSSSCG00000008057;ENSSSCG00000000994;ENSSSCG00000014393;ENSSSCG00000023935;…	K00326+K00983+K05305+K01183+K08678+K17497+K00884+K00849+K00972+K01639+K01183+K01183+K00326+K01787+K01097+K01784+K01809+K01443+K01711+K02564+K00966+K02377+K08080+K00820+K05304+K17497+K00963+K17497+K00820+K01835+K01836+K15779+K00966+K15779+K00012+K00966+K00976+K00621+K02564
Mineral absorption	ko04978	48	ENSSSCG00000021949;ENSSSCG00000003153;ENSSSCG00000006391;ENSSSCG00000025058;ENSSSCG00000016649;ENSSSCG00000003045;ENSSSCG00000006296;ENSSSCG00000020953;ENSSSCG00000021032;ENSSSCG00000005905;ENSSSCG00000025049;ENSSSCG00000006740;ENSSSCG00000011640;ENSSSCG00000021581;ENSSSCG00000028992;ENSSSCG00000016469;ENSSSCG00000029221;ENSSSCG00000015084;ENSSSCG00000028203;ENSSSCG00000012606;ENSSSCG00000030545;…	K12347+K13625+K01539+K12347+K13625+K01539+K01540+K01539+K13625+K14710+K08370+K01539+K14736+K05011+K14686+K04975+K14686+K01538+K14736+K01540+K12040+K14735+K00510+K01539+K14685+K13625+K05334+K14078+K01540+K04981+K00510+K01540+K14704+K13625+K14158+K01540+K12040+K13625+K14688+K14685+K14685+K14685+K00522+K14738+K14738+K04982+K14734+K14737
Staphylococcus aureus infection	ko05150	17	ENSSSCG00000011806;ENSSSCG00000003284;ENSSSCG00000024914;ENSSSCG00000023868;ENSSSCG00000010893;ENSSSCG00000029371;ENSSSCG00000006288;ENSSSCG00000013417;ENSSSCG00000013418;ENSSSCG00000024495;ENSSSCG00000020694;ENSSSCG00000020832;ENSSSCG00000003410;ENSSSCG00000024314;ENSSSCG00000008999;ENSSSCG00000024252;ENSSSCG00000009138	K03992+K06513+K01335+K04009+K04004+K04010+K06496+K01334+K01334+K06544+K07596+K03993+K03993+K03905+K03905+K03991+K01333
Glyoxylate and dicarboxylate metabolism	ko00630	6	ENSSSCG00000010523;ENSSSCG00000011432;ENSSSCG00000005349;ENSSSCG00000008046;ENSSSCG00000002625;ENSSSCG00000003940	K18123+K15788+K00049+K01091+K02437+K01816
Long-term potentiation	ko04720	2	ENSSSCG00000022748;ENSSSCG00000000298	K08050+K08050
AMPK signaling pathway	ko04152	18	ENSSSCG00000009245;ENSSSCG00000011133;ENSSSCG00000017290;ENSSSCG00000008774;ENSSSCG00000003194;ENSSSCG00000006232;ENSSSCG00000008573;ENSSSCG00000028983;ENSSSCG00000010554;ENSSSCG00000012345;ENSSSCG00000027836;ENSSSCG00000016266;ENSSSCG00000015660;ENSSSCG00000011353;ENSSSCG00000005514;ENSSSCG00000025774;ENSSSCG00000009397;ENSSSCG00000013592	K00507+K01103+K08271+K18341+K16184+K07877+K07903+K18341+K00507+K01103+K18341+K08272+K01103+K01103+K07881+K17532+K08272+K13088
PPAR signaling pathway	ko03320	25	ENSSSCG00000024902;ENSSSCG00000015067;ENSSSCG00000016156;ENSSSCG00000001844;ENSSSCG00000005648;ENSSSCG00000016199;ENSSSCG00000010992;ENSSSCG00000022970;ENSSSCG00000017037;ENSSSCG00000003851;ENSSSCG00000014257;ENSSSCG00000003776;ENSSSCG00000013599;ENSSSCG00000021022;ENSSSCG00000013879;ENSSSCG00000012202;ENSSSCG00000029226;ENSSSCG00000006355;ENSSSCG00000011419;ENSSSCG00000009257;ENSSSCG00000015069;…	K08745+K09025+K00255+K08768+K08745+K00488+K08771+K00488+K08755+K08766+K08749+K00249+K08767+K08745+K08745+K00864+K08770+K08758+K08752+K00864+K08759+K10226+K08754+K08762+K08756
Calcium signaling pathway	ko04020	5	ENSSSCG00000007424;ENSSSCG00000007685;ENSSSCG00000023912;ENSSSCG00000008762;ENSSSCG00000007770	K12042+K16057+K16057+K18196+K16058
Collecting duct acid secretion	ko04966	2	ENSSSCG00000017358;ENSSSCG00000003469	K06573+K05018
Central carbon metabolism in cancer	ko05230	40	ENSSSCG00000017497;ENSSSCG00000014048;ENSSSCG00000010252;ENSSSCG00000028197;ENSSSCG00000010698;ENSSSCG00000016720;ENSSSCG00000006464;ENSSSCG00000003105;ENSSSCG00000005965;ENSSSCG00000015958;ENSSSCG00000024219;ENSSSCG00000014558;ENSSSCG00000013496;ENSSSCG00000026635;ENSSSCG00000030827;ENSSSCG00000010517;ENSSSCG00000010253;ENSSSCG00000015815;ENSSSCG00000008261;ENSSSCG00000016751;ENSSSCG00000021129;…	K05083+K00844+K00844+K00850+K05093+K01834+K03176+K05616+K04377+K12077+K14634+K11413+K11416+K07299+K05094+K01834+K00844+K04362+K00844+K12407+K00850+K05101+K05126+K00036+K01425+K00162+K01425+K05083+K00161+K05093+K04451+K05099+K08180+K00873+K00844+K01425+K05091+K05092+K07593+K01110
Pantothenate and CoA biosynthesis	ko00770	17	ENSSSCG00000027478;ENSSSCG00000004179;ENSSSCG00000007142;ENSSSCG00000010456;ENSSSCG00000003966;ENSSSCG00000016540;ENSSSCG00000004181;ENSSSCG00000028817;ENSSSCG00000017398;ENSSSCG00000014998;ENSSSCG00000025992;ENSSSCG00000004194;ENSSSCG00000027299;ENSSSCG00000004193;ENSSSCG00000017014;ENSSSCG00000004180;ENSSSCG00000011224	K01598+K08069+K09680+K09680+K01922+K01922+K08069+K01513+K02318+K06133+K01513+K01513+K09680+K01513+K09680+K08069+K18966
Circadian rhythm	ko04710	10	ENSSSCG00000008171;ENSSSCG00000017481;ENSSSCG00000028552;ENSSSCG00000011534;ENSSSCG00000013270;ENSSSCG00000000164;ENSSSCG00000000107;ENSSSCG00000005268;ENSSSCG00000010563;ENSSSCG00000009472	K09026+K03728+K03730+K03729+K02295+K02295+K08960+K08533+K03362+K10269
Chagas disease (American trypanosomiasis)	ko05142	3	ENSSSCG00000025698;ENSSSCG00000006309;ENSSSCG00000016101	K03982+K06453+K04724
GnRH signaling pathway	ko04912	10	ENSSSCG00000004034;ENSSSCG00000006685;ENSSSCG00000002039;ENSSSCG00000022911;ENSSSCG00000004037;ENSSSCG00000028799;ENSSSCG00000009651;ENSSSCG00000025030;ENSSSCG00000008925;ENSSSCG00000030354	K04428+K04280+K07763+K07763+K04428+K04851+K05252+K04428+K04280+K04420
Regulation of autophagy	ko04140	14	ENSSSCG00000011575;ENSSSCG00000016300;ENSSSCG00000010868;ENSSSCG00000013645;ENSSSCG00000012569;ENSSSCG00000014819;ENSSSCG00000011930;ENSSSCG00000005058;ENSSSCG00000003816;ENSSSCG00000029094;ENSSSCG00000017386;ENSSSCG00000011184;ENSSSCG00000013257;ENSSSCG00000025210	K08337+K17890+K08334+K08342+K08342+K17890+K08343+K17889+K08342+K08333+K08334+K08333+K08331+K17888
Tyrosine metabolism	ko00350	5	ENSSSCG00000005742;ENSSSCG00000017501;ENSSSCG00000001780;ENSSSCG00000021227;ENSSSCG00000002396	K00503+K00553+K01555+K00451+K01800
Inositol phosphate metabolism	ko00562	2	ENSSSCG00000010435;ENSSSCG00000000961	K03103+K00469
Proximal tubule bicarbonate reclamation	ko04964	6	ENSSSCG00000023186;ENSSSCG00000011397;ENSSSCG00000010368;ENSSSCG00000007507;ENSSSCG00000002009;ENSSSCG00000023670	K18246+K13576+K00261+K01596+K01596+K00025
Tuberculosis	ko05152	42	ENSSSCG00000003928;ENSSSCG00000028637;ENSSSCG00000030425;ENSSSCG00000017178;ENSSSCG00000028758;ENSSSCG00000020864;ENSSSCG00000023926;ENSSSCG00000015294;ENSSSCG00000026418;ENSSSCG00000021574;ENSSSCG00000009555;ENSSSCG00000023808;ENSSSCG00000011038;ENSSSCG00000017300;ENSSSCG00000029691;ENSSSCG00000001611;ENSSSCG00000001600;ENSSSCG00000022941;ENSSSCG00000017753;ENSSSCG00000003976;ENSSSCG00000026638;…	K08862+K07438+K04718+K04718+K05399+K08539+K08846+K04011+K01379+K04718+K06528+K04731+K06560+K06560+K13882+K08064+K08064+K08064+K14958+K08066+K07368+K07368+K04731+K06560+K10049+K07897+K07889+K10169+K00914+K04043+K06528+K07369+K08846+K07888+K12478+K04077+K01368+K05398+K10074+K04731+K05398+K07887
Focal adhesion	ko04510	6	ENSSSCG00000001771;ENSSSCG00000014007;ENSSSCG00000028827;ENSSSCG00000016461;ENSSSCG00000000024;ENSSSCG00000000025	K04349+K05097+K06275+K06273+K06275+K06275
Hedgehog signaling pathway	ko04340	11	ENSSSCG00000016204;ENSSSCG00000013445;ENSSSCG00000014435;ENSSSCG00000028897;ENSSSCG00000009520;ENSSSCG00000000188;ENSSSCG00000029539;ENSSSCG00000015514;ENSSSCG00000014240;ENSSSCG00000004558;ENSSSCG00000022697	K11989+K08958+K08957+K08960+K06235+K11990+K06234+K08958+K08958+K08958+K08958
Aldosterone-regulated sodium reabsorption	ko04960	16	ENSSSCG00000004919;ENSSSCG00000028923;ENSSSCG00000003562;ENSSSCG00000007836;ENSSSCG00000023405;ENSSSCG00000021443;ENSSSCG00000000707;ENSSSCG00000013564;ENSSSCG00000010202;ENSSSCG00000004920;ENSSSCG00000008038;ENSSSCG00000021905;ENSSSCG00000024987;ENSSSCG00000002777;ENSSSCG00000007835;ENSSSCG00000013566	K13305+K04825+K06644+K04827+K08555+K13302+K04824+K04527+K13359+K13305+K13358+K08555+K08555+K00071+K04825+K04527
Salivary secretion	ko04970	22	ENSSSCG00000024613;ENSSSCG00000010716;ENSSSCG00000017041;ENSSSCG00000002981;ENSSSCG00000007139;ENSSSCG00000017984;ENSSSCG00000015821;ENSSSCG00000029889;ENSSSCG00000021165;ENSSSCG00000017636;ENSSSCG00000010718;ENSSSCG00000013733;ENSSSCG00000010429;ENSSSCG00000024765;ENSSSCG00000008866;ENSSSCG00000009661;ENSSSCG00000000211;ENSSSCG00000009250;ENSSSCG00000029076;ENSSSCG00000008870;ENSSSCG00000000492;…	K12318+K13912+K04136+K13912+K04137+K13504+K04143+K13899+K04142+K12550+K13912+K13879+K07376+K12319+K12318+K04135+K09867+K07376+K07376+K12319+K13915+K13914
Terpenoid backbone biosynthesis	ko00900	15	ENSSSCG00000011061;ENSSSCG00000006716;ENSSSCG00000012927;ENSSSCG00000002281;ENSSSCG00000028845;ENSSSCG00000003369;ENSSSCG00000016872;ENSSSCG00000029066;ENSSSCG00000027363;ENSSSCG00000029790;ENSSSCG00000003556;ENSSSCG00000025057;ENSSSCG00000010155;ENSSSCG00000023958;ENSSSCG00000025311	K12504+K01641+K08658+K05954+K12504+K00587+K01641+K01823+K01823+K05906+K11778+K11778+K00804+K12505+K05955
Influenza A	ko05164	41	ENSSSCG00000016478;ENSSSCG00000013784;ENSSSCG00000009633;ENSSSCG00000009637;ENSSSCG00000013940;ENSSSCG00000001400;ENSSSCG00000014794;ENSSSCG00000024464;ENSSSCG00000002023;ENSSSCG00000015086;ENSSSCG00000021548;ENSSSCG00000008648;ENSSSCG00000001817;ENSSSCG00000012077;ENSSSCG00000029475;ENSSSCG00000006543;ENSSSCG00000021438;ENSSSCG00000028711;ENSSSCG00000016248;ENSSSCG00000015570;ENSSSCG00000007119;…	K01312+K09507+K04722+K04722+K12800+K12812+K14297+K09507+K14396+K09635+K09643+K15045+K01349+K14754+K10652+K12968+K04722+K01370+K15044+K15046+K14285+K15047+K14404+K14298+K14285+K04722+K12653+K12799+K04722+K01315+K15042+K14396+K04733+K14404+K15043+K09523+K05404+K01312+K12967+K12671+K04721
Glycerolipid metabolism	ko00561	8	ENSSSCG00000012841;ENSSSCG00000016492;ENSSSCG00000004509;ENSSSCG00000004596;ENSSSCG00000016225;ENSSSCG00000010657;ENSSSCG00000027266;ENSSSCG00000016539	K16816+K09881+K01046+K01046+K14458+K14076+K13534+K00011
Viral carcinogenesis	ko05203	96	ENSSSCG00000013888;ENSSSCG00000021200;ENSSSCG00000001373;ENSSSCG00000025545;ENSSSCG00000010035;ENSSSCG00000000697;ENSSSCG00000008638;ENSSSCG00000009589;ENSSSCG00000013094;ENSSSCG00000000706;ENSSSCG00000009630;ENSSSCG00000029425;ENSSSCG00000015215;ENSSSCG00000001383;ENSSSCG00000026752;ENSSSCG00000017366;ENSSSCG00000025846;ENSSSCG00000026454;ENSSSCG00000022832;ENSSSCG00000014388;ENSSSCG00000005059;…	K11218+K11405+K16174+K11407+K16198+K11643+K16197+K05855+K10610+K03159+K12497+K16174+K02216+K03144+K10152+K11406+K04183+K10131+K03136+K11404+K03120+K12496+K09049+K11406+K09447+K06638+K11409+K06627+K04178+K15979+K04180+K11409+K15305+K11405+K11418+K16332+K11405+K11418+K06062+K09504+K16197+K05854+K18671+K15413+K03363+K08665+K10691+K15041+K04443+K03143+K16198+K11838+K06062+K05411+K10691+K03120+K03124+…
Small cell lung cancer	ko05222	51	ENSSSCG00000009545;ENSSSCG00000016244;ENSSSCG00000017755;ENSSSCG00000023648;ENSSSCG00000015555;ENSSSCG00000011377;ENSSSCG00000007030;ENSSSCG00000005511;ENSSSCG00000005132;ENSSSCG00000015618;ENSSSCG00000004428;ENSSSCG00000029463;ENSSSCG00000000884;ENSSSCG00000005838;ENSSSCG00000010548;ENSSSCG00000002282;ENSSSCG00000025584;ENSSSCG00000003709;ENSSSCG00000015444;ENSSSCG00000009544;ENSSSCG00000016835;…	K06237+K06237+K13241+K03172+K05635+K06243+K07209+K03172+K04685+K06244+K06241+K02084+K02084+K03173+K04467+K04453+K06240+K06240+K05636+K06237+K03875+K03175+K04734+K04570+K02161+K05637+K03174+K06237+K09848+K09849+K05717+K02206+K09849+K06237+K02219+K06246+K06626+K06626+K02219+K06247+K05725+K06241+K05637+K16060+K02084+K05637+K05637+K02084+K16063+K16060+K04725
Regulation of actin cytoskeleton	ko04810	51	ENSSSCG00000016752;ENSSSCG00000010025;ENSSSCG00000027956;ENSSSCG00000013553;ENSSSCG00000030474;ENSSSCG00000013261;ENSSSCG00000003107;ENSSSCG00000000436;ENSSSCG00000017787;ENSSSCG00000017142;ENSSSCG00000010850;ENSSSCG00000016019;ENSSSCG00000009551;ENSSSCG00000024196;ENSSSCG00000030378;ENSSSCG00000012474;ENSSSCG00000009943;ENSSSCG00000005743;ENSSSCG00000006475;ENSSSCG00000017869;ENSSSCG00000011565;…	K12754+K05744+K05766+K05730+K00920+K04132+K05732+K00920+K05737+K05627+K05746+K05750+K13710+K13710+K05743+K05741+K05766+K05730+K05767+K06524+K05752+K05722+K01313+K12758+K05745+K05751+K06524+K05750+K00920+K05095+K04129+K05750+K05740+K00920+K05720+K12756+K04133+K00921+K05730+K05730+K05722+K05722+K12753+K12757+K05749+K05737+K05741+K05750+K12757+K05767+K05741
cAMP signaling pathway	ko04024	11	ENSSSCG00000001920;ENSSSCG00000006134;ENSSSCG00000012753;ENSSSCG00000017251;ENSSSCG00000002881;ENSSSCG00000011568;ENSSSCG00000009789;ENSSSCG00000023230;ENSSSCG00000022105;ENSSSCG00000021261;ENSSSCG00000021374	K04957+K04953+K04949+K18435+K04328+K05254+K08401+K10042+K10042+K08402+K13360
Malaria	ko05144	24	ENSSSCG00000017488;ENSSSCG00000014117;ENSSSCG00000017482;ENSSSCG00000030984;ENSSSCG00000015724;ENSSSCG00000004012;ENSSSCG00000021575;ENSSSCG00000023150;ENSSSCG00000006524;ENSSSCG00000017277;ENSSSCG00000014118;ENSSSCG00000013916;ENSSSCG00000024986;ENSSSCG00000007978;ENSSSCG00000006416;ENSSSCG00000014727;ENSSSCG00000000423;ENSSSCG00000014725;ENSSSCG00000030960;ENSSSCG00000030795;ENSSSCG00000006286;…	K05423+K04659+K05423+K06576+K06576+K04659+K04550+K04550+K04659+K06471+K04659+K04659+K04659+K13822+K06574+K13823+K04550+K13823+K06494+K06494+K06494+K06575+K06259+K06728
Fatty acid elongation	ko00062	5	ENSSSCG00000023937;ENSSSCG00000028080;ENSSSCG00000004467;ENSSSCG00000010577;ENSSSCG00000016933	K10247+K10249+K10249+K10248+K10250
MAPK signaling pathway	ko04010	33	ENSSSCG00000003098;ENSSSCG00000002962;ENSSSCG00000010624;ENSSSCG00000003573;ENSSSCG00000013269;ENSSSCG00000010831;ENSSSCG00000011430;ENSSSCG00000009850;ENSSSCG00000000275;ENSSSCG00000016991;ENSSSCG00000008164;ENSSSCG00000013020;ENSSSCG00000015850;ENSSSCG00000023063;ENSSSCG00000017790;ENSSSCG00000008018;ENSSSCG00000008475;ENSSSCG00000011791;ENSSSCG00000008128;ENSSSCG00000005084;ENSSSCG00000021471;…	K04460+K04408+K04459+K04425+K04434+K04459+K04459+K04429+K04423+K04459+K04407+K04414+K04459+K04459+K04429+K04436+K04406+K04422+K04459+K04457+K04429+K04458+K17614+K18018+K04429+K04442+K04405+K04429+K04406+K04406+K04461+K04370+K04422
Non-small cell lung cancer	ko05223	22	ENSSSCG00000001474;ENSSSCG00000026255;ENSSSCG00000009401;ENSSSCG00000005134;ENSSSCG00000012275;ENSSSCG00000011407;ENSSSCG00000002688;ENSSSCG00000015647;ENSSSCG00000008533;ENSSSCG00000007386;ENSSSCG00000004387;ENSSSCG00000025092;ENSSSCG00000013033;ENSSSCG00000007268;ENSSSCG00000023368;ENSSSCG00000006328;ENSSSCG00000011212;ENSSSCG00000001079;ENSSSCG00000016494;ENSSSCG00000008467;ENSSSCG00000015318;…	K08525+K05859+K06618+K06621+K08845+K09850+K05859+K08015+K05119+K04411+K09408+K02089+K02158+K17454+K04411+K08526+K08528+K06620+K04365+K15420+K02091+K08774
Long-term depression	ko04730	5	ENSSSCG00000029971;ENSSSCG00000017313;ENSSSCG00000010046;ENSSSCG00000023621;ENSSSCG00000016670	K04578+K04578+K04535+K05207+K08067
ABC transporters	ko02010	28	ENSSSCG00000027986;ENSSSCG00000023121;ENSSSCG00000027745;ENSSSCG00000010188;ENSSSCG00000029907;ENSSSCG00000027936;ENSSSCG00000016210;ENSSSCG00000011782;ENSSSCG00000012424;ENSSSCG00000001680;ENSSSCG00000006890;ENSSSCG00000026191;ENSSSCG00000026473;ENSSSCG00000021157;ENSSSCG00000017256;ENSSSCG00000008051;ENSSSCG00000027813;ENSSSCG00000015113;ENSSSCG00000015377;ENSSSCG00000008052;ENSSSCG00000000571;…	K05655+K05645+K05679+K05657+K05647+K05649+K05661+K05668+K05662+K05674+K05644+K05674+K05650+K05669+K05649+K05643+K05643+K05680+K05660+K05643+K05033+K05651+K05647+K05651+K05651+K05648+K05650+K05650
Olfactory transduction	ko04740	904	ENSSSCG00000014496;ENSSSCG00000023988;ENSSSCG00000014646;ENSSSCG00000024371;ENSSSCG00000029223;ENSSSCG00000030230;ENSSSCG00000014499;ENSSSCG00000027758;ENSSSCG00000029930;ENSSSCG00000029193;ENSSSCG00000025925;ENSSSCG00000014614;ENSSSCG00000022960;ENSSSCG00000014715;ENSSSCG00000005541;ENSSSCG00000014764;ENSSSCG00000026240;ENSSSCG00000026933;ENSSSCG00000024094;ENSSSCG00000024645;ENSSSCG00000017856;…	K04257+K04257+K04257+K04257+K04257+K04257+K04257+K04257+K04257+K04257+K04257+K04257+K04257+K04257+K04257+K04257+K04257+K04257+K04257+K04257+K04257+K04257+K04257+K04257+K04257+K04257+K04257+K04257+K04257+K04257+K04257+K04257+K04257+K04257+K04257+K04257+K04257+K04257+K04257+K04257+K04257+K04257+K04257+K04257+K04257+K04257+K04257+K04257+K04257+K04257+K04257+K04257+K04257+K04257+K04257+K04257+K04257+…
Glycosylphosphatidylinositol(GPI)-anchor biosynthesis	ko00563	25	ENSSSCG00000007992;ENSSSCG00000023442;ENSSSCG00000007282;ENSSSCG00000012134;ENSSSCG00000005303;ENSSSCG00000029291;ENSSSCG00000021861;ENSSSCG00000018035;ENSSSCG00000022069;ENSSSCG00000027524;ENSSSCG00000025473;ENSSSCG00000005912;ENSSSCG00000015486;ENSSSCG00000023383;ENSSSCG00000005927;ENSSSCG00000005632;ENSSSCG00000016073;ENSSSCG00000026934;ENSSSCG00000004901;ENSSSCG00000027142;ENSSSCG00000003560;…	K03860+K08098+K05293+K03857+K05288+K08098+K05292+K03434+K03858+K05291+K05284+K05289+K03859+K05291+K05289+K09658+K05294+K07541+K05285+K07542+K07542+K01127+K05286+K05286+K03861
Prolactin signaling pathway	ko04917	16	ENSSSCG00000018057;ENSSSCG00000010969;ENSSSCG00000027422;ENSSSCG00000016731;ENSSSCG00000005109;ENSSSCG00000016830;ENSSSCG00000003151;ENSSSCG00000009261;ENSSSCG00000004878;ENSSSCG00000010591;ENSSSCG00000025328;ENSSSCG00000011414;ENSSSCG00000001082;ENSSSCG00000008421;ENSSSCG00000013301;ENSSSCG00000008437	K04699+K00965+K04248+K17106+K08551+K05081+K08521+K17107+K10322+K00512+K17106+K04701+K05439+K04248+K17101+K04698
Pertussis	ko05133	8	ENSSSCG00000016678;ENSSSCG00000013181;ENSSSCG00000012974;ENSSSCG00000010336;ENSSSCG00000015662;ENSSSCG00000015661;ENSSSCG00000015663;ENSSSCG00000023184	K08727+K04001+K05765+K10067+K04002+K04003+K04002+K10155
TNF signaling pathway	ko04668	14	ENSSSCG00000002716;ENSSSCG00000027426;ENSSSCG00000001987;ENSSSCG00000013735;ENSSSCG00000026764;ENSSSCG00000020705;ENSSSCG00000022620;ENSSSCG00000020951;ENSSSCG00000028806;ENSSSCG00000009996;ENSSSCG00000024759;ENSSSCG00000012203;ENSSSCG00000000529;ENSSSCG00000015817	K08849+K09258+K08847+K09028+K15637+K04415+K04415+K16510+K16510+K05419+K05508+K12793+K17065+K09558
Neuroactive ligand-receptor interaction	ko04080	117	ENSSSCG00000017076;ENSSSCG00000020941;ENSSSCG00000024428;ENSSSCG00000024110;ENSSSCG00000016675;ENSSSCG00000017078;ENSSSCG00000028460;ENSSSCG00000021033;ENSSSCG00000008703;ENSSSCG00000008122;ENSSSCG00000023462;ENSSSCG00000013658;ENSSSCG00000005031;ENSSSCG00000008625;ENSSSCG00000027849;ENSSSCG00000010629;ENSSSCG00000009735;ENSSSCG00000006264;ENSSSCG00000013420;ENSSSCG00000030263;ENSSSCG00000016288;…	K05053+K04297+K04810+K04314+K04579+K05193+K04295+K04219+K04140+K04139+K04287+K04292+K04332+K04212+K04278+K04138+K05216+K04214+K08374+K04812+K04818+K04213+K04169+K04217+K04223+K04314+K04803+K04589+K05221+K04804+K04224+K04590+K04814+K04803+K05266+K04817+K05217+K05051+K04203+K04580+K05051+K05051+K04582+K05218+K04817+K05195+K05051+K04293+K05051+K04230+K04219+K05219+K04231+K04268+K04282+K05200+K04170+…
Glycolysis / Gluconeogenesis	ko00010	1	ENSSSCG00000002888	K10705
Rap1 signaling pathway	ko04015	17	ENSSSCG00000010169;ENSSSCG00000015383;ENSSSCG00000002950;ENSSSCG00000014039;ENSSSCG00000029134;ENSSSCG00000026152;ENSSSCG00000008881;ENSSSCG00000017527;ENSSSCG00000022029;ENSSSCG00000026307;ENSSSCG00000016855;ENSSSCG00000025602;ENSSSCG00000002332;ENSSSCG00000015313;ENSSSCG00000014267;ENSSSCG00000008495;ENSSSCG00000014268	K17702+K08019+K17703+K17706+K17703+K06070+K08018+K17699+K17700+K17699+K17698+K17697+K17701+K17705+K08020+K06070+K08020
Pathways in cancer	ko05200	60	ENSSSCG00000013782;ENSSSCG00000013023;ENSSSCG00000004779;ENSSSCG00000029279;ENSSSCG00000002376;ENSSSCG00000027030;ENSSSCG00000011399;ENSSSCG00000005462;ENSSSCG00000028456;ENSSSCG00000013868;ENSSSCG00000003788;ENSSSCG00000013932;ENSSSCG00000003756;ENSSSCG00000029328;ENSSSCG00000004622;ENSSSCG00000020786;ENSSSCG00000006461;ENSSSCG00000025795;ENSSSCG00000013034;ENSSSCG00000009477;ENSSSCG00000013724;…	K04258+K12361+K05858+K04635+K16859+K03916+K04630+K04545+K03916+K04236+K04260+K04291+K04294+K02373+K04539+K04543+K12331+K05061+K05858+K04198+K04347+K05066+K04537+K16858+K04346+K04289+K04350+K04537+K04639+K05454+K05454+K12363+K04166+K03914+K05461+K02373+K04261+K04259+K07826+K04189+K04273+K05449+K12362+K04547+K04544+K05858+K04630+K07825+K05858+K04634+K04197+K03915+K04275+K04630+K04541+K05461+K05449+…
Natural killer cell mediated cytotoxicity	ko04650	17	ENSSSCG00000027895;ENSSSCG00000017280;ENSSSCG00000004096;ENSSSCG00000022675;ENSSSCG00000004098;ENSSSCG00000022004;ENSSSCG00000001618;ENSSSCG00000002919;ENSSSCG00000006374;ENSSSCG00000027390;ENSSSCG00000021331;ENSSSCG00000004100;ENSSSCG00000026042;ENSSSCG00000002918;ENSSSCG00000006341;ENSSSCG00000006379;ENSSSCG00000000642	K06741+K06523+K07987+K06741+K07987+K07984+K06742+K07992+K06582+K07981+K07981+K07986+K07986+K07988+K07989+K06479+K06516
Primary bile acid biosynthesis	ko00120	5	ENSSSCG00000002510;ENSSSCG00000010449;ENSSSCG00000001718;ENSSSCG00000001719;ENSSSCG00000021238	K07440+K10223+K07439+K07439+K12408
Basal cell carcinoma	ko05217	46	ENSSSCG00000026855;ENSSSCG00000027365;ENSSSCG00000006780;ENSSSCG00000022347;ENSSSCG00000014920;ENSSSCG00000027312;ENSSSCG00000015733;ENSSSCG00000000443;ENSSSCG00000016763;ENSSSCG00000005045;ENSSSCG00000000182;ENSSSCG00000000183;ENSSSCG00000016416;ENSSSCG00000000759;ENSSSCG00000003521;ENSSSCG00000016140;ENSSSCG00000009751;ENSSSCG00000016762;ENSSSCG00000003342;ENSSSCG00000011606;ENSSSCG00000006164;…	K01384+K00572+K00182+K01384+K02354+K06225+K16798+K16797+K06230+K04662+K01357+K03209+K11988+K00444+K00408+K02375+K02842+K06230+K02353+K00572+K00714+K02085+K00714+K04662+K06229+K02329+K00312+K04662+K00182+K02353+K02157+K00444+K01064+K02842+K01064+K06231+K06231+K03083+K02432+K06226+K06228+K02353+K01558+K02376+K06228+K02085
Prostate cancer	ko05215	21	ENSSSCG00000016520;ENSSSCG00000006465;ENSSSCG00000028216;ENSSSCG00000006560;ENSSSCG00000009370;ENSSSCG00000023725;ENSSSCG00000012371;ENSSSCG00000013263;ENSSSCG00000016690;ENSSSCG00000012860;ENSSSCG00000000068;ENSSSCG00000021171;ENSSSCG00000007951;ENSSSCG00000005318;ENSSSCG00000008521;ENSSSCG00000002535;ENSSSCG00000001701;ENSSSCG00000013501;ENSSSCG00000000084;ENSSSCG00000016138;ENSSSCG00000000849	K09048+K05086+K09348+K09048+K07201+K09047+K08557+K09048+K09047+K04374+K04498+K04526+K04498+K09048+K12344+K04079+K04079+K09048+K04374+K05870+K09487
Progesterone-mediated oocyte maturation	ko04914	23	ENSSSCG00000013481;ENSSSCG00000004022;ENSSSCG00000029264;ENSSSCG00000001808;ENSSSCG00000003558;ENSSSCG00000010468;ENSSSCG00000001811;ENSSSCG00000030469;ENSSSCG00000004588;ENSSSCG00000022937;ENSSSCG00000012307;ENSSSCG00000014977;ENSSSCG00000016981;ENSSSCG00000029326;ENSSSCG00000012456;ENSSSCG00000012163;ENSSSCG00000014096;ENSSSCG00000026748;ENSSSCG00000006248;ENSSSCG00000008736;ENSSSCG00000021147;…	K03364+K04373+K06633+K02602+K04373+K02602+K02602+K02178+K05868+K02178+K05868+K08556+K02602+K05868+K04373+K04373+K04079+K06631+K04367+K02602+K06627+K08694+K12456
Primary immunodeficiency	ko05340	34	ENSSSCG00000003041;ENSSSCG00000027756;ENSSSCG00000007901;ENSSSCG00000009938;ENSSSCG00000025464;ENSSSCG00000025294;ENSSSCG00000009356;ENSSSCG00000012397;ENSSSCG00000003608;ENSSSCG00000006625;ENSSSCG00000010504;ENSSSCG00000016832;ENSSSCG00000026145;ENSSSCG00000020893;ENSSSCG00000025618;ENSSSCG00000011049;ENSSSCG00000012825;ENSSSCG00000021255;ENSSSCG00000007807;ENSSSCG00000008193;ENSSSCG00000000667;…	K06506+K08060+K08060+K03648+K16056+K10603+K08063+K05070+K05856+K08061+K07371+K05072+K10628+K05653+K05653+K10887+K07210+K01488+K06465+K07360+K10989+K05654+K05654+K06454+K10988+K06459+K07370+K07370+K08062+K06478+K06458+K06450+K06451+K06713
Histidine metabolism	ko00340	6	ENSSSCG00000001823;ENSSSCG00000000893;ENSSSCG00000004644;ENSSSCG00000000892;ENSSSCG00000024023;ENSSSCG00000017861	K01712+K01468+K01590+K01745+K00546+K01437
Taurine and hypotaurine metabolism	ko00430	3	ENSSSCG00000000259;ENSSSCG00000010223;ENSSSCG00000014219	K01594+K10712+K00456
Adipocytokine signaling pathway	ko04920	15	ENSSSCG00000013536;ENSSSCG00000016223;ENSSSCG00000013429;ENSSSCG00000021155;ENSSSCG00000012880;ENSSSCG00000014272;ENSSSCG00000010872;ENSSSCG00000012881;ENSSSCG00000002775;ENSSSCG00000015784;ENSSSCG00000024872;ENSSSCG00000001760;ENSSSCG00000012583;ENSSSCG00000031019;ENSSSCG00000022364	K15013+K01897+K07298+K05228+K08765+K01897+K04456+K08765+K05231+K01897+K08765+K15013+K01897+K01897+K08765
VEGF signaling pathway	ko04370	4	ENSSSCG00000006466;ENSSSCG00000022835;ENSSSCG00000011415;ENSSSCG00000022362	K08273+K04348+K04444+K06268
Inflammatory mediator regulation of TRP channels	ko04750	30	ENSSSCG00000003890;ENSSSCG00000020852;ENSSSCG00000029591;ENSSSCG00000005095;ENSSSCG00000016314;ENSSSCG00000027522;ENSSSCG00000027024;ENSSSCG00000011576;ENSSSCG00000006186;ENSSSCG00000030657;ENSSSCG00000029968;ENSSSCG00000025381;ENSSSCG00000009929;ENSSSCG00000017930;ENSSSCG00000017862;ENSSSCG00000000216;ENSSSCG00000009406;ENSSSCG00000021206;ENSSSCG00000024778;ENSSSCG00000003891;ENSSSCG00000000110;…	K07425+K04984+K04983+K18051+K04983+K04829+K04830+K04149+K04984+K18051+K04831+K04973+K04973+K00458+K04972+K04829+K04157+K04723+K07425+K07425+K16343+K04157+K04971+K02582+K02582+K02582+K07425+K04832+K05222+K04157
Caffeine metabolism	ko00232	1	ENSSSCG00000022206	K00365
Aminoacyl-tRNA biosynthesis	ko00970	55	ENSSSCG00000006835;ENSSSCG00000015689;ENSSSCG00000005781;ENSSSCG00000002723;ENSSSCG00000027919;ENSSSCG00000010721;ENSSSCG00000002704;ENSSSCG00000014376;ENSSSCG00000009015;ENSSSCG00000016677;ENSSSCG00000013745;ENSSSCG00000026395;ENSSSCG00000011312;ENSSSCG00000027748;ENSSSCG00000010823;ENSSSCG00000003843;ENSSSCG00000001384;ENSSSCG00000010797;ENSSSCG00000021848;ENSSSCG00000023370;ENSSSCG00000009907;…	K01875+K01876+K01868+K01872+K01889+K10837+K04567+K01892+K02434+K01880+K01889+K01868+K01869+K01870+K01870+K01881+K01873+K01885+K01873+K01874+K02435+K01874+K01893+K01869+K01869+K02433+K01866+K01872+K04567+K02433+K01883+K01887+K01892+K01874+K01883+K01873+K03341+K01867+K01883+K01893+K01866+K01887+K03341+K01875+K01869+K00604+K01876+K01889+K01868+K14163+K01867+K01870+K01890+K01869+K01887
Arrhythmogenic right ventricular cardiomyopathy (ARVC)	ko05412	22	ENSSSCG00000014339;ENSSSCG00000008250;ENSSSCG00000025136;ENSSSCG00000010638;ENSSSCG00000001025;ENSSSCG00000017428;ENSSSCG00000030087;ENSSSCG00000020703;ENSSSCG00000009148;ENSSSCG00000002965;ENSSSCG00000004241;ENSSSCG00000008241;ENSSSCG00000030680;ENSSSCG00000010230;ENSSSCG00000003722;ENSSSCG00000000528;ENSSSCG00000022739;ENSSSCG00000010144;ENSSSCG00000011274;ENSSSCG00000024800;ENSSSCG00000029618;…	K05691+K05691+K05699+K04491+K10381+K10056+K05699+K05699+K04492+K05699+K07372+K04490+K02620+K05691+K06736+K12642+K07597+K05699+K02105+K07601+K05691+K07601
Type I diabetes mellitus	ko04940	4	ENSSSCG00000022233;ENSSSCG00000016218;ENSSSCG00000008854;ENSSSCG00000011060	K01580+K07817+K01294+K01580
Ovarian steroidogenesis	ko04913	18	ENSSSCG00000026109;ENSSSCG00000001027;ENSSSCG00000025273;ENSSSCG00000017399;ENSSSCG00000014288;ENSSSCG00000003824;ENSSSCG00000021940;ENSSSCG00000006337;ENSSSCG00000003825;ENSSSCG00000030168;ENSSSCG00000012310;ENSSSCG00000021406;ENSSSCG00000029084;ENSSSCG00000013329;ENSSSCG00000013328;ENSSSCG00000006719;ENSSSCG00000002686;ENSSSCG00000022526	K16931+K16620+K00498+K00044+K05498+K07418+K07418+K13373+K07418+K07434+K05498+K00498+K04247+K05250+K05250+K00070+K13368+K07418
Glutathione metabolism	ko00480	18	ENSSSCG00000005911;ENSSSCG00000017883;ENSSSCG00000006891;ENSSSCG00000003599;ENSSSCG00000007285;ENSSSCG00000027689;ENSSSCG00000001488;ENSSSCG00000024052;ENSSSCG00000016679;ENSSSCG00000029120;ENSSSCG00000029139;ENSSSCG00000023604;ENSSSCG00000007287;ENSSSCG00000027121;ENSSSCG00000014791;ENSSSCG00000030525;ENSSSCG00000012166;ENSSSCG00000003867	K01469+K00681+K11205+K01581+K00681+K00797+K11204+K05361+K00682+K01469+K10807+K11142+K01920+K01581+K10807+K00682+K00802+K05360
Acute myeloid leukemia	ko05221	14	ENSSSCG00000022755;ENSSSCG00000030095;ENSSSCG00000013237;ENSSSCG00000001539;ENSSSCG00000017475;ENSSSCG00000001573;ENSSSCG00000012051;ENSSSCG00000002866;ENSSSCG00000028964;ENSSSCG00000001912;ENSSSCG00000017406;ENSSSCG00000017402;ENSSSCG00000026821;ENSSSCG00000006115	K08367+K10055+K09438+K04504+K08527+K04702+K08367+K09055+K08806+K10054+K11224+K11223+K09438+K10053
Glycosaminoglycan biosynthesis - keratan sulfate	ko00533	6	ENSSSCG00000013273;ENSSSCG00000022031;ENSSSCG00000023347;ENSSSCG00000020897;ENSSSCG00000002709;ENSSSCG00000002737	K01022+K04745+K09664+K09664+K09671+K04746
Huntington's disease	ko05016	125	ENSSSCG00000030318;ENSSSCG00000030328;ENSSSCG00000001588;ENSSSCG00000016127;ENSSSCG00000009765;ENSSSCG00000016349;ENSSSCG00000015034;ENSSSCG00000024316;ENSSSCG00000008274;ENSSSCG00000029865;ENSSSCG00000005976;ENSSSCG00000015379;ENSSSCG00000008195;ENSSSCG00000027085;ENSSSCG00000023522;ENSSSCG00000010795;ENSSSCG00000011356;ENSSSCG00000000405;ENSSSCG00000017427;ENSSSCG00000002462;ENSSSCG00000020926;…	K00236+K03966+K10408+K03934+K10408+K03954+K00237+K02264+K04648+K04604+K03965+K10408+K02265+K00411+K05625+K03955+K00414+K02133+K04647+K02273+K00235+K11824+K00234+K03950+K10408+K03939+K02263+K11831+K02268+K10426+K00416+K11831+K11351+K03942+K11352+K03948+K02267+K03948+K03950+K11827+K03950+K00420+K02134+K03943+K02127+K03947+K02132+K03961+K02128+K04533+K02128+K04604+K04559+K11826+K03946+K02273+K03946+…
Sphingolipid metabolism	ko00600	16	ENSSSCG00000025714;ENSSSCG00000021935;ENSSSCG00000007922;ENSSSCG00000016297;ENSSSCG00000010105;ENSSSCG00000005319;ENSSSCG00000002764;ENSSSCG00000010009;ENSSSCG00000025744;ENSSSCG00000021638;ENSSSCG00000025005;ENSSSCG00000017163;ENSSSCG00000005464;ENSSSCG00000022780;ENSSSCG00000027080;ENSSSCG00000014873	K04628+K12357+K12354+K12357+K12353+K17108+K12352+K01019+K04708+K12357+K07553+K12354+K00720+K00720+K04711+K04711
Drug metabolism - cytochrome P450	ko00982	9	ENSSSCG00000016093;ENSSSCG00000023472;ENSSSCG00000022759;ENSSSCG00000015267;ENSSSCG00000029606;ENSSSCG00000006320;ENSSSCG00000006702;ENSSSCG00000015268;ENSSSCG00000015266	K00157+K00485+K00485+K00485+K00157+K00485+K00485+K00485+K00485
SNARE interactions in vesicular transport	ko04130	25	ENSSSCG00000008231;ENSSSCG00000021537;ENSSSCG00000026293;ENSSSCG00000010094;ENSSSCG00000007714;ENSSSCG00000004125;ENSSSCG00000007516;ENSSSCG00000013752;ENSSSCG00000016750;ENSSSCG00000002295;ENSSSCG00000013875;ENSSSCG00000025800;ENSSSCG00000029262;ENSSSCG00000030183;ENSSSCG00000000703;ENSSSCG00000005386;ENSSSCG00000029615;ENSSSCG00000015539;ENSSSCG00000016985;ENSSSCG00000014556;ENSSSCG00000015482;…	K08514+K08514+K08490+K08509+K04560+K08487+K08489+K08498+K08516+K08493+K08507+K08493+K08495+K08496+K08510+K08491+K08515+K08498+K08497+K08504+K08513+K08493+K08487+K08487+K08504
