# Supplementary material for: Exploration of miRNA and mRNA Profiles in Fresh and Frozen-Thawed Boar Sperm by Transcriptome and Small RNA Sequencing
Source: Int J Mol Sci. 2019 Feb 13;20(4):802. doi: 10.3390/ijms20040802 (PMC6413023; doi:10.3390/ijms20040802)
Supplement: Supplementary file 1 [file ijms-20-00802-s001.zip › Supplementary material/Table S8. Comparison of sequencing and qRT-PCR results of 12 differentially expressed mRNAs and miRNAs between fresh and frozen-thawed boar sperm.xlsx]

## Sheet: Sheet1
Table S8 Comparison of sequencing and qRT-PCR results of 12 differentially expressed mRNAs and miRNAs between fresh and frozen-thawed boar sperm
Genes/miRNAs	Log2FC (Frozen-thawed/Fresh sperm)	Regulated	Relative Expression (Frozen-thawed/Fresh sperm)	Regulated
ACADS	-5.71464	down	0.843816	down
CDKN1B	-6.8827	down	0.49827	down
ORAI1	-5.30761	down	0.709562	down
PRKD2	5.98795	up	1.3333	up
PTPN1	-9.0164	down	0.562529	down
SC5D	7.93856	up	1.31039	up
ssc-miR-126	-1.92898	down	0.287175	down
ssc-miR-212	-1.02833	down	0.959264	down
ssc-miR-128	-1.34288	down	0.876606	down
ssc-miR-186	0.290545	up	1.37554	up
unconservative_X_272462	-1.78116	down	0.381565	down
conservative_15_100875	-1.80212	down	0.602904	down
